# Supplementary material for: Joint mouse–human phenome-wide association to test gene function and disease risk
Source: Nat Commun. 2016 Feb 2;7:10464. doi: 10.1038/ncomms10464 (PMC4740880; doi:10.1038/ncomms10464)
Supplement: Supplementary Data 1 — Categorized phenotypes for the BXD Cohort [file ncomms10464-s2.xlsx]

## Sheet: Supplementary Data 1
	Table Name: Categorized phenotypes for the BXD Cohort
	Author: Wang X, Pandey A, Mulligan MK, et al.
	Title: Joint mouse-human phenome-wide association to test gene function and disease risk
	Journal and Vol and Page:
	Date last updated or submitted: 5/9/2015
	Contact emails: labwilliams@gmail.com, xushengwang78@gmail.com, ashutoshmits@gmail.com
	Citations: Please see http://132.192.47.32/reference.html
	Database : BXD Published Phenotypes
Supplementary Data 1. Categorized phenotypes for the BXD Cohort
Index	GN TraitID	Phenosome	Phenotype Category	Phenotype Full Description	Authors	Year	PubMed ID
1	10394	1	Central nervous system, behavior	Central nervous system, behavior, auditory system: Acoustic startle response to a 110 dB SPL, 10 kHz tone without prepulse stimulus [force]	McCaughran J, Bell J, Hitzemann R	1999	10371755
2	10390	1	Central nervous system, behavior	Central nervous system, behavior, auditory system: High frequency hearing loss, acoustic startle response to 10 kHz white noise bursts at 100 dB [force]	McCaughran J, Bell J, Hitzemann R	1999	10371755
3	10391	1	Central nervous system, behavior	Central nervous system, behavior, auditory system: High frequency hearing loss, acoustic startle response to 15 kHz white-noise bursts at 100 dB SPL [force]	McCaughran J, Bell J, Hitzemann R	1999	10371755
4	10392	1	Central nervous system, behavior	Central nervous system, behavior, auditory system: High frequency hearing loss, acoustic startle response to 20 kHz white-noise bursts at 100 dB [g]	McCaughran J, Bell J, Hitzemann R	1999	10371755
5	10393	1	Central nervous system, behavior	Central nervous system, behavior, auditory system: High frequency hearing loss, acoustic startle response to 25 kHz white noise bursts at 100 dB SPL [force]	McCaughran J, Bell J, Hitzemann R	1999	10371755
6	10389	1	Central nervous system, behavior	Central nervous system, behavior, auditory system: High frequency hearing loss, acoustic startle response to 5 kHz white-noise bursts at 100 dB SPL [force]	McCaughran J, Bell J, Hitzemann R	1999	10371755
7	10395	1	Central nervous system, behavior	Central nervous system, behavior, auditory system: High frequency hearing loss, acoustic startle response to white-noise bursts at 110 dB SPL [force]	McCaughran J, Bell J, Hitzemann R	1999	10371755
8	11007	1	Central nervous system, behavior	Central nervous system, behavior, auditory system: Startle response to loud acoustic stimulus [force]	Brigman JL, Mathur P, Lu L, Williams RW, Holmes A	2009	18830130
9	13371	1	Central nervous system, behavior	Central nervous system, behavior, cognition: Errors of omission during a session with variable stimulus duration (1, 0.5, 0.25 s), measure of attention in the 5-choice serial reaction time task (5CSRT), Med Associates 5-hole operant chambers, low value =	Loos M, Staal J, Pattij T, Posthuma D, Neuro-Bsik Mouse Phenomics consortium, Smit AB, Spijker S	2012	22098762
10	13364	1	Central nervous system, behavior	Central nervous system, behavior, cognition: Errors of omission, measure of attention/motivation in the 5-choice serial reaction time task (5CSRT), Med Associates 5-hole operant chambers, low value = good performance [%]	Loos M, Staal J, Pattij T, Posthuma D, Neuro-Bsik Mouse Phenomics consortium, Smit AB, Spijker S	2012	22098762
11	16311	1	Central nervous system, behavior	Central nervous system, behavior, cognition: Impulsivity measured as motor impulsivity in the 5-choice serial reaction time task (5CSRT), premature responses before stimulus presentation (Med Associates 5-hole operant chambers) in males (high value = high	Loos M, Mueller T, Gouwenberg Y, Wijnands R, van der Loo RJ, Neuro-BSIK Mouse Phenomics Consortium, Birchmeier C, Smit AB, Spijker S	2014	24703509
12	13365	1	Central nervous system, behavior	Central nervous system, behavior, cognition: Mean correct response latency, measure of attention/motivation/motor function in the 5-choice serial reaction time task (5CSRT), Med Associates 5-hole operant chambers, low value = faster [s]	Loos M, Staal J, Pattij T, Posthuma D, Neuro-Bsik Mouse Phenomics consortium, Smit AB, Spijker S	2012	22098762
13	13368	1	Central nervous system, behavior	Central nervous system, behavior, cognition: Mean latency to retrieve food pellet, measure of motivation in the 5-choice serial reaction time task (5CSRT), Med Associates 5-hole operant chambers, high value = low motivation [s]	Loos M, Staal J, Pattij T, Posthuma D, Neuro-Bsik Mouse Phenomics consortium, Smit AB, Spijker S	2012	22098762
14	13366	1	Central nervous system, behavior	Central nervous system, behavior, cognition: Mode of correct response latencies, measure of processing speed/motor function in the 5-choice serial reaction time task (5CSRT), Med Associates 5-hole operant chambers, low value = faster [s]	Loos M, Staal J, Pattij T, Posthuma D, Neuro-Bsik Mouse Phenomics consortium, Smit AB, Spijker S	2012	22098762
15	13369	1	Central nervous system, behavior	Central nervous system, behavior, cognition: Number of completed trials in a 25 min session, measure of motivation in the 5-choice serial reaction time task (5CSRT), Med Associates 5-hole operant chambers, low value = low motivation [n]	Loos M, Staal J, Pattij T, Posthuma D, Neuro-Bsik Mouse Phenomics consortium, Smit AB, Spijker S	2012	22098762
16	13370	1	Central nervous system, behavior	Central nervous system, behavior, cognition: Response accuracy during a session with variable stimulus duration (1, 0.5, 0.25 s), measure of attention in the 5-choice serial reaction time task (5CSRT), Med Associates 5-hole operant chambers, high value =	Loos M, Staal J, Pattij T, Posthuma D, Neuro-Bsik Mouse Phenomics consortium, Smit AB, Spijker S	2012	22098762
17	13363	1	Central nervous system, behavior	Central nervous system, behavior, cognition: Response accuracy, measure of attention in the 5-choice serial reaction time task (5CSRT), Med Associates 5-hole operant chambers, high value = good performance [%]	Loos M, Staal J, Pattij T, Posthuma D, Neuro-Bsik Mouse Phenomics consortium, Smit AB, Spijker S	2012	22098762
18	13367	1	Central nervous system, behavior	Central nervous system, behavior, cognition: Standard deviation of correct response latencies, measure of lapses in attention/motivation in the 5-choice serial reaction time task (5CSRT), Med Associates 5-hole operant chambers, low value = better performa	Loos M, Staal J, Pattij T, Posthuma D, Neuro-Bsik Mouse Phenomics consortium, Smit AB, Spijker S	2012	22098762
19	16616	1	Central nervous system, behavior	Central nervous system, behavior, communication: Ultrasonic vocalizations emitted by subject male during direct social interaction with an unfamiliar juvenile male [n]	Levitt P, Knoll A	2014
20	16621	1	Central nervous system, behavior	Central nervous system, behavior, development, communication: Infant vocalization, body weight on day 7 to 9 combined, mixed sexes from 2 to 5 litters [gm]	Roy S, Heck DH, Riede T, Nicholson B, Lu L, Scattoni ML, Williams RW	2014
21	16618	1	Central nervous system, behavior	Central nervous system, behavior, development, communication: Infant vocalization, body weight on day 7, mixed sexes from 2 to 5 litters [gm]	Roy S, Heck DH, Riede T, Nicholson B, Lu L, Scattoni ML, Williams RW	2014
22	16619	1	Central nervous system, behavior	Central nervous system, behavior, development, communication: Infant vocalization, body weight on day 8, mixed sexes from 2 to 5 litters [gm]	Roy S, Heck DH, Riede T, Nicholson B, Lu L, Scattoni ML, Williams RW	2014
23	16620	1	Central nervous system, behavior	Central nervous system, behavior, development, communication: Infant vocalization, body weight on day 9, mixed sexes from 2 to 5 litters [gm]	Roy S, Heck DH, Riede T, Nicholson B, Lu L, Scattoni ML, Williams RW	2014
24	16355	1	Central nervous system, behavior	Central nervous system, behavior, development, communication: Infant vocalization, duration of call on day 7 (AviSoft analysis software), mixed sexes from 2 to 5 litters [msec]	Roy S, Heck DH, Riede T, Nicholson B, Lu L, Scattoni ML, Williams RW	2014
25	16356	1	Central nervous system, behavior	Central nervous system, behavior, development, communication: Infant vocalization, duration of call on day 8 (AviSoft analysis software), mixed sexes from 2 to 5 litters [msec]	Roy S, Heck DH, Riede T, Nicholson B, Lu L, Scattoni ML, williams, RW	2014
26	16361	1	Central nervous system, behavior	Central nervous system, behavior, development, communication: Infant vocalization, duration of call on day 9 (AviSoft analysis software), mixed sexes from 2 to 5 litters [msec]	Roy S, Heck DH, Riede T, Nicholson B, Lu L, Scattoni ML, Williams RW	2014
27	16601	1	Central nervous system, behavior	Central nervous system, behavior, development, communication: Infant vocalization, duration of call, days P7-9 combined (AviSoft analysis software), mixed sexes from 2 to 5 litters [msec]	Roy S, Heck DH, Riede T, Nicholson B, Lu L, Scattoni ML, Williams RW	2014
28	16610	1	Central nervous system, behavior	Central nervous system, behavior, development, communication: Infant vocalization, energy of calls (peak amplitude x duration) on day 7 (AviSoft analysis software), mixed sexes from 2 to 5 litters (BXD89 winsorised from -2.223 to -1.55 [dBsec]	Roy S, Heck DH, Riede T, Nicholson B, Lu L, Scattoni ML, Williams RW	2014
29	16611	1	Central nervous system, behavior	Central nervous system, behavior, development, communication: Infant vocalization, energy of calls (peak amplitude x duration) on day 8 (AviSoft analysis software), mixed sexes from 2 to 5 litters [dBsec]	Roy S, Heck DH, Riede T, Nicholson B, Lu L, Scattoni ML, Williams RW	2014
30	16612	1	Central nervous system, behavior	Central nervous system, behavior, development, communication: Infant vocalization, energy of calls (peak amplitude x duration) on day 9 (AviSoft analysis software), mixed sexes from 2 to 5 litters [dBsec]	Roy S, Heck DH, Riede T, Nicholson B, Lu L, Scattoni ML, Williams RW	2014
31	16617	1	Central nervous system, behavior	Central nervous system, behavior, development, communication: Infant vocalization, energy of calls (peak amplitude x duration), combined (P7 to P9) (AviSoft analysis software), [dBsec]	Roy S, Heck DH, Riede T, Nicholson B, Lu L, Scattoni ML, Williams RW	2014
32	16359	1	Central nervous system, behavior	Central nervous system, behavior, development, communication: Infant vocalization, mean peak frequency of call on day 7, mixed sexes from 2 to 5 litters [kHz]	Roy S, Heck DH, Riede T, Nicholson B, Lu L, Scattoni ML, Williams RW	2014
33	16360	1	Central nervous system, behavior	Central nervous system, behavior, development, communication: Infant vocalization, mean peak frequency of call on day 8 (Avisoft analysis software), mixed sexes from 2 to 5 litters [kHz]	Roy S, Heck DH, Riede T, Nicholson B, Lu L, Scattoni ML, Williams RW	2014
34	16600	1	Central nervous system, behavior	Central nervous system, behavior, development, communication: Infant vocalization, mean peak frequency of call on day 9 (Avisoft analysis software), mixed sexes from 2 to 5 litters [kHz]	Roy S, Heck DH, Riede T, Nicholson B, Lu L, Scattoni ML, Williams RW	2014
35	16602	1	Central nervous system, behavior	Central nervous system, behavior, development, communication: Infant vocalization, mean peak frequency, P7 to 9 combined (Avisoft analysis software), mixed sexes from 2 to 5 litters [kHz]	Roy S, Heck DH, Riede T, Nicholson B, Lu L, Scattoni ML, Williams RW	2014
36	16357	1	Central nervous system, behavior	Central nervous system, behavior, development, communication: Infant vocalization, peak amplitude of call on day 7 (Avisoft analysis software), mixed sexes from 2 to 5 litters [dB]	Roy S, Heck DH, Riede T, Nicholson B, Lu L, Scattoni ML, Williams RW	2014
37	16358	1	Central nervous system, behavior	Central nervous system, behavior, development, communication: Infant vocalization, peak amplitude of call on day 8 (Avisoft analysis software), mixed sexes from 2 to 5 litters [dB]	Roy S, Heck DH, Riede T, Nicholson B, Lu L, Scattoni ML, Williams RW	2014
38	16362	1	Central nervous system, behavior	Central nervous system, behavior, development, communication: Infant vocalization, peak amplitude of call on day 9 (Avisoft analysis software), mixed sexes from 2 to 5 litters [dB]	Roy S, Heck DH, Riede T, Nicholson B, Lu L, Scattoni ML, Williams RW	2014
39	16603	1	Central nervous system, behavior	Central nervous system, behavior, development, communication: Infant vocalization, peak amplitude, days P7-9 combined (Avisoft analysis software), mixed sexes from 2 to 5 litters [dB]	Roy S, Heck DH, Riede T, Nicholson B, Lu L, Scattoni ML, Williams RW	2014
40	10434	1	Central nervous system, behavior	Central nervous system, behavior, epilepsy: Audiogenic seizure incidence [% cases]	Neumann PE, Collins RL	1991	2052619
41	10435	1	Central nervous system, behavior	Central nervous system, behavior, epilepsy: Audiogenic seizure severity [score]	Neumann PE, Collins RL	1991	2052619
42	10504	1	Central nervous system, behavior	Central nervous system, behavior, epilepsy: Audiogenic seizure susceptibility and severity at 21 days [score]	Plomin R, McClearn GE, Gora-Maslak G, Neiderhiser JM	1991	2049054
43	10024	1	Central nervous system, behavior	Central nervous system, behavior, epilepsy: Handling-induced convulsions (HIC) baseline scores [units]	Belknap JK, Metten P, Helms ML, O'Toole LA, Angeli-Gade S, Crabbe JC, Phillips TJ	1993	8512534
44	10507	1	Central nervous system, behavior	Central nervous system, behavior, epilepsy: Seizure susceptibility atmospheric pressure to high atmospheric pressure at 1000 atmospheres (14.7 PSI per atm) [atm]	Plomin R, McClearn GE, Gora-Maslak G, Neiderhiser JM	1991	2049054
45	10506	1	Central nervous system, behavior	Central nervous system, behavior, epilepsy: Seizure susceptibility, seizure initiation atmospheric pressure at 100 atmospheres (14.7 PSI per atm) [atm]	Plomin R, McClearn GE, Gora-Maslak G, Neiderhiser JM	1991	2049054
46	10385	1	Central nervous system, behavior	Central nervous system, behavior, gustation: Acesulfame sweet taste response (3.2 mM in water), consumption [%]	Lush IE	1989	2744455
47	10383	1	Central nervous system, behavior	Central nervous system, behavior, gustation: Lactose sweet taste response (0.3 mM beta-lactose acetate in water), consumption [%]	Lush IE	1986	3754827
48	10783	1	Central nervous system, behavior	Central nervous system, behavior, gustation: Novel food preference for cinnamon-flavored food [difference score, percentage total diet without pre-exposure minus percentage total diet with pre-exposure to cinnamon]	Bolivar VJ, Flaherty L	2004	15014968
49	10782	1	Central nervous system, behavior	Central nervous system, behavior, gustation: Preference for cinnamon-flavored food with pre-exposure to cinnamon-flavored food [percentage of total diet]	Bolivar VJ, Flaherty L	2004	15014968
50	10781	1	Central nervous system, behavior	Central nervous system, behavior, gustation: Preference for cinnamon-flavored food with pre-exposure to only plain-flavored food [percentage of total diet]	Bolivar VJ, Flaherty L	2004	15014968
51	10470	1	Central nervous system, behavior	Central nervous system, behavior, gustation: Quinine response, consumption using two-bottle choice test (quinine at 0.1 to 0.4 mg/ml) [ml/test period]	Phillips TJ, Belknap JK, Crabbe JC	1991	2065120
52	10382	1	Central nervous system, behavior	Central nervous system, behavior, gustation: Raffinose bitter taste response (raffinose undecaacetate 0.4 mM in water), consumption [%]	Lush IE	1986	3754827
53	10473	1	Central nervous system, behavior	Central nervous system, behavior, gustation: Saccharin response, consumption using a two-bottle choice test (0.2%, mg/kg) vs. tap water, mean of day 2 and day 4 over a 4-day 24-hr access period [g/kg/day]	Phillips TJ, Crabbe JC, Metten P, Belknap JK	1994	7978106
54	10471	1	Central nervous system, behavior	Central nervous system, behavior, gustation: Saccharin response, consumption using two-bottle choice test (concentration) [ml/test period]	Phillips TJ, Belknap JK, Crabbe JC	1991	2065120
55	10472	1	Central nervous system, behavior	Central nervous system, behavior, gustation: Saccharin response, preference using two-bottle choice test [ratio]	Phillips TJ, Belknap JK, Crabbe JC	1991	2065120
56	10384	1	Central nervous system, behavior	Central nervous system, behavior, gustation: Saccharin sweet taste response (3.2 mM in water), consumption [%]	Lush IE	1989	2744455
57	10022	1	Central nervous system, behavior	Central nervous system, behavior, gustation: Saccharin sweet taste response, saccharin preference versus water ratio [%]	Belknap JK, Crabbe JC, Plomin R, McClearn GE, Sampson KE, O'Toole LA, Gora-Maslak G	1992	1590732
58	10023	1	Central nervous system, behavior	Central nervous system, behavior, gustation: Saccharin sweet taste water consumption (BXD5 value of 1228 units winsorized to 700 units) [mg/kg/day]	Belknap JK, Crabbe JC, Plomin R, McClearn GE, Sampson KE, O'Toole LA, Gora-Maslak G	1992	1590732
59	10386	1	Central nervous system, behavior	Central nervous system, behavior, gustatory: Glycine (sweet) taste response (10 mM in water), consumption [%]	Lush IE	1988	3243425
60	10810	1	Central nervous system, behavior	Central nervous system, behavior, learning and memory: Average path length to reach the platform during acquisition of task using Morris water maze [cm]	Kempermann G, Gage FH	2002	12153537
61	16615	1	Central nervous system, behavior	Central nervous system, behavior, learning and memory: Conditioned fear expression using method X in young adult males or females [units]	Levitt P, Knoll A	2014
62	11494	1	Central nervous system, behavior	Central nervous system, behavior, learning and memory: Conditioned place preference (CPP) baseline control for cocaine CPP test, time spent in saline-paired unconditioned side before conditioning for males [sec]	Philip VM, Ansah TA, Blaha CD, Cook MN, Hamre KM, Lariviere WR, Matthews DB, Mittleman G, Goldowitz D, Chesler EJ	2010	19958391
63	16207	1	Central nervous system, behavior	Central nervous system, behavior, learning and memory: Discrimination test correct responses using a touchscreen assay in 3-month-old males (supplementary trait data not in paper) [n]	Graybeal C, Bachu M, Mozhui K, Saksida LM, Bussey TJ, Sagalyn E, Williams RW, Holmes A	2014	24586288
64	16225	1	Central nervous system, behavior	Central nervous system, behavior, learning and memory: Extinction learning correction errors using a touchscreen assay (low value = fast to extinguish unrewarded response, Figure S5B) in 3-month-old males [n]	Graybeal C, Bachu M, Mozhui K, Saksida LM, Bussey TJ, Sagalyn E, Williams RW, Holmes A	2014	24586288
65	16226	1	Central nervous system, behavior	Central nervous system, behavior, learning and memory: Extinction learning reaction time using a touchscreen assay during extinction of a well learned instrumental response (Figure S5C) in 3-month-old males [sec]	Graybeal C, Bachu M, Mozhui K, Saksida LM, Bussey TJ, Sagalyn E, Williams RW, Holmes A	2014	24586288
66	16224	1	Central nervous system, behavior	Central nervous system, behavior, learning and memory: Extinction learning using a touchscreen assay, error responses during extinction training of a well learned instrumental response (low value = fast to extinguish unrewarded response, Figure S5A of Gra	Graybeal C, Bachu M, Mozhui K, Saksida LM, Bussey TJ, Sagalyn E, Williams RW, Holmes A	2014	24586288
67	16223	1	Central nervous system, behavior	Central nervous system, behavior, learning and memory: Extinction learning, correct responses during extinction of a well learned instrumental response using a touchscreen assay (low value = fast to extinguish unrewarded response, supplementary trait data	Graybeal C, Bachu M, Mozhui K, Saksida LM, Bussey TJ, Sagalyn E, Williams RW, Holmes A	2014	24586288
68	16206	1	Central nervous system, behavior	Central nervous system, behavior, learning and memory: Extinction learning, sessions to extinguish a well learned instrumental response using a touchscreen assay (low value = fast to extinguish unrewarded response, see Figure 4B yellow bars) in 3-month-ol	Graybeal C, Bachu M, Mozhui K, Saksida LM, Bussey TJ, Sagalyn E, Williams RW, Holmes A	2014	24586288
69	16227	1	Central nervous system, behavior	Central nervous system, behavior, learning and memory: Extinction of a learned stimulus using a touchscreen assay, food pellet magazine latency for a non-rewarded but well learned instrumental response in 3-month-old males (supplementary trait data not in	Graybeal C, Bachu M, Mozhui K, Saksida LM, Bussey TJ, Sagalyn E, Williams RW, Holmes A	2014	24586288
70	11914	1	Central nervous system, behavior	Central nervous system, behavior, learning and memory: Fear conditioning response, activity after first tone-shock pairing for males and females [n beam breaks/30 sec test]	Philip VM, Ansah TA, Blaha CD, Cook MN, Hamre KM, Lariviere WR, Matthews DB, Mittleman G, Goldowitz D, Chesler EJ	2010	19958391
71	11909	1	Central nervous system, behavior	Central nervous system, behavior, learning and memory: Fear conditioning response, activity in altered context during presentation of cue for males and females [units]	Philip VM, Ansah TA, Blaha CD, Cook MN, Hamre KM, Lariviere WR, Matthews DB, Mittleman G, Goldowitz D, Chesler EJ	2010	19958391
72	11906	1	Central nervous system, behavior	Central nervous system, behavior, learning and memory: Fear conditioning response, activity in altered context for males and females [units]	Philip VM, Ansah TA, Blaha CD, Cook MN, Hamre KM, Lariviere WR, Matthews DB, Mittleman G, Goldowitz D, Chesler EJ	2010	19958391
73	11660	1	Central nervous system, behavior	Central nervous system, behavior, learning and memory: Fear conditioning response, cue conditioning, activity suppression after third tone-shock pairing for females [units]	Philip VM, Ansah TA, Blaha CD, Cook MN, Hamre KM, Lariviere WR, Matthews DB, Mittleman G, Goldowitz D, Chesler EJ	2010	19958391
74	11403	1	Central nervous system, behavior	Central nervous system, behavior, learning and memory: Fear conditioning response, cue conditioning, activity suppression after third tone-shock pairing for males [units]	Philip VM, Ansah TA, Blaha CD, Cook MN, Hamre KM, Lariviere WR, Matthews DB, Mittleman G, Goldowitz D, Chesler EJ	2010	19958391
75	11917	1	Central nervous system, behavior	Central nervous system, behavior, learning and memory: Fear conditioning response, cue conditioning, activity suppression after third tone-shock pairing for males and females [units]	Philip VM, Ansah TA, Blaha CD, Cook MN, Hamre KM, Lariviere WR, Matthews DB, Mittleman G, Goldowitz D, Chesler EJ	2010	19958391
76	11396	1	Central nervous system, behavior	Central nervous system, behavior, learning and memory: Fear conditioning response, suppression of activity in altered context for males [units]	Philip VM, Ansah TA, Blaha CD, Cook MN, Hamre KM, Lariviere WR, Matthews DB, Mittleman G, Goldowitz D, Chesler EJ	2010	19958391
77	11910	1	Central nervous system, behavior	Central nervous system, behavior, learning and memory: Fear conditioning response, suppression of activity in altered context for males and females [units]	Philip VM, Ansah TA, Blaha CD, Cook MN, Hamre KM, Lariviere WR, Matthews DB, Mittleman G, Goldowitz D, Chesler EJ	2010	19958391
78	10899	1	Central nervous system, behavior	Central nervous system, behavior, learning and memory: Fear conditioning, baseline preconditioning freezing during a 2 min acclimation period prior to first pairing of conditioned stimulus (CS) and unconditioned stimulus (US) [%]	Yang RJ, Mozhui K, Karlsson RM, Cameron HA, Williams RW, Holmes A	2008	18185497
79	10902	1	Central nervous system, behavior	Central nervous system, behavior, learning and memory: Fear conditioning, freezing during conditioned stimulus exposure, 24 hr after conditioning [%]	Yang RJ, Mozhui K, Karlsson RM, Cameron HA, Williams RW, Holmes A	2008	18185497
80	10900	1	Central nervous system, behavior	Central nervous system, behavior, learning and memory: Fear conditioning, freezing during consolidation period after final pairing of conditioned stimulus (CS) and unconditioned stimulus (US) [%]	Yang RJ, Mozhui K, Karlsson RM, Cameron HA, Williams RW, Holmes A	2008	18185497
81	10901	1	Central nervous system, behavior	Central nervous system, behavior, learning and memory: Fear conditioning, freezing in response to context exposure 48 hr after conditioning [%]	Yang RJ, Mozhui K, Karlsson RM, Cameron HA, Williams RW, Holmes A	2008	18185497
82	11010	1	Central nervous system, behavior	Central nervous system, behavior, learning and memory: Fear conditioning, freezing response time to conditioned cue after 24 hours [%]	Brigman JL, Mathur P, Lu L, Williams RW, Holmes A	2009	18830130
83	11009	1	Central nervous system, behavior	Central nervous system, behavior, learning and memory: Fear conditioning, freezing response time to conditioned cue after 48 hours [%]	Brigman JL, Mathur P, Lu L, Williams RW, Holmes A	2009	18830130
84	11011	1	Central nervous system, behavior	Central nervous system, behavior, learning and memory: Fear conditioning, freezing response to context after 48 hours [%]	Brigman JL, Mathur P, Lu L, Williams RW, Holmes A	2009	18830130
85	16312	1	Central nervous system, behavior	Central nervous system, behavior, learning and memory: Fear conditioning, freezing time on first context trial 24 hours after shock training, both sexes at 3-4 months of age [percent time]	Liao FF	2013
86	10345	1	Central nervous system, behavior	Central nervous system, behavior, learning and memory: Learning and memory function, Morris water maze, swim time for the probe trial on day 5 [%]	Kempermann G, Gage FH	2002	12153537
87	10619	1	Central nervous system, behavior	Central nervous system, behavior, learning and memory: Learning and memory performance measured using Morris water maze, site preference computed as crosses over trained site minus crosses over alternative sites [n]	Wehner JM, Sleight S, Upchurch M	1990	2400904
88	10816	1	Central nervous system, behavior	Central nervous system, behavior, learning and memory: Learning measured by the difference in time (latency) to reach the platform between day 1 and day 4 of training using Morris water maze [s]	Kempermann G, Gage FH	2002	12153537
89	10344	1	Central nervous system, behavior	Central nervous system, behavior, learning and memory: Learning measured by the time spent in target quadrant on day 5 (probe trial) using the Morris water maze [%]	Kempermann G, Gage FH	2002	12153537
90	10815	1	Central nervous system, behavior	Central nervous system, behavior, learning and memory: Learning performance measured as the difference in swim path to reach the platform between days 1 and 4 of training using Morris water maze [cm]	Kempermann G, Gage FH	2002	12153537
91	10808	1	Central nervous system, behavior	Central nervous system, behavior, learning and memory: Learning performance measured as the latency to reach the platform during acquisition of Morris water maze task [s]	Kempermann G, Gage FH	2002	12153537
92	12730	1	Central nervous system, behavior	Central nervous system, behavior, learning and memory: Learning speed, initial acquisition of task, trials to criterion in naive 4-month adult males (Med Associates nose poke chamber, low values = faster learning) [n]	Laughlin RE, Grant TL, Williams RW, Jentsch JD	2010
93	10807	1	Central nervous system, behavior	Central nervous system, behavior, learning and memory: Memory performance measured as fraction of swim distance spent in the learned target quadrant [%]	Kempermann G, Gage FH	2002	12153537
94	10620	1	Central nervous system, behavior	Central nervous system, behavior, learning and memory: Morris water maze search-time preference, amount of time spent in the trained quadrant of the pool minus mean time in the alternative quadrants [seconds]	Wehner JM, Sleight S, Upchurch M	1990	2400904
95	16308	1	Central nervous system, behavior	Central nervous system, behavior, learning and memory: Please enter full trait information even before publication	Delprato_Crusio_2	2013
96	16219	1	Central nervous system, behavior	Central nervous system, behavior, learning and memory: Reversal learning correction errors using a touchscreen assay during the early phase trials when performance was at or below 50% accuracy (Figure 5D) in 3-month-old males [n]	Graybeal C, Bachu M, Mozhui K, Saksida LM, Bussey TJ, Sagalyn E, Williams RW, Holmes A	2014	24586288
97	16220	1	Central nervous system, behavior	Central nervous system, behavior, learning and memory: Reversal learning correction errors using a touchscreen assay during the late phase trials when performance was above 50% accuracy (Figure 5F) in 3-month-old males [n]	Graybeal C, Bachu M, Mozhui K, Saksida LM, Bussey TJ, Sagalyn E, Williams RW, Holmes A	2014	24586288
98	16218	1	Central nervous system, behavior	Central nervous system, behavior, learning and memory: Reversal learning correction errors using a touchscreen assay, means across all reversal learning trials (Figure 5B ) in 3-month-old males [n]	Graybeal C, Bachu M, Mozhui K, Saksida LM, Bussey TJ, Sagalyn E, Williams RW, Holmes A	2014	24586288
99	16215	1	Central nervous system, behavior	Central nervous system, behavior, learning and memory: Reversal learning errors using a touchscreen assay across all reversal learning sessions (see Figure 5A) in 3-month-old males [n]	Graybeal C, Bachu M, Mozhui K, Saksida LM, Bussey TJ, Sagalyn E, Williams RW, Holmes A	2014	24586288
100	16217	1	Central nervous system, behavior	Central nervous system, behavior, learning and memory: Reversal learning errors using a touchscreen assay during the late reversal learning phase when performance was above 50% accuracy (Figure 5E) in 3-month-old males [n]	Graybeal C, Bachu M, Mozhui K, Saksida LM, Bussey TJ, Sagalyn E, Williams RW, Holmes A	2014	24586288
101	16222	1	Central nervous system, behavior	Central nervous system, behavior, learning and memory: Reversal learning magazine latency using a touchscreen assay (time to retrieve food reward) averaged across all reversal learning trials (Figure S4D) in 3-month-old males [sec]	Graybeal C, Bachu M, Mozhui K, Saksida LM, Bussey TJ, Sagalyn E, Williams RW, Holmes A	2014	24586288
102	16221	1	Central nervous system, behavior	Central nervous system, behavior, learning and memory: Reversal learning reaction time to nose-poke stimuli using a touchscreen assay averaged across all reversal learning trials (Figure S4C) in 3-month-old males [sec]	Graybeal C, Bachu M, Mozhui K, Saksida LM, Bussey TJ, Sagalyn E, Williams RW, Holmes A	2014	24586288
103	16216	1	Central nervous system, behavior	Central nervous system, behavior, learning and memory: Reversal learning using a touchscreen assay, number of errors during early reversal learning when performance was at or below 50% accuracy (see Figure 5C) in 3-month-old males [n]	Graybeal C, Bachu M, Mozhui K, Saksida LM, Bussey TJ, Sagalyn E, Williams RW, Holmes A	2014	24586288
104	16205	1	Central nervous system, behavior	Central nervous system, behavior, learning and memory: Reversal learning using a touchscreen assay, number of sessions to reverse previously learned stimulus-reward pairings (low value = fast to reverse responding, see Figure 4B red bars of Graybeal et al	Graybeal C, Bachu M, Mozhui K, Saksida LM, Bussey TJ, Sagalyn E, Williams RW, Holmes A	2014	24586288
105	12732	1	Central nervous system, behavior	Central nervous system, behavior, learning and memory: Reversal learning, impulsivity, residual trials to criterion after acquisition in 4-month adult males corrected for variation in acquisition learning (Med Associates nose poke chamber) [residual n]	Laughlin RE, Grant TL, Williams RW, Jentsch JD	2010
106	12731	1	Central nervous system, behavior	Central nervous system, behavior, learning and memory: Reversal learning, impulsivity, trials to criterion after acquisition in 4-month adult males (Med Associates nose poke chamber, low values = faster learning) [n]	Laughlin RE, Grant TL, Williams RW, Jentsch JD	2010
107	15169	1	Central nervous system, behavior	Central nervous system, behavior, learning and memory: Spatial navigation, crossing events over location of trained platform in Morris water maze, final probe trial, males and females combined [n annulus crossings]	Milhaud JM, Halley H, Lassalle JM	2002	11958544
108	15171	1	Central nervous system, behavior	Central nervous system, behavior, learning and memory: Spatial navigation, latency to reach hidden platform using Morris water maze (test 1, Trait Lat1 Table 1), males and females combined [sec]	Milhaud JM, Halley H, Lassalle JM	2002	11958544
109	10413	1	Central nervous system, behavior	Central nervous system, behavior, learning and memory: Spatial navigation, latency to reach hidden platform using Morris water maze (test 1, Trait Llat1 Table 1), males and females combined [log sec]	Milhaud JM, Halley H, Lassalle JM	2002	11958544
110	15172	1	Central nervous system, behavior	Central nervous system, behavior, learning and memory: Spatial navigation, latency to reach hidden platform using Morris water maze (test 2, Trait Lat2 Table 1), males and females combined [sec]	Milhaud JM, Halley H, Lassalle JM	2002	11958544
111	10414	1	Central nervous system, behavior	Central nervous system, behavior, learning and memory: Spatial navigation, latency to reach hidden platform using Morris water maze (test 2, Trait Llat2 Table 1), males and females combined [log sec]	Milhaud JM, Halley H, Lassalle JM	2002	11958544
112	15173	1	Central nervous system, behavior	Central nervous system, behavior, learning and memory: Spatial navigation, latency to reach hidden platform using Morris water maze (test 3, Trait Lat3 Table 1), males and females combined [sec]	Milhaud JM, Halley H, Lassalle JM	2002	11958544
113	10415	1	Central nervous system, behavior	Central nervous system, behavior, learning and memory: Spatial navigation, latency to reach hidden platform using Morris water maze (test 3, Trait Llat3 Table 1), males and females combined [log sec]	Milhaud JM, Halley H, Lassalle JM	2002	11958544
114	15174	1	Central nervous system, behavior	Central nervous system, behavior, learning and memory: Spatial navigation, latency to reach hidden platform using Morris water maze (test 4, Trait Lat4 Table 1), males and females combined [sec]	Milhaud JM, Halley H, Lassalle JM	2002	11958544
115	15170	1	Central nervous system, behavior	Central nervous system, behavior, learning and memory: Spatial navigation, latency to reach hidden platform using Morris water maze (test 4, Trait Llat4 Table 1), males and females combined [log sec]	Milhaud JM, Halley H, Lassalle JM	2002	11958544
116	16211	1	Central nervous system, behavior	Central nervous system, behavior, learning and memory: Visual discrimination learning using a touchscreen assay, mean magazine latency (time to retrieve reward) across all discrimination learning sessions (see Figure S4B) in 3-month-old males [sec]	Graybeal C, Bachu M, Mozhui K, Saksida LM, Bussey TJ, Sagalyn E, Williams RW, Holmes A	2014	24586288
117	16210	1	Central nervous system, behavior	Central nervous system, behavior, learning and memory: Visual discrimination learning using a touchscreen assay, mean reaction time to nose-poke the stimulus across all discrimination learning sessions (see Figure S4A) in 3-month-old males [sec]	Graybeal C, Bachu M, Mozhui K, Saksida LM, Bussey TJ, Sagalyn E, Williams RW, Holmes A	2014	24586288
118	16204	1	Central nervous system, behavior	Central nervous system, behavior, learning and memory: Visual discrimination learning using a touchscreen assay, sessions to discriminate between rewarded and unrewarded stimuli (low value = fast to learn, see Figure 4B blue bars) in 3-month-old males [n]	Graybeal C, Bachu M, Mozhui K, Saksida LM, Bussey TJ, Sagalyn E, Williams RW, Holmes A	2014	24586288
119	16209	1	Central nervous system, behavior	Central nervous system, behavior, learning and memory: Visual discrimination learning using a touchscreen assay, total mean number of corrections errors (incorrect responses following an initial error) during discrimination learning (see Figure 4D) in 3-m	Graybeal C, Bachu M, Mozhui K, Saksida LM, Bussey TJ, Sagalyn E, Williams RW, Holmes A	2014	24586288
120	16208	1	Central nervous system, behavior	Central nervous system, behavior, learning and memory: Visual discrimination learning using a touchscreen assay, total mean number of errors during discrimination learning (see Figure 4C) in 3-month-old males [n]	Graybeal C, Bachu M, Mozhui K, Saksida LM, Bussey TJ, Sagalyn E, Williams RW, Holmes A	2014	24586288
121	16202	1	Central nervous system, behavior	Central nervous system, behavior, learning and memory: Visual discrimination using a touchscreen assay, sessions required to reach the learning criterion during pre-training phase 2 (touch phase, animals must learn to nose-poke the screen) where low value	Graybeal C, Bachu M, Mozhui K, Saksida LM, Bussey TJ, Sagalyn E, Williams RW, Holmes A	2014	24586288
122	16203	1	Central nervous system, behavior	Central nervous system, behavior, learning and memory: Visual discrimination using a touchscreen assay, sessions required to reach the learning criterion during pre-training phase 3 (punish phase, animals must learn to nose-poke only random shaped visual	Graybeal C, Bachu M, Mozhui K, Saksida LM, Bussey TJ, Sagalyn E, Williams RW, Holmes A	2014	24586288
123	11005	1	Central nervous system, behavior	Central nervous system, behavior, learning: Motor performance, improvement in rotarod training measured as change in time on rod [sec]	Brigman JL, Mathur P, Lu L, Williams RW, Holmes A	2009	18830130
124	13044	1	Central nervous system, behavior	Central nervous system, behavior, metabolism: Body weight in 3-4 month old test naive females [g].	Pjetri E, Kas MJH	2011
125	12975	1	Central nervous system, behavior	Central nervous system, behavior, neurogenesis: Hippocampus dentate gyrus cells positive for doublecortin protein (DCX) by immunohistochemistry [n total, unilateral]	Krebs J, R??mer D, Overall RW, Fabel K. Babu H, Brandt M, Williams RW, Jessberger S, Kempermann G	2011	21960957
126	11861	1	Central nervous system, behavior	Central nervous system, behavior, neuropharmacology: Novel open field behavior, locomotion in the periphery from 30-45 min for males and females in the morphine test battery [cm]	Philip VM, Ansah TA, Blaha CD, Cook MN, Hamre KM, Lariviere WR, Matthews DB, Mittleman G, Goldowitz D, Chesler EJ	2010	19958391
127	11857	1	Central nervous system, behavior	Central nervous system, behavior, neuropharmacology: Novel open field behavior, locomotion in the periphery from 30-45 min for males and females in the morphine test battery [n beam breaks]	Philip VM, Ansah TA, Blaha CD, Cook MN, Hamre KM, Lariviere WR, Matthews DB, Mittleman G, Goldowitz D, Chesler EJ	2010	19958391
128	14794	1	Central nervous system, behavior	Central nervous system, behavior, sleep: Sleep percent in 10-14 week-old males [% day]	O'Hara B, Hamre K	2012
129	11302	1	Central nervous system, behavior	Central nervous system, behavior, somatosensory system: Pain sensitivity, vocalization threshold to mild foot shock for males [mA]	Philip VM, Ansah TA, Blaha CD, Cook MN, Hamre KM, Lariviere WR, Matthews DB, Mittleman G, Goldowitz D, Chesler EJ	2010	19958391
130	11447	1	Central nervous system, behavior	Central nervous system, behavior: Saline control response (10 ml/kg ip) for cocaine, locomotion from 15-20 min after injection for males [cm]	Philip VM, Ansah TA, Blaha CD, Cook MN, Hamre KM, Lariviere WR, Matthews DB, Mittleman G, Goldowitz D, Chesler EJ	2010	19958391
131	13540	1	Central nervous system, behavior	Central nervous system, behavior: Acoustic startle response (ASR) in 8 week old F1 hybrids between male BXD strains and C57BL/6J-R6/2 Huntington model, CORRECTED R6/2 cases only [arbitrary units]	Paylor R and colleagues	2011
132	12769	1	Central nervous system, behavior	Central nervous system, behavior: Acoustic startle response (ASR) in 8 week old F1 hybrids between male BXD strains and C57BL/6J-R6/2 Huntington model, R6/2 cases only [arbitrary units]	Paylor R, and colleagues	2011
133	12768	1	Central nervous system, behavior	Central nervous system, behavior: Acoustic startle response (ASR) in 8 week old F1 hybrids between male BXD strains and C57BL/6J-R6/2 Huntington model, wildtype cases only [arbitrary units]	Paylor R, and colleagues	2011
134	12770	1	Central nervous system, behavior	Central nervous system, behavior: Acoustic startle response (ASR) in 8 week old F1 hybrids between male BXD strains and female C57BL/6J-R6/2 Huntington model mouse [% of WT]	Paylor R, and colleagues	2011
135	13346	1	Central nervous system, behavior	Central nervous system, behavior: Acoustic startle response for males, 100 db white noise pulse, average of 10 trials, 40 ms pulse duration, 75 dB background noise, Med Associates startle chamber [force]	Loos M, Staal J, Pattij T, Posthuma D, Neuro-Bsik Mouse Phenomics consortium, Smit AB, Spijker S	2012	22098762
136	13347	1	Central nervous system, behavior	Central nervous system, behavior: Acoustic startle response for males, 105 db white noise pulse, average of 10 trials, 40 ms pulse duration, 75 dB background noise, Med Associates startle chamber [force]	Loos M, Staal J, Pattij T, Posthuma D, Neuro-Bsik Mouse Phenomics consortium, Smit AB, Spijker S	2012	22098762
137	13348	1	Central nervous system, behavior	Central nervous system, behavior: Acoustic startle response for males, 110 db white noise pulse, average of 10 trials, 40 ms pulse duration, 75 dB background noise, Med Associates startle chamber [force]	Loos M, Staal J, Pattij T, Posthuma D, Neuro-Bsik Mouse Phenomics consortium, Smit AB, Spijker S	2012	22098762
138	13349	1	Central nervous system, behavior	Central nervous system, behavior: Acoustic startle response for males, 115 db white noise pulse, average of 10 trials, 40 ms pulse duration, 75 dB background noise, Med Associates startle chamber [force]	Loos M, Staal J, Pattij T, Posthuma D, Neuro-Bsik Mouse Phenomics consortium, Smit AB, Spijker S	2012	22098762
139	13350	1	Central nervous system, behavior	Central nervous system, behavior: Acoustic startle response for males, 120 db white noise pulse, average of 10 trials, 40 ms pulse duration, 75 dB background noise, Med Associates startle chamber [force]	Loos M, Staal J, Pattij T, Posthuma D, Neuro-Bsik Mouse Phenomics consortium, Smit AB, Spijker S	2012	22098762
140	13351	1	Central nervous system, behavior	Central nervous system, behavior: Acoustic startle response for males, 65 db white noise pulse, average of 10 trials, 40 ms pulse duration, 75 dB background noise, Med Associates startle chamber [force]	Loos M, Staal J, Pattij T, Posthuma D, Neuro-Bsik Mouse Phenomics consortium, Smit AB, Spijker S	2012	22098762
141	13352	1	Central nervous system, behavior	Central nervous system, behavior: Acoustic startle response for males, 70 db white noise pulse, average of 10 trials, 40 ms pulse duration, 75 dB background noise, Med Associates startle chamber [force]	Loos M, Staal J, Pattij T, Posthuma D, Neuro-Bsik Mouse Phenomics consortium, Smit AB, Spijker S	2012	22098762
142	13353	1	Central nervous system, behavior	Central nervous system, behavior: Acoustic startle response for males, 75 db white noise pulse, average of 10 trials, 40 ms pulse duration, 75 dB background noise, Med Associates startle chamber [force]	Loos M, Staal J, Pattij T, Posthuma D, Neuro-Bsik Mouse Phenomics consortium, Smit AB, Spijker S	2012	22098762
143	13354	1	Central nervous system, behavior	Central nervous system, behavior: Acoustic startle response for males, 80 db white noise pulse, average of 10 trials, 40 ms pulse duration, 75 dB background noise, Med Associates startle chamber [force]	Loos M, Staal J, Pattij T, Posthuma D, Neuro-Bsik Mouse Phenomics consortium, Smit AB, Spijker S	2012	22098762
144	13355	1	Central nervous system, behavior	Central nervous system, behavior: Acoustic startle response for males, 85 db white noise pulse, average of 10 trials, 40 ms pulse duration, 75 dB background noise, Med Associates startle chamber [force]	Loos M, Staal J, Pattij T, Posthuma D, Neuro-Bsik Mouse Phenomics consortium, Smit AB, Spijker S	2012	22098762
145	13356	1	Central nervous system, behavior	Central nervous system, behavior: Acoustic startle response for males, 90 db white noise pulse, average of 10 trials, 40 ms pulse duration, 75 dB background noise, Med Associates startle chamber [force]	Loos M, Staal J, Pattij T, Posthuma D, Neuro-Bsik Mouse Phenomics consortium, Smit AB, Spijker S	2012	22098762
146	13357	1	Central nervous system, behavior	Central nervous system, behavior: Acoustic startle response for males, 95 db white noise pulse, average of 10 trials, 40 ms pulse duration, 75 dB background noise, Med Associates startle chamber [force]	Loos M, Staal J, Pattij T, Posthuma D, Neuro-Bsik Mouse Phenomics consortium, Smit AB, Spijker S	2012	22098762
147	11679	1	Central nervous system, behavior	Central nervous system, behavior: Acoustic startle response, maximum response at 120 db for females (65 dB background noise, Hamilton-Kinder SM100 startle chamber, 10 msec interval, 120 dB startle stimulus, prepulse PPI control data by M Cook, UMemphis) [	Philip VM, Ansah TA, Blaha CD, Cook MN, Hamre KM, Lariviere WR, Matthews DB, Mittleman G, Goldowitz D, Chesler EJ	2010	19958391
148	11422	1	Central nervous system, behavior	Central nervous system, behavior: Acoustic startle response, maximum response at 120 db for males (65 dB background noise, Hamilton-Kinder SM100 startle chamber, 10 msec interval, 120 dB startle stimulus, prepulse PPI control data by M Cook, UMemphis) [fo	Philip VM, Ansah TA, Blaha CD, Cook MN, Hamre KM, Lariviere WR, Matthews DB, Mittleman G, Goldowitz D, Chesler EJ	2010	19958391
149	11936	1	Central nervous system, behavior	Central nervous system, behavior: Acoustic startle response, maximum response at 120 db for males and females (65 dB background noise, Hamilton-Kinder SM100 startle chamber, 10 msec interval, 120 dB startle stimulus, prepulse PPI control data by M Cook, U	Philip VM, Ansah TA, Blaha CD, Cook MN, Hamre KM, Lariviere WR, Matthews DB, Mittleman G, Goldowitz D, Chesler EJ	2010	19958391
150	11680	1	Central nervous system, behavior	Central nervous system, behavior: Acoustic startle response, maximum response at 70 db for females (65 dB background noise, Hamilton-Kinder SM100 startle chamber, 10 msec interval, 120 dB startle stimulus, prepulse PPI control data by M Cook, UMemphis) [f	Philip VM, Ansah TA, Blaha CD, Cook MN, Hamre KM, Lariviere WR, Matthews DB, Mittleman G, Goldowitz D, Chesler EJ	2010	19958391
151	11423	1	Central nervous system, behavior	Central nervous system, behavior: Acoustic startle response, maximum response at 70 db for males (65 dB background noise, Hamilton-Kinder SM100 startle chamber, 10 msec interval, 120 dB startle stimulus, prepulse PPI control data by M Cook, UMemphis) [for	Philip VM, Ansah TA, Blaha CD, Cook MN, Hamre KM, Lariviere WR, Matthews DB, Mittleman G, Goldowitz D, Chesler EJ	2010	19958391
152	11937	1	Central nervous system, behavior	Central nervous system, behavior: Acoustic startle response, maximum response at 70 db for males and females (65 dB background noise, Hamilton-Kinder SM100 startle chamber, 10 msec interval, 120 dB startle stimulus, prepulse PPI control data by M Cook, UM	Philip VM, Ansah TA, Blaha CD, Cook MN, Hamre KM, Lariviere WR, Matthews DB, Mittleman G, Goldowitz D, Chesler EJ	2010	19958391
153	11681	1	Central nervous system, behavior	Central nervous system, behavior: Acoustic startle response, maximum response at 80 db for females (65 dB background noise, Hamilton-Kinder SM100 startle chamber, 10 msec interval, 120 dB startle stimulus, prepulse PPI control data by M Cook, UMemphis) [f	Philip VM, Ansah TA, Blaha CD, Cook MN, Hamre KM, Lariviere WR, Matthews DB, Mittleman G, Goldowitz D, Chesler EJ	2010	19958391
154	11424	1	Central nervous system, behavior	Central nervous system, behavior: Acoustic startle response, maximum response at 80 db for males (65 dB background noise, Hamilton-Kinder SM100 startle chamber, 10 msec interval, 120 dB startle stimulus, prepulse PPI control data by M Cook, UMemphis) [for	Philip VM, Ansah TA, Blaha CD, Cook MN, Hamre KM, Lariviere WR, Matthews DB, Mittleman G, Goldowitz D, Chesler EJ	2010	19958391
155	11938	1	Central nervous system, behavior	Central nervous system, behavior: Acoustic startle response, maximum response at 80 db for males and females (65 dB background noise, Hamilton-Kinder SM100 startle chamber, 10 msec interval, 120 dB startle stimulus, prepulse PPI control data by M Cook, UM	Philip VM, Ansah TA, Blaha CD, Cook MN, Hamre KM, Lariviere WR, Matthews DB, Mittleman G, Goldowitz D, Chesler EJ	2010	19958391
156	11682	1	Central nervous system, behavior	Central nervous system, behavior: Acoustic startle response, maximum response at 85 db for females (65 dB background noise, Hamilton-Kinder SM100 startle chamber, 10 msec interval, 120 dB startle stimulus, prepulse PPI control data by M Cook, UMemphis) [f	Philip VM, Ansah TA, Blaha CD, Cook MN, Hamre KM, Lariviere WR, Matthews DB, Mittleman G, Goldowitz D, Chesler EJ	2010	19958391
157	11425	1	Central nervous system, behavior	Central nervous system, behavior: Acoustic startle response, maximum response at 85 db for males (65 dB background noise, Hamilton-Kinder SM100 startle chamber, 10 msec interval, 120 dB startle stimulus, prepulse PPI control data by M Cook, UMemphis) [for	Philip VM, Ansah TA, Blaha CD, Cook MN, Hamre KM, Lariviere WR, Matthews DB, Mittleman G, Goldowitz D, Chesler EJ	2010	19958391
158	11939	1	Central nervous system, behavior	Central nervous system, behavior: Acoustic startle response, maximum response at 85 db for males and females (65 dB background noise, Hamilton-Kinder SM100 startle chamber, 10 msec interval, 120 dB startle stimulus, prepulse PPI control data by M Cook, UM	Philip VM, Ansah TA, Blaha CD, Cook MN, Hamre KM, Lariviere WR, Matthews DB, Mittleman G, Goldowitz D, Chesler EJ	2010	19958391
159	11683	1	Central nervous system, behavior	Central nervous system, behavior: Acoustic startle response, prepulse inhibition (PPI) at 70 dB for females (65 dB background noise, Hamilton-Kinder SM100 startle chamber, 10 msec interval, 120 dB startle stimulus, data by M Cook, UMemphis) [% inhibition]	Philip VM, Ansah TA, Blaha CD, Cook MN, Hamre KM, Lariviere WR, Matthews DB, Mittleman G, Goldowitz D, Chesler EJ	2010	19958391
160	11426	1	Central nervous system, behavior	Central nervous system, behavior: Acoustic startle response, prepulse inhibition (PPI) at 70 dB for males (65 dB background noise, Hamilton-Kinder SM100 startle chamber, 10 msec interval, 120 dB startle stimulus, data by M Cook, UMemphis) [% inhibition]	Philip VM, Ansah TA, Blaha CD, Cook MN, Hamre KM, Lariviere WR, Matthews DB, Mittleman G, Goldowitz D, Chesler EJ	2010	19958391
161	11940	1	Central nervous system, behavior	Central nervous system, behavior: Acoustic startle response, prepulse inhibition (PPI) at 70 dB for males and females (65 dB background noise, Hamilton-Kinder SM100 startle chamber, 10 msec interval, 120 dB startle stimulus, data by M Cook, UMemphis) [% i	Philip VM, Ansah TA, Blaha CD, Cook MN, Hamre KM, Lariviere WR, Matthews DB, Mittleman G, Goldowitz D, Chesler EJ	2010	19958391
162	11684	1	Central nervous system, behavior	Central nervous system, behavior: Acoustic startle response, prepulse inhibition (PPI) at 80 dB for females (65 dB background noise, Hamilton-Kinder SM100 startle chamber, 10 msec interval, 120 dB startle stimulus, data by M Cook, UMemphis) [% inhibition]	Philip VM, Ansah TA, Blaha CD, Cook MN, Hamre KM, Lariviere WR, Matthews DB, Mittleman G, Goldowitz D, Chesler EJ	2010	19958391
163	11427	1	Central nervous system, behavior	Central nervous system, behavior: Acoustic startle response, prepulse inhibition (PPI) at 80 dB for males (65 dB background noise, Hamilton-Kinder SM100 startle chamber, 10 msec interval, 120 dB startle stimulus, data by M Cook, UMemphis) [% inhibition]	Philip VM, Ansah TA, Blaha CD, Cook MN, Hamre KM, Lariviere WR, Matthews DB, Mittleman G, Goldowitz D, Chesler EJ	2010	19958391
164	11941	1	Central nervous system, behavior	Central nervous system, behavior: Acoustic startle response, prepulse inhibition (PPI) at 80 dB for males and females (65 dB background noise, Hamilton-Kinder SM100 startle chamber, 10 msec interval, 120 dB startle stimulus, data by M Cook, UMemphis) [% i	Philip VM, Ansah TA, Blaha CD, Cook MN, Hamre KM, Lariviere WR, Matthews DB, Mittleman G, Goldowitz D, Chesler EJ	2010	19958391
165	11685	1	Central nervous system, behavior	Central nervous system, behavior: Acoustic startle response, prepulse inhibition (PPI) at 85 dB for females (65 dB background noise, Hamilton-Kinder SM100 startle chamber, 10 msec interval, 120 dB startle stimulus, data by M Cook, UMemphis) [% inhibition]	Philip VM, Ansah TA, Blaha CD, Cook MN, Hamre KM, Lariviere WR, Matthews DB, Mittleman G, Goldowitz D, Chesler EJ	2010	19958391
166	11428	1	Central nervous system, behavior	Central nervous system, behavior: Acoustic startle response, prepulse inhibition (PPI) at 85 dB for males (65 dB background noise, Hamilton-Kinder SM100 startle chamber, 10 msec interval, 120 dB startle stimulus, data by M Cook, UMemphis) [% inhibition]	Philip VM, Ansah TA, Blaha CD, Cook MN, Hamre KM, Lariviere WR, Matthews DB, Mittleman G, Goldowitz D, Chesler EJ	2010	19958391
167	11942	1	Central nervous system, behavior	Central nervous system, behavior: Acoustic startle response, prepulse inhibition (PPI) at 85 dB for males and females (65 dB background noise, Hamilton-Kinder SM100 startle chamber, 10 msec interval, 120 dB startle stimulus, data by M Cook, UMemphis) [% i	Philip VM, Ansah TA, Blaha CD, Cook MN, Hamre KM, Lariviere WR, Matthews DB, Mittleman G, Goldowitz D, Chesler EJ	2010	19958391
168	13372	1	Central nervous system, behavior	Central nervous system, behavior: Acoustic startle threshold for males, lowest sound pressure level at which startle response can be detected [dB]	Loos M, Staal J, Pattij T, Posthuma D, Neuro-Bsik Mouse Phenomics consortium, Smit AB, Spijker S	2012	22098762
169	11690	1	Central nervous system, behavior	Central nervous system, behavior: Activity level, locomotion in zero maze for females [n beam breaks]	Philip VM, Ansah TA, Blaha CD, Cook MN, Hamre KM, Lariviere WR, Matthews DB, Mittleman G, Goldowitz D, Chesler EJ	2010	19958391
170	10486	1	Central nervous system, behavior	Central nervous system, behavior: Acute locomotor baseline activity response (horizontal distance), 1-5 min after saline injection on day 2 in young adult females (BASACT in the CD group) [cm]	Phillips TJ, Huson M, Gwiazdon C, Burkhart-Kasch S, Shen EH	1995	7625557
171	16189	2	Central nervous system, pharmacology	Central nervous system, behavior: aggregate/brain weight by FRET ratio in 8 week old F1 hybrids between male BXD strains and C57BL/6J-R6/2 Huntington model, 4C9/left hemishere wt R6/2 cases only [FRETT florescence ratio]	Paylor R and colleagues	2013
172	12762	1	Central nervous system, behavior	Central nervous system, behavior: Anxiety (center-distance ratio) in open-field (OFA) in 8 week old F1 hybrids between male BXD strains and C57BL/6J-R6/2 Huntington model [% of WT]	Paylor R, and colleagues	2011
173	10961	1	Central nervous system, behavior	Central nervous system, behavior: Anxiety assay (S5_NR) following restraint stress (15 min) and a saline injection (0.018 mL/g ip), rearing events in the light side using a light-dark box in 8-12 week-old males during a 5 min session [n]	Putman AH, Miles MF	2007
174	10960	1	Central nervous system, behavior	Central nervous system, behavior: Anxiety assay (S5_NT) following restraint stress (15 min) and a saline injection (0.018 mL/g ip), entries into light side of light-dark box by 8-12 week-old males during a 5 min session [n]	Putman AH, Miles MF	2007
175	10955	1	Central nervous system, behavior	Central nervous system, behavior: Anxiety assay (S5_PDT), restraint stress (15 min) + saline treated (0.018 mL/g i.p.), percent distance traveled in light side using a light-dark box in 8-12 week-old males during 5 min session [%]	Putman AH, Miles MF	2007
176	10957	1	Central nervous system, behavior	Central nervous system, behavior: Anxiety assay (S5_TLA) following restraint stress (15 min) and a saline injection (0.018 mL/g ip), distance traveled in light-dark box by 8-12 week-old males during a 5 min session [cm]	Putman AH, Miles MF	2007
177	10909	1	Central nervous system, behavior	Central nervous system, behavior: Anxiety assay, arm entries (total) in an elevated plus maze [n]	Yang RJ, Mozhui K, Karlsson RM, Cameron HA, Williams RW, Holmes A	2008	18185497
178	12344	1	Central nervous system, behavior	Central nervous system, behavior: Anxiety assay, baseline untreated control (BASE group), activity in closed quadrants using an elevated zero maze in 60 to 120-day-old females only during 10 min [beam breaks/sec]	Melloni Cook, Lu Lu, Rob Williams	2009
179	12341	1	Central nervous system, behavior	Central nervous system, behavior: Anxiety assay, baseline untreated control (BASE group), activity in closed quadrants using an elevated zero maze in 60 to 120-day-old females only during 10 min [n beam breaks]	Melloni Cook, Lu Lu, Rob Williams	2009
180	12342	1	Central nervous system, behavior	Central nervous system, behavior: Anxiety assay, baseline untreated control (BASE group), activity in closed quadrants using an elevated zero maze in 60 to 120-day-old females only during first 5 min [beam breaks/sec]	Melloni Cook, Lu Lu, Rob Williams	2009
181	12339	1	Central nervous system, behavior	Central nervous system, behavior: Anxiety assay, baseline untreated control (BASE group), activity in closed quadrants using an elevated zero maze in 60 to 120-day-old females only during first 5 min [n beam breaks]	Melloni Cook, Lu Lu, Rob Williams	2009
182	12343	1	Central nervous system, behavior	Central nervous system, behavior: Anxiety assay, baseline untreated control (BASE group), activity in closed quadrants using an elevated zero maze in 60 to 120-day-old females only during last 5 min [beam breaks/sec]	Melloni Cook, Lu Lu, Rob Williams	2009
183	12340	1	Central nervous system, behavior	Central nervous system, behavior: Anxiety assay, baseline untreated control (BASE group), activity in closed quadrants using an elevated zero maze in 60 to 120-day-old females only during last 5 min [n beam breaks]	Melloni Cook, Lu Lu, Rob Williams	2009
184	12364	1	Central nervous system, behavior	Central nervous system, behavior: Anxiety assay, baseline untreated control (BASE group), activity in closed quadrants using an elevated zero maze in 60 to 120-day-old males and females during 10 min [beam breaks/sec]	Melloni Cook, Lu Lu, Rob Williams	2009
185	12361	1	Central nervous system, behavior	Central nervous system, behavior: Anxiety assay, baseline untreated control (BASE group), activity in closed quadrants using an elevated zero maze in 60 to 120-day-old males and females during 10 min [n beam breaks]	Melloni Cook, Lu Lu, Rob Williams	2009
186	12362	1	Central nervous system, behavior	Central nervous system, behavior: Anxiety assay, baseline untreated control (BASE group), activity in closed quadrants using an elevated zero maze in 60 to 120-day-old males and females during first 5 min [beam breaks/sec]	Melloni Cook, Lu Lu, Rob Williams	2009
187	12359	1	Central nervous system, behavior	Central nervous system, behavior: Anxiety assay, baseline untreated control (BASE group), activity in closed quadrants using an elevated zero maze in 60 to 120-day-old males and females during first 5 min [n beam breaks]	Melloni Cook, Lu Lu, Rob Williams	2009
188	12363	1	Central nervous system, behavior	Central nervous system, behavior: Anxiety assay, baseline untreated control (BASE group), activity in closed quadrants using an elevated zero maze in 60 to 120-day-old males and females during last 5 min [beam breaks/sec]	Melloni Cook, Lu Lu, Rob Williams	2009
189	12360	1	Central nervous system, behavior	Central nervous system, behavior: Anxiety assay, baseline untreated control (BASE group), activity in closed quadrants using an elevated zero maze in 60 to 120-day-old males and females during last 5 min [n beam breaks]	Melloni Cook, Lu Lu, Rob Williams	2009
190	12354	1	Central nervous system, behavior	Central nervous system, behavior: Anxiety assay, baseline untreated control (BASE group), activity in closed quadrants using an elevated zero maze in 60 to 120-day-old males only during 10 min [beam breaks/sec]	Melloni Cook, Lu Lu, Rob Williams	2009
191	12351	1	Central nervous system, behavior	Central nervous system, behavior: Anxiety assay, baseline untreated control (BASE group), activity in closed quadrants using an elevated zero maze in 60 to 120-day-old males only during 10 min [n beam breaks]	Melloni Cook, Lu Lu, Rob Williams	2009
192	12352	1	Central nervous system, behavior	Central nervous system, behavior: Anxiety assay, baseline untreated control (BASE group), activity in closed quadrants using an elevated zero maze in 60 to 120-day-old males only during first 5 min [beam breaks/sec]	Melloni Cook, Lu Lu, Rob Williams	2009
193	12349	1	Central nervous system, behavior	Central nervous system, behavior: Anxiety assay, baseline untreated control (BASE group), activity in closed quadrants using an elevated zero maze in 60 to 120-day-old males only during first 5 min [n beam breaks]	Melloni Cook, Lu Lu, Rob Williams	2009
194	12353	1	Central nervous system, behavior	Central nervous system, behavior: Anxiety assay, baseline untreated control (BASE group), activity in closed quadrants using an elevated zero maze in 60 to 120-day-old males only during last 5 min [beam breaks/sec]	Melloni Cook, Lu Lu, Rob Williams	2009
195	12350	1	Central nervous system, behavior	Central nervous system, behavior: Anxiety assay, baseline untreated control (BASE group), activity in closed quadrants using an elevated zero maze in 60 to 120-day-old males only during last 5 min [n beam breaks]	Melloni Cook, Lu Lu, Rob Williams	2009
196	12335	1	Central nervous system, behavior	Central nervous system, behavior: Anxiety assay, baseline untreated control (BASE group), latency to enter an open quadrant using an elevated zero maze in 60 to 120-day-old females only [sec]	Melloni Cook, Lu Lu, Rob Williams	2009
197	12355	1	Central nervous system, behavior	Central nervous system, behavior: Anxiety assay, baseline untreated control (BASE group), latency to enter an open quadrant using an elevated zero maze in 60 to 120-day-old males and females [sec]	Melloni Cook, Lu Lu, Rob Williams	2009
198	12345	1	Central nervous system, behavior	Central nervous system, behavior: Anxiety assay, baseline untreated control (BASE group), latency to enter an open quadrant using an elevated zero maze in 60 to 120-day-old males only [sec]	Melloni Cook, Lu Lu, Rob Williams	2009
199	12338	1	Central nervous system, behavior	Central nervous system, behavior: Anxiety assay, baseline untreated control (BASE group), time in open quadrants using an elevated zero maze in 60 to 120-day-old females only during 10 min [percentage of time]	Melloni Cook, Lu Lu, Rob Williams	2009
200	12336	1	Central nervous system, behavior	Central nervous system, behavior: Anxiety assay, baseline untreated control (BASE group), time in open quadrants using an elevated zero maze in 60 to 120-day-old females only during first 5 min [percentage of time]	Melloni Cook, Lu Lu, Rob Williams	2009
201	12358	1	Central nervous system, behavior	Central nervous system, behavior: Anxiety assay, baseline untreated control (BASE group), time in open quadrants using an elevated zero maze in 60 to 120-day-old males and females during 10 min [percentage of time]	Melloni Cook, Lu Lu, Rob Williams	2009
202	12356	1	Central nervous system, behavior	Central nervous system, behavior: Anxiety assay, baseline untreated control (BASE group), time in open quadrants using an elevated zero maze in 60 to 120-day-old males and females during first 5 min [percentage of time]	Melloni Cook, Lu Lu, Rob Williams	2009
203	12357	1	Central nervous system, behavior	Central nervous system, behavior: Anxiety assay, baseline untreated control (BASE group), time in open quadrants using an elevated zero maze in 60 to 120-day-old males and females during last 5 min [percentage of time]	Melloni Cook, Lu Lu, Rob Williams	2009
204	12348	1	Central nervous system, behavior	Central nervous system, behavior: Anxiety assay, baseline untreated control (BASE group), time in open quadrants using an elevated zero maze in 60 to 120-day-old males only during 10 min [percentage of time]	Melloni Cook, Lu Lu, Rob Williams	2009
205	12346	1	Central nervous system, behavior	Central nervous system, behavior: Anxiety assay, baseline untreated control (BASE group), time in open quadrants using an elevated zero maze in 60 to 120-day-old males only during first 5 min [percentage of time]	Melloni Cook, Lu Lu, Rob Williams	2009
206	12347	1	Central nervous system, behavior	Central nervous system, behavior: Anxiety assay, baseline untreated control (BASE group), time in open quadrants using an elevated zero maze in 60 to 120-day-old males only during last 5 min [percentage of time]	Melloni Cook, Lu Lu, Rob Williams	2009
207	10896	1	Central nervous system, behavior	Central nervous system, behavior: Anxiety assay, closed arm entries in an elevated plus maze test [n]	Yang RJ, Mozhui K, Karlsson RM, Cameron HA, Williams RW, Holmes A	2008	18185497
208	11691	1	Central nervous system, behavior	Central nervous system, behavior: Anxiety assay, entries in closed quadrants of a zero maze for females [n]	Philip VM, Ansah TA, Blaha CD, Cook MN, Hamre KM, Lariviere WR, Matthews DB, Mittleman G, Goldowitz D, Chesler EJ	2010	19958391
209	11434	1	Central nervous system, behavior	Central nervous system, behavior: Anxiety assay, entries in closed quadrants of a zero maze for males [n]	Philip VM, Ansah TA, Blaha CD, Cook MN, Hamre KM, Lariviere WR, Matthews DB, Mittleman G, Goldowitz D, Chesler EJ	2010	19958391
210	11948	1	Central nervous system, behavior	Central nervous system, behavior: Anxiety assay, entries in closed quadrants of a zero maze for males and females [n]	Philip VM, Ansah TA, Blaha CD, Cook MN, Hamre KM, Lariviere WR, Matthews DB, Mittleman G, Goldowitz D, Chesler EJ	2010	19958391
211	11435	1	Central nervous system, behavior	Central nervous system, behavior: Anxiety assay, entries in open quadrants of a zero maze for males [n]	Philip VM, Ansah TA, Blaha CD, Cook MN, Hamre KM, Lariviere WR, Matthews DB, Mittleman G, Goldowitz D, Chesler EJ	2010	19958391
212	11692	1	Central nervous system, behavior	Central nervous system, behavior: Anxiety assay, entries into open quadrants of a zero maze for females [n]	Philip VM, Ansah TA, Blaha CD, Cook MN, Hamre KM, Lariviere WR, Matthews DB, Mittleman G, Goldowitz D, Chesler EJ	2010	19958391
213	11949	1	Central nervous system, behavior	Central nervous system, behavior: Anxiety assay, entries into open quadrants of a zero maze for males and females [n]	Philip VM, Ansah TA, Blaha CD, Cook MN, Hamre KM, Lariviere WR, Matthews DB, Mittleman G, Goldowitz D, Chesler EJ	2010	19958391
214	12376	1	Central nervous system, behavior	Central nervous system, behavior: Anxiety assay, ethanol treated (1.8 g/kg i.p.) (NOE group), time in open quadrants using an elevated zero maze in 60 to 120-day-old males only during first 5 min [% time]	Melloni Cook, Lu Lu, Rob Williams	2009
215	12386	1	Central nervous system, behavior	Central nervous system, behavior: Anxiety assay, ethanol treated (1.8 g/kg i.p) (NOE group), time in open quadrants using an elevated zero maze in 60 to 120-day-old males and females during first 5 min [percentage of time]	Melloni Cook, Lu Lu, Rob Williams	2009
216	12387	1	Central nervous system, behavior	Central nervous system, behavior: Anxiety assay, ethanol treated (1.8 g/kg i.p) (NOE group), time in open quadrants using an elevated zero maze in 60 to 120-day-old males and females during last 5 min [% time]	Melloni Cook, Lu Lu, Rob Williams	2009
217	12378	1	Central nervous system, behavior	Central nervous system, behavior: Anxiety assay, ethanol treated (1.8 g/kg i.p) (NOE group), time in open quadrants using an elevated zero maze in 60 to 120-day-old males only during 10 min [% time]	Melloni Cook, Lu Lu, Rob Williams	2009
218	12372	1	Central nervous system, behavior	Central nervous system, behavior: Anxiety assay, ethanol treated [1.8 g/kg i.p] (NOE group), activity in closed quadrants using an elevated zero maze in 60 to 120-day-old females only during first 5 min [beam breaks/sec]	Melloni Cook, Lu Lu, Rob Williams	2009
219	12373	1	Central nervous system, behavior	Central nervous system, behavior: Anxiety assay, ethanol treated [1.8 g/kg i.p] (NOE group), activity in closed quadrants using an elevated zero maze in 60 to 120-day-old females only during last 5 min [beam breaks/sec]	Melloni Cook, Lu Lu, Rob Williams	2009
220	12370	1	Central nervous system, behavior	Central nervous system, behavior: Anxiety assay, ethanol treated [1.8 g/kg i.p] (NOE group), activity in closed quadrants using an elevated zero maze in 60 to 120-day-old females only during last 5 min [n beam breaks]	Melloni Cook, Lu Lu, Rob Williams	2009
221	12394	1	Central nervous system, behavior	Central nervous system, behavior: Anxiety assay, ethanol treated [1.8 g/kg i.p] (NOE group), activity in closed quadrants using an elevated zero maze in 60 to 120-day-old males and females during 10 min (BXD102 winterized from 21.008 +-19.93 to 3.0 and BX	Melloni Cook, Lu Lu, Rob Williams	2009
222	12391	1	Central nervous system, behavior	Central nervous system, behavior: Anxiety assay, ethanol treated [1.8 g/kg i.p] (NOE group), activity in closed quadrants using an elevated zero maze in 60 to 120-day-old males and females during 10 min [n beam breaks]	Melloni Cook, Lu Lu, Rob Williams	2009
223	12392	1	Central nervous system, behavior	Central nervous system, behavior: Anxiety assay, ethanol treated [1.8 g/kg i.p] (NOE group), activity in closed quadrants using an elevated zero maze in 60 to 120-day-old males and females during first 5 min [beam breaks/sec]	Melloni Cook, Lu Lu, Rob Williams	2009
224	12389	1	Central nervous system, behavior	Central nervous system, behavior: Anxiety assay, ethanol treated [1.8 g/kg i.p] (NOE group), activity in closed quadrants using an elevated zero maze in 60 to 120-day-old males and females during first 5 min [n beam breaks]	Melloni Cook, Lu Lu, Rob Williams	2009
225	12390	1	Central nervous system, behavior	Central nervous system, behavior: Anxiety assay, ethanol treated [1.8 g/kg i.p] (NOE group), activity in closed quadrants using an elevated zero maze in 60 to 120-day-old males and females during last 5 min [n beam breaks]	Melloni Cook, Lu Lu, Rob Williams	2009
226	12384	1	Central nervous system, behavior	Central nervous system, behavior: Anxiety assay, ethanol treated [1.8 g/kg i.p] (NOE group), activity in closed quadrants using an elevated zero maze in 60 to 120-day-old males only during 10 min [beam breaks/sec]	Melloni Cook, Lu Lu, Rob Williams	2009
227	12381	1	Central nervous system, behavior	Central nervous system, behavior: Anxiety assay, ethanol treated [1.8 g/kg i.p] (NOE group), activity in closed quadrants using an elevated zero maze in 60 to 120-day-old males only during 10 min [n beam breaks]	Melloni Cook, Lu Lu, Rob Williams	2009
228	12382	1	Central nervous system, behavior	Central nervous system, behavior: Anxiety assay, ethanol treated [1.8 g/kg i.p] (NOE group), activity in closed quadrants using an elevated zero maze in 60 to 120-day-old males only during first 5 min [beam breaks/sec]	Melloni Cook, Lu Lu, Rob Williams	2009
229	12379	1	Central nervous system, behavior	Central nervous system, behavior: Anxiety assay, ethanol treated [1.8 g/kg i.p] (NOE group), activity in closed quadrants using an elevated zero maze in 60 to 120-day-old males only during first 5 min [n beam breaks]	Melloni Cook, Lu Lu, Rob Williams	2009
230	12383	1	Central nervous system, behavior	Central nervous system, behavior: Anxiety assay, ethanol treated [1.8 g/kg i.p] (NOE group), activity in closed quadrants using an elevated zero maze in 60 to 120-day-old males only during last 5 min [beam breaks/sec]	Melloni Cook, Lu Lu, Rob Williams	2009
231	12380	1	Central nervous system, behavior	Central nervous system, behavior: Anxiety assay, ethanol treated [1.8 g/kg i.p] (NOE group), activity in closed quadrants using an elevated zero maze in 60 to 120-day-old males only during last 5 min [n beam breaks]	Melloni Cook, Lu Lu, Rob Williams	2009
232	12365	1	Central nervous system, behavior	Central nervous system, behavior: Anxiety assay, ethanol treated [1.8 g/kg i.p] (NOE group), latency to enter an open quadrant using an elevated zero maze in 60 to 120-day-old females only [sec]	Melloni Cook, Lu Lu, Rob Williams	2009
233	12385	1	Central nervous system, behavior	Central nervous system, behavior: Anxiety assay, ethanol treated [1.8 g/kg i.p] (NOE group), latency to enter an open quadrant using an elevated zero maze in 60 to 120-day-old males and females [sec]	Melloni Cook, Lu Lu, Rob Williams	2009
234	12375	1	Central nervous system, behavior	Central nervous system, behavior: Anxiety assay, ethanol treated [1.8 g/kg i.p] (NOE group), latency to enter an open quadrant using an elevated zero maze in 60 to 120-day-old males only [sec]	Melloni Cook, Lu Lu, Rob Williams	2009
235	12366	1	Central nervous system, behavior	Central nervous system, behavior: Anxiety assay, ethanol treated [1.8 g/kg i.p] (NOE group), time in open quadrants using an elevated zero maze in 60 to 120-day-old females during first 5 min [% time]	Melloni Cook, Lu Lu, Rob Williams	2009
236	12368	1	Central nervous system, behavior	Central nervous system, behavior: Anxiety assay, ethanol treated [1.8 g/kg i.p] (NOE group), time in open quadrants using an elevated zero maze in 60 to 120-day-old females during whole 10 min test [% time]	Melloni Cook, Lu Lu, Rob Williams	2009
237	12388	1	Central nervous system, behavior	Central nervous system, behavior: Anxiety assay, ethanol treated [1.8 g/kg i.p] (NOE group), time in open quadrants using an elevated zero maze in 60 to 120-day-old males and females during 10 min [percentage of time]	Melloni Cook, Lu Lu, Rob Williams	2009
238	11950	1	Central nervous system, behavior	Central nervous system, behavior: Anxiety assay, latency to enter an open quadrant of a zero maze for males and females [sec]	Philip VM, Ansah TA, Blaha CD, Cook MN, Hamre KM, Lariviere WR, Matthews DB, Mittleman G, Goldowitz D, Chesler EJ	2010	19958391
239	11644	1	Central nervous system, behavior	Central nervous system, behavior: Anxiety assay, locomotion in the light compartment of a light-dark box for females [cm]	Philip VM, Ansah TA, Blaha CD, Cook MN, Hamre KM, Lariviere WR, Matthews DB, Mittleman G, Goldowitz D, Chesler EJ	2010	19958391
240	11387	1	Central nervous system, behavior	Central nervous system, behavior: Anxiety assay, locomotion in the light compartment of a light-dark box for males [cm]	Philip VM, Ansah TA, Blaha CD, Cook MN, Hamre KM, Lariviere WR, Matthews DB, Mittleman G, Goldowitz D, Chesler EJ	2010	19958391
241	11901	1	Central nervous system, behavior	Central nervous system, behavior: Anxiety assay, locomotion in the light compartment of a light-dark box for males and females [cm]	Philip VM, Ansah TA, Blaha CD, Cook MN, Hamre KM, Lariviere WR, Matthews DB, Mittleman G, Goldowitz D, Chesler EJ	2010	19958391
242	10904	1	Central nervous system, behavior	Central nervous system, behavior: Anxiety assay, locomotion in the light compartment relative to total in a light-dark test [%]	Yang RJ, Mozhui K, Karlsson RM, Cameron HA, Williams RW, Holmes A	2008	18185497
243	11013	1	Central nervous system, behavior	Central nervous system, behavior: Anxiety assay, number of closed arm entries using elevated plus maze [n]	Brigman JL, Mathur P, Lu L, Williams RW, Holmes A	2009	18830130
244	13443	1	Central nervous system, behavior	Central nervous system, behavior: anxiety assay, number of fecal boli produced in an open field activity (OFA) test in 8-week-old F1 hybrids between male BXD strains and C57BL/6J-R6/2 Huntington model, wildtype cases only	Paylor R, and colleagues	2011
245	10898	1	Central nervous system, behavior	Central nervous system, behavior: Anxiety assay, open arm entries in an elevated plus maze test [n]	Yang RJ, Mozhui K, Karlsson RM, Cameron HA, Williams RW, Holmes A	2008	18185497
246	11015	1	Central nervous system, behavior	Central nervous system, behavior: Anxiety assay, open field behavior, duration in center of field [sec]	Brigman JL, Mathur P, Lu L, Williams RW, Holmes A	2009	18830130
247	11646	1	Central nervous system, behavior	Central nervous system, behavior: Anxiety assay, percentage of locomotion in light side of a light-dark box for females [%]	Philip VM, Ansah TA, Blaha CD, Cook MN, Hamre KM, Lariviere WR, Matthews DB, Mittleman G, Goldowitz D, Chesler EJ	2010	19958391
248	11389	1	Central nervous system, behavior	Central nervous system, behavior: Anxiety assay, percentage of locomotion in light side of a light-dark box for males [%]	Philip VM, Ansah TA, Blaha CD, Cook MN, Hamre KM, Lariviere WR, Matthews DB, Mittleman G, Goldowitz D, Chesler EJ	2010	19958391
249	11903	1	Central nervous system, behavior	Central nervous system, behavior: Anxiety assay, percentage of locomotion in light side of a light-dark box for males and females [%]	Philip VM, Ansah TA, Blaha CD, Cook MN, Hamre KM, Lariviere WR, Matthews DB, Mittleman G, Goldowitz D, Chesler EJ	2010	19958391
250	10907	1	Central nervous system, behavior	Central nervous system, behavior: Anxiety assay, percentage of time in light compartment of a light-dark test [%]	Yang RJ, Mozhui K, Karlsson RM, Cameron HA, Williams RW, Holmes A	2008	18185497
251	11390	1	Central nervous system, behavior	Central nervous system, behavior: Anxiety assay, percentage of time in light side of a light-dark box for males [%]	Philip VM, Ansah TA, Blaha CD, Cook MN, Hamre KM, Lariviere WR, Matthews DB, Mittleman G, Goldowitz D, Chesler EJ	2010	19958391
252	10908	1	Central nervous system, behavior	Central nervous system, behavior: Anxiety assay, percentage of time in open arms of an elevated plus maze [%]	Yang RJ, Mozhui K, Karlsson RM, Cameron HA, Williams RW, Holmes A	2008	18185497
253	11437	1	Central nervous system, behavior	Central nervous system, behavior: Anxiety assay, percentage of time in open quadrants of a zero maze for males [%]	Philip VM, Ansah TA, Blaha CD, Cook MN, Hamre KM, Lariviere WR, Matthews DB, Mittleman G, Goldowitz D, Chesler EJ	2010	19958391
254	11647	1	Central nervous system, behavior	Central nervous system, behavior: Anxiety assay, percentage of time in the light side of a light-dark box for females [%]	Philip VM, Ansah TA, Blaha CD, Cook MN, Hamre KM, Lariviere WR, Matthews DB, Mittleman G, Goldowitz D, Chesler EJ	2010	19958391
255	11904	1	Central nervous system, behavior	Central nervous system, behavior: Anxiety assay, percentage time in light side of a light-dark box for males and females [%]	Philip VM, Ansah TA, Blaha CD, Cook MN, Hamre KM, Lariviere WR, Matthews DB, Mittleman G, Goldowitz D, Chesler EJ	2010	19958391
256	11694	1	Central nervous system, behavior	Central nervous system, behavior: Anxiety assay, percentage time in open quadrants of a zero maze for females [%]	Philip VM, Ansah TA, Blaha CD, Cook MN, Hamre KM, Lariviere WR, Matthews DB, Mittleman G, Goldowitz D, Chesler EJ	2010	19958391
257	11951	1	Central nervous system, behavior	Central nervous system, behavior: Anxiety assay, percentage time in open quadrants of a zero maze for males and females [%]	Philip VM, Ansah TA, Blaha CD, Cook MN, Hamre KM, Lariviere WR, Matthews DB, Mittleman G, Goldowitz D, Chesler EJ	2010	19958391
258	12469	1	Central nervous system, behavior	Central nervous system, behavior: Anxiety assay, restraint stress (15 min) + saline treated (0.018 ml/kg ip) for RSS group, activity in closed quadrants using an elevated zero maze in 60 to 120-day-old males only during first 5 min [n beam breaks]	Melloni Cook, Lu Lu, Rob Williams	2009
259	12479	1	Central nervous system, behavior	Central nervous system, behavior: Anxiety assay, restraint stress (15 min) + saline treated (0.018 ml/kg ip) in the RSS group, activity in closed quadrants using an elevated zero maze in 60 to 120-day-old males and females during first 5 min [n beam break	Melloni Cook, Lu Lu, Rob Williams	2009
260	12429	1	Central nervous system, behavior	Central nervous system, behavior: Anxiety assay, restraint stress (15 min) and ethanol (1.8 g/kg ip) (RSE group), activity in closed quadrants using an elevated zero maze in 60 to 120-day-old females only during first 5 min [n beam breaks]	Melloni Cook, Lu Lu, Rob Williams	2009
261	12433	1	Central nervous system, behavior	Central nervous system, behavior: Anxiety assay, restraint stress (15 min) and ethanol (1.8 g/kg ip) (RSE group), activity in closed quadrants using an elevated zero maze in 60 to 120-day-old females only during last 5 min [beam breaks/sec]	Melloni Cook, Lu Lu, Rob Williams	2009
262	12430	1	Central nervous system, behavior	Central nervous system, behavior: Anxiety assay, restraint stress (15 min) and ethanol (1.8 g/kg ip) (RSE group), activity in closed quadrants using an elevated zero maze in 60 to 120-day-old females only during last 5 min [n beam breaks]	Melloni Cook, Lu Lu, Rob Williams	2009
263	12454	1	Central nervous system, behavior	Central nervous system, behavior: Anxiety assay, restraint stress (15 min) and ethanol (1.8 g/kg ip) (RSE group), activity in closed quadrants using an elevated zero maze in 60 to 120-day-old males and females during 10 min (data for BXD11 (16.419 +/-15.	Melloni Cook, Lu Lu, Rob Williams	2009
264	12451	1	Central nervous system, behavior	Central nervous system, behavior: Anxiety assay, restraint stress (15 min) and ethanol (1.8 g/kg ip) (RSE group), activity in closed quadrants using an elevated zero maze in 60 to 120-day-old males and females during 10 min [n beam breaks]	Melloni Cook, Lu Lu, Rob Williams	2009
265	12452	1	Central nervous system, behavior	Central nervous system, behavior: Anxiety assay, restraint stress (15 min) and ethanol (1.8 g/kg ip) (RSE group), activity in closed quadrants using an elevated zero maze in 60 to 120-day-old males and females during first 5 min [beam breaks/sec]	Melloni Cook, Lu Lu, Rob Williams	2009
266	12449	1	Central nervous system, behavior	Central nervous system, behavior: Anxiety assay, restraint stress (15 min) and ethanol (1.8 g/kg ip) (RSE group), activity in closed quadrants using an elevated zero maze in 60 to 120-day-old males and females during first 5 min [n beam breaks]	Melloni Cook, Lu Lu, Rob Williams	2009
267	12453	1	Central nervous system, behavior	Central nervous system, behavior: Anxiety assay, restraint stress (15 min) and ethanol (1.8 g/kg ip) (RSE group), activity in closed quadrants using an elevated zero maze in 60 to 120-day-old males and females during last 5 min [beam breaks/sec]	Melloni Cook, Lu Lu, Rob Williams	2009
268	12450	1	Central nervous system, behavior	Central nervous system, behavior: Anxiety assay, restraint stress (15 min) and ethanol (1.8 g/kg ip) (RSE group), activity in closed quadrants using an elevated zero maze in 60 to 120-day-old males and females during last 5 min [n beam breaks]	Melloni Cook, Lu Lu, Rob Williams	2009
269	12444	1	Central nervous system, behavior	Central nervous system, behavior: Anxiety assay, restraint stress (15 min) and ethanol (1.8 g/kg ip) (RSE group), activity in closed quadrants using an elevated zero maze in 60 to 120-day-old males only during 10 min [beam breaks/sec]	Melloni Cook, Lu Lu, Rob Williams	2009
270	12441	1	Central nervous system, behavior	Central nervous system, behavior: Anxiety assay, restraint stress (15 min) and ethanol (1.8 g/kg ip) (RSE group), activity in closed quadrants using an elevated zero maze in 60 to 120-day-old males only during 10 min [n beam breaks]	Melloni Cook, Lu Lu, Rob Williams	2009
271	12439	1	Central nervous system, behavior	Central nervous system, behavior: Anxiety assay, restraint stress (15 min) and ethanol (1.8 g/kg ip) (RSE group), activity in closed quadrants using an elevated zero maze in 60 to 120-day-old males only during first 5 min [n beam breaks]	Melloni Cook, Lu Lu, Rob Williams	2009
272	12442	1	Central nervous system, behavior	Central nervous system, behavior: Anxiety assay, restraint stress (15 min) and ethanol (1.8 g/kg ip) (RSE group), activity in closed quadrants using an elevated zero maze in 60 to 120-day-old males only during first 5 min [n beam breaks/sec]	Melloni Cook, Lu Lu, Rob Williams	2009
273	12440	1	Central nervous system, behavior	Central nervous system, behavior: Anxiety assay, restraint stress (15 min) and ethanol (1.8 g/kg ip) (RSE group), activity in closed quadrants using an elevated zero maze in 60 to 120-day-old males only during last 5 min [n beam breaks]	Melloni Cook, Lu Lu, Rob Williams	2009
274	12425	1	Central nervous system, behavior	Central nervous system, behavior: Anxiety assay, restraint stress (15 min) and ethanol (1.8 g/kg ip) (RSE group), latency to enter an open quadrant using an elevated zero maze in 60 to 120-day-old females only [sec]	Melloni Cook, Lu Lu, Rob Williams	2009
275	12445	1	Central nervous system, behavior	Central nervous system, behavior: Anxiety assay, restraint stress (15 min) and ethanol (1.8 g/kg ip) (RSE group), latency to enter an open quadrant using an elevated zero maze in 60 to 120-day-old males and females [sec]	Melloni Cook, Lu Lu, Rob Williams	2009
276	12435	1	Central nervous system, behavior	Central nervous system, behavior: Anxiety assay, restraint stress (15 min) and ethanol (1.8 g/kg ip) (RSE group), latency to enter an open quadrant using an elevated zero maze in 60 to 120-day-old males only [sec]	Melloni Cook, Lu Lu, Rob Williams	2009
277	12428	1	Central nervous system, behavior	Central nervous system, behavior: Anxiety assay, restraint stress (15 min) and ethanol (1.8 g/kg ip) (RSE group), time in open quadrants using an elevated zero maze in 60 to 120-day-old females only during 10 min [percentage of time]	Melloni Cook, Lu Lu, Rob Williams	2009
278	12426	1	Central nervous system, behavior	Central nervous system, behavior: Anxiety assay, restraint stress (15 min) and ethanol (1.8 g/kg ip) (RSE group), time in open quadrants using an elevated zero maze in 60 to 120-day-old females only during first 5 min [% time]	Melloni Cook, Lu Lu, Rob Williams	2009
279	12427	1	Central nervous system, behavior	Central nervous system, behavior: Anxiety assay, restraint stress (15 min) and ethanol (1.8 g/kg ip) (RSE group), time in open quadrants using an elevated zero maze in 60 to 120-day-old females only during last 5 min [% time]	Melloni Cook, Lu Lu, Rob Williams	2009
280	12448	1	Central nervous system, behavior	Central nervous system, behavior: Anxiety assay, restraint stress (15 min) and ethanol (1.8 g/kg ip) (RSE group), time in open quadrants using an elevated zero maze in 60 to 120-day-old males and females during 10 min [% time]	Melloni Cook, Lu Lu, Rob Williams	2009
281	12447	1	Central nervous system, behavior	Central nervous system, behavior: Anxiety assay, restraint stress (15 min) and ethanol (1.8 g/kg ip) (RSE group), time in open quadrants using an elevated zero maze in 60 to 120-day-old males and females during last 5 min [% time]	Melloni Cook, Lu Lu, Rob Williams	2009
282	12438	1	Central nervous system, behavior	Central nervous system, behavior: Anxiety assay, restraint stress (15 min) and ethanol (1.8 g/kg ip) (RSE group), time in open quadrants using an elevated zero maze in 60 to 120-day-old males only during 10 min [% time]	Melloni Cook, Lu Lu, Rob Williams	2009
283	12436	1	Central nervous system, behavior	Central nervous system, behavior: Anxiety assay, restraint stress (15 min) and ethanol (1.8 g/kg ip) (RSE group), time in open quadrants using an elevated zero maze in 60 to 120-day-old males only during first 5 min [% time]	Melloni Cook, Lu Lu, Rob Williams	2009
284	12437	1	Central nervous system, behavior	Central nervous system, behavior: Anxiety assay, restraint stress (15 min) and ethanol (1.8 g/kg ip) (RSE group), time in open quadrants using an elevated zero maze in 60 to 120-day-old males only during last 5 min [% time]	Melloni Cook, Lu Lu, Rob Williams	2009
285	12431	1	Central nervous system, behavior	Central nervous system, behavior: Anxiety assay, restraint stress (15 min) followed by ethanol (1.8 g/kg ip) (RSE group), activity in closed quadrants using an elevated zero maze in 60 to 120-day-old females only during 10 min [n beam breaks]	Melloni Cook, Lu Lu, Rob Williams	2009
286	12432	1	Central nervous system, behavior	Central nervous system, behavior: Anxiety assay, restraint stress (15 min) followed by ethanol (1.8 g/kg ip)(RSE group), activity in closed quadrants using an elevated zero maze in 60 to 120-day-old females only during first 5 min [n beam breaks/sec]	Melloni Cook, Lu Lu, Rob Williams	2009
287	12443	1	Central nervous system, behavior	Central nervous system, behavior: Anxiety assay, restraint stress [15 min] + ethanol treated [1.8 g/kg i.p.] (RSE group), activity in closed quadrants using an elevated zero maze in 60 to 120-day-old males only during last 5 min (data for BXD77 (4.463 +/-	Melloni Cook, Lu Lu, Rob Williams	2009
288	12434	1	Central nervous system, behavior	Central nervous system, behavior: Anxiety assay, restraint stress [15 min] + ethanol treated [1.8 g/kg ip] (RSE group), activity in closed quadrants using an elevated zero maze in 60 to 120-day-old females over 10 min [beam breaks/sec]	Melloni Cook, Lu Lu, Rob Williams	2009
289	12464	1	Central nervous system, behavior	Central nervous system, behavior: Anxiety assay, restraint stress [15 min] + saline treated [.018 ml/kg i.p.] (RSS group), activity in closed quadrants using an elevated zero maze in 60 to 120-day-old females only during 10 min [beam breaks/sec]	Melloni Cook, Lu Lu, Rob Williams	2009
290	12461	1	Central nervous system, behavior	Central nervous system, behavior: Anxiety assay, restraint stress [15 min] + saline treated [.018 ml/kg i.p.] (RSS group), activity in closed quadrants using an elevated zero maze in 60 to 120-day-old females only during 10 min [n beam breaks]	Melloni Cook, Lu Lu, Rob Williams	2009
291	12462	1	Central nervous system, behavior	Central nervous system, behavior: Anxiety assay, restraint stress [15 min] + saline treated [.018 ml/kg i.p.] (RSS group), activity in closed quadrants using an elevated zero maze in 60 to 120-day-old females only during first 5 min [beam breaks/sec]	Melloni Cook, Lu Lu, Rob Williams	2009
292	12459	1	Central nervous system, behavior	Central nervous system, behavior: Anxiety assay, restraint stress [15 min] + saline treated [.018 ml/kg i.p.] (RSS group), activity in closed quadrants using an elevated zero maze in 60 to 120-day-old females only during first 5 min [n beam breaks]	Melloni Cook, Lu Lu, Rob Williams	2009
293	12463	1	Central nervous system, behavior	Central nervous system, behavior: Anxiety assay, restraint stress [15 min] + saline treated [.018 ml/kg i.p.] (RSS group), activity in closed quadrants using an elevated zero maze in 60 to 120-day-old females only during last 5 min [beam breaks/sec]	Melloni Cook, Lu Lu, Rob Williams	2009
294	12460	1	Central nervous system, behavior	Central nervous system, behavior: Anxiety assay, restraint stress [15 min] + saline treated [.018 ml/kg i.p.] (RSS group), activity in closed quadrants using an elevated zero maze in 60 to 120-day-old females only during last 5 min [n beam breaks]	Melloni Cook, Lu Lu, Rob Williams	2009
295	12484	1	Central nervous system, behavior	Central nervous system, behavior: Anxiety assay, restraint stress [15 min] + saline treated [.018 ml/kg i.p.] (RSS group), activity in closed quadrants using an elevated zero maze in 60 to 120-day-old males and females during 10 min [beam breaks/sec]	Melloni Cook, Lu Lu, Rob Williams	2009
296	12481	1	Central nervous system, behavior	Central nervous system, behavior: Anxiety assay, restraint stress [15 min] + saline treated [.018 ml/kg i.p.] (RSS group), activity in closed quadrants using an elevated zero maze in 60 to 120-day-old males and females during 10 min [n beam breaks]	Melloni Cook, Lu Lu, Rob Williams	2009
297	12482	1	Central nervous system, behavior	Central nervous system, behavior: Anxiety assay, restraint stress [15 min] + saline treated [.018 ml/kg i.p.] (RSS group), activity in closed quadrants using an elevated zero maze in 60 to 120-day-old males and females during first 5 min [beam breaks/sec]	Melloni Cook, Lu Lu, Rob Williams	2009
298	12483	1	Central nervous system, behavior	Central nervous system, behavior: Anxiety assay, restraint stress [15 min] + saline treated [.018 ml/kg i.p.] (RSS group), activity in closed quadrants using an elevated zero maze in 60 to 120-day-old males and females during last 5 min [beam breaks/sec]	Melloni Cook, Lu Lu, Rob Williams	2009
299	12480	1	Central nervous system, behavior	Central nervous system, behavior: Anxiety assay, restraint stress [15 min] + saline treated [.018 ml/kg i.p.] (RSS group), activity in closed quadrants using an elevated zero maze in 60 to 120-day-old males and females during last 5 min [n beam breaks]	Melloni Cook, Lu Lu, Rob Williams	2009
300	12474	1	Central nervous system, behavior	Central nervous system, behavior: Anxiety assay, restraint stress [15 min] + saline treated [.018 ml/kg i.p.] (RSS group), activity in closed quadrants using an elevated zero maze in 60 to 120-day-old males only during 10 min [beam breaks/sec]	Melloni Cook, Lu Lu, Rob Williams	2009
301	12471	1	Central nervous system, behavior	Central nervous system, behavior: Anxiety assay, restraint stress [15 min] + saline treated [.018 ml/kg i.p.] (RSS group), activity in closed quadrants using an elevated zero maze in 60 to 120-day-old males only during 10 min [n beam breaks]	Melloni Cook, Lu Lu, Rob Williams	2009
302	12472	1	Central nervous system, behavior	Central nervous system, behavior: Anxiety assay, restraint stress [15 min] + saline treated [.018 ml/kg i.p.] (RSS group), activity in closed quadrants using an elevated zero maze in 60 to 120-day-old males only during first 5 min [beam breaks/sec]	Melloni Cook, Lu Lu, Rob Williams	2009
303	12473	1	Central nervous system, behavior	Central nervous system, behavior: Anxiety assay, restraint stress [15 min] + saline treated [.018 ml/kg i.p.] (RSS group), activity in closed quadrants using an elevated zero maze in 60 to 120-day-old males only during last 5 min [beam breaks/sec]	Melloni Cook, Lu Lu, Rob Williams	2009
304	12470	1	Central nervous system, behavior	Central nervous system, behavior: Anxiety assay, restraint stress [15 min] + saline treated [.018 ml/kg i.p.] (RSS group), activity in closed quadrants using an elevated zero maze in 60 to 120-day-old males only during last 5 min [n beam breaks]	Melloni Cook, Lu Lu, Rob Williams	2009
305	12455	1	Central nervous system, behavior	Central nervous system, behavior: Anxiety assay, restraint stress [15 min] + saline treated [.018 ml/kg i.p.] (RSS group), latency to enter an open quadrant using an elevated zero maze in 60 to 120-day-old females only [sec]	Melloni Cook, Lu Lu, Rob Williams	2009
306	12475	1	Central nervous system, behavior	Central nervous system, behavior: Anxiety assay, restraint stress [15 min] + saline treated [.018 ml/kg i.p.] (RSS group), latency to enter an open quadrant using an elevated zero maze in 60 to 120-day-old males and females [sec]	Melloni Cook, Lu Lu, Rob Williams	2009
307	12465	1	Central nervous system, behavior	Central nervous system, behavior: Anxiety assay, restraint stress [15 min] + saline treated [.018 ml/kg i.p.] (RSS group), latency to enter an open quadrant using an elevated zero maze in 60 to 120-day-old males only [sec]	Melloni Cook, Lu Lu, Rob Williams	2009
308	12458	1	Central nervous system, behavior	Central nervous system, behavior: Anxiety assay, restraint stress [15 min] + saline treated [.018 ml/kg i.p.] (RSS group), time in open quadrants using an elevated zero maze in 60 to 120-day-old females only during 10 min [percentage of time]	Melloni Cook, Lu Lu, Rob Williams	2009
309	12456	1	Central nervous system, behavior	Central nervous system, behavior: Anxiety assay, restraint stress [15 min] + saline treated [.018 ml/kg i.p.] (RSS group), time in open quadrants using an elevated zero maze in 60 to 120-day-old females only during first 5 min [percentage of time]	Melloni Cook, Lu Lu, Rob Williams	2009
310	12457	1	Central nervous system, behavior	Central nervous system, behavior: Anxiety assay, restraint stress [15 min] + saline treated [.018 ml/kg i.p.] (RSS group), time in open quadrants using an elevated zero maze in 60 to 120-day-old females only during last 5 min [percentage of time]	Melloni Cook, Lu Lu, Rob Williams	2009
311	12478	1	Central nervous system, behavior	Central nervous system, behavior: Anxiety assay, restraint stress [15 min] + saline treated [.018 ml/kg i.p.] (RSS group), time in open quadrants using an elevated zero maze in 60 to 120-day-old males and females during 10 min [percentage of time]	Melloni Cook, Lu Lu, Rob Williams	2009
312	12476	1	Central nervous system, behavior	Central nervous system, behavior: Anxiety assay, restraint stress [15 min] + saline treated [.018 ml/kg i.p.] (RSS group), time in open quadrants using an elevated zero maze in 60 to 120-day-old males and females during first 5 min [percentage of time]	Melloni Cook, Lu Lu, Rob Williams	2009
313	12477	1	Central nervous system, behavior	Central nervous system, behavior: Anxiety assay, restraint stress [15 min] + saline treated [.018 ml/kg i.p.] (RSS group), time in open quadrants using an elevated zero maze in 60 to 120-day-old males and females during last 5 min [percentage of time]	Cook MN, L Lu, Williams RW	2009
314	12468	1	Central nervous system, behavior	Central nervous system, behavior: Anxiety assay, restraint stress [15 min] + saline treated [.018 ml/kg i.p.] (RSS group), time in open quadrants using an elevated zero maze in 60 to 120-day-old males only during 10 min [percentage of time]	Melloni Cook, Lu Lu, Rob Williams	2009
315	12466	1	Central nervous system, behavior	Central nervous system, behavior: Anxiety assay, restraint stress [15 min] + saline treated [.018 ml/kg i.p.] (RSS group), time in open quadrants using an elevated zero maze in 60 to 120-day-old males only during first 5 min [percentage of time]	Melloni Cook, Lu Lu, Rob Williams	2009
316	12467	1	Central nervous system, behavior	Central nervous system, behavior: Anxiety assay, restraint stress [15 min] + saline treated [.018 ml/kg i.p.] (RSS group), time in open quadrants using an elevated zero maze in 60 to 120-day-old males only during last 5 min [percentage of time]	Melloni Cook, Lu Lu, Rob Williams	2009
317	12446	1	Central nervous system, behavior	Central nervous system, behavior: Anxiety assay, restraint stress [15 min] and ethanol (1.8 g/kg ip) (RSE group), time in open quadrants using an elevated zero maze in 60 to 120-day-old males and females during first 5 min [% time]	Melloni Cook, Lu Lu, Rob Williams	2009
318	12397	1	Central nervous system, behavior	Central nervous system, behavior: Anxiety assay, saline treated (0.18 ml/kg ip, NOS group), time in open quadrants only during last 5 min of test using an elevated zero maze for 60- to 120-day-old females [%]	Melloni Cook, Lu Lu, Rob Williams	2009
319	12404	1	Central nervous system, behavior	Central nervous system, behavior: Anxiety assay, saline treated [0.18 ml/kg i.p.] (NOS group), activity in closed quadrants using an elevated zero maze in 60 to 120-day-old females only during 10 min [beam breaks/sec]	Melloni Cook, Lu Lu, Rob Williams	2009
320	12401	1	Central nervous system, behavior	Central nervous system, behavior: Anxiety assay, saline treated [0.18 ml/kg i.p.] (NOS group), activity in closed quadrants using an elevated zero maze in 60 to 120-day-old females only during 10 min [n beam breaks]	Melloni Cook, Lu Lu, Rob Williams	2009
321	12402	1	Central nervous system, behavior	Central nervous system, behavior: Anxiety assay, saline treated [0.18 ml/kg i.p.] (NOS group), activity in closed quadrants using an elevated zero maze in 60 to 120-day-old females only during first 5 min [beam breaks/sec]	Melloni Cook, Lu Lu, Rob Williams	2009
322	12399	1	Central nervous system, behavior	Central nervous system, behavior: Anxiety assay, saline treated [0.18 ml/kg i.p.] (NOS group), activity in closed quadrants using an elevated zero maze in 60 to 120-day-old females only during first 5 min [n beam breaks]	Melloni Cook, Lu Lu, Rob Williams	2009
323	12403	1	Central nervous system, behavior	Central nervous system, behavior: Anxiety assay, saline treated [0.18 ml/kg i.p.] (NOS group), activity in closed quadrants using an elevated zero maze in 60 to 120-day-old females only during last 5 min [beam breaks/sec]	Melloni Cook, Lu Lu, Rob Williams	2009
324	12400	1	Central nervous system, behavior	Central nervous system, behavior: Anxiety assay, saline treated [0.18 ml/kg i.p.] (NOS group), activity in closed quadrants using an elevated zero maze in 60 to 120-day-old females only during last 5 min [n beam breaks]	Melloni Cook, Lu Lu, Rob Williams	2009
325	12424	1	Central nervous system, behavior	Central nervous system, behavior: Anxiety assay, saline treated [0.18 ml/kg i.p.] (NOS group), activity in closed quadrants using an elevated zero maze in 60 to 120-day-old males and females during 10 min [beam breaks/sec]	Melloni Cook, Lu Lu, Rob Williams	2009
326	12421	1	Central nervous system, behavior	Central nervous system, behavior: Anxiety assay, saline treated [0.18 ml/kg i.p.] (NOS group), activity in closed quadrants using an elevated zero maze in 60 to 120-day-old males and females during 10 min [n beam breaks]	Melloni Cook, Lu Lu, Rob Williams	2009
327	12422	1	Central nervous system, behavior	Central nervous system, behavior: Anxiety assay, saline treated [0.18 ml/kg i.p.] (NOS group), activity in closed quadrants using an elevated zero maze in 60 to 120-day-old males and females during first 5 min [beam breaks/sec]	Melloni Cook, Lu Lu, Rob Williams	2009
328	12419	1	Central nervous system, behavior	Central nervous system, behavior: Anxiety assay, saline treated [0.18 ml/kg i.p.] (NOS group), activity in closed quadrants using an elevated zero maze in 60 to 120-day-old males and females during first 5 min [n beam breaks]	Melloni Cook, Lu Lu, Rob Williams	2009
329	12423	1	Central nervous system, behavior	Central nervous system, behavior: Anxiety assay, saline treated [0.18 ml/kg i.p.] (NOS group), activity in closed quadrants using an elevated zero maze in 60 to 120-day-old males and females during last 5 min [beam breaks/sec]	Melloni Cook, Lu Lu, Rob Williams	2009
330	12420	1	Central nervous system, behavior	Central nervous system, behavior: Anxiety assay, saline treated [0.18 ml/kg i.p.] (NOS group), activity in closed quadrants using an elevated zero maze in 60 to 120-day-old males and females during last 5 min [n beam breaks]	Melloni Cook, Lu Lu, Rob Williams	2009
331	12414	1	Central nervous system, behavior	Central nervous system, behavior: Anxiety assay, saline treated [0.18 ml/kg i.p.] (NOS group), activity in closed quadrants using an elevated zero maze in 60 to 120-day-old males only during 10 min [beam breaks/sec]	Melloni Cook, Lu Lu, Rob Williams	2009
332	12411	1	Central nervous system, behavior	Central nervous system, behavior: Anxiety assay, saline treated [0.18 ml/kg i.p.] (NOS group), activity in closed quadrants using an elevated zero maze in 60 to 120-day-old males only during 10 min [n beam breaks]	Melloni Cook, Lu Lu, Rob Williams	2009
333	12412	1	Central nervous system, behavior	Central nervous system, behavior: Anxiety assay, saline treated [0.18 ml/kg i.p.] (NOS group), activity in closed quadrants using an elevated zero maze in 60 to 120-day-old males only during first 5 min [beam breaks/sec]	Melloni Cook, Lu Lu, Rob Williams	2009
334	12409	1	Central nervous system, behavior	Central nervous system, behavior: Anxiety assay, saline treated [0.18 ml/kg i.p.] (NOS group), activity in closed quadrants using an elevated zero maze in 60 to 120-day-old males only during first 5 min [n beam breaks]	Melloni Cook, Lu Lu, Rob Williams	2009
335	12413	1	Central nervous system, behavior	Central nervous system, behavior: Anxiety assay, saline treated [0.18 ml/kg i.p.] (NOS group), activity in closed quadrants using an elevated zero maze in 60 to 120-day-old males only during last 5 min [beam breaks/sec]	Melloni Cook, Lu Lu, Rob Williams	2009
336	12410	1	Central nervous system, behavior	Central nervous system, behavior: Anxiety assay, saline treated [0.18 ml/kg i.p.] (NOS group), activity in closed quadrants using an elevated zero maze in 60 to 120-day-old males only during last 5 min [n beam breaks]	Melloni Cook, Lu Lu, Rob Williams	2009
337	12395	1	Central nervous system, behavior	Central nervous system, behavior: Anxiety assay, saline treated [0.18 ml/kg i.p.] (NOS group), latency to enter an open quadrant using an elevated zero maze in 60 to 120-day-old females only [sec]	Melloni Cook, Lu Lu, Rob Williams	2009
338	12415	1	Central nervous system, behavior	Central nervous system, behavior: Anxiety assay, saline treated [0.18 ml/kg i.p.] (NOS group), latency to enter an open quadrant using an elevated zero maze in 60 to 120-day-old males and females [sec]	Melloni Cook, Lu Lu, Rob Williams	2009
339	12405	1	Central nervous system, behavior	Central nervous system, behavior: Anxiety assay, saline treated [0.18 ml/kg i.p.] (NOS group), latency to enter an open quadrant using an elevated zero maze in 60 to 120-day-old males only [sec]	Melloni Cook, Lu Lu, Rob Williams	2009
340	12398	1	Central nervous system, behavior	Central nervous system, behavior: Anxiety assay, saline treated [0.18 ml/kg i.p.] (NOS group), time in open quadrants using an elevated zero maze in 60 to 120-day-old females only during 10 min [percentage of time]	Melloni Cook, Lu Lu, Rob Williams	2009
341	12396	1	Central nervous system, behavior	Central nervous system, behavior: Anxiety assay, saline treated [0.18 ml/kg i.p.] (NOS group), time in open quadrants using an elevated zero maze in 60 to 120-day-old females only during first 5 min [percentage of time]	Melloni Cook, Lu Lu, Rob Williams	2009
342	12418	1	Central nervous system, behavior	Central nervous system, behavior: Anxiety assay, saline treated [0.18 ml/kg i.p.] (NOS group), time in open quadrants using an elevated zero maze in 60 to 120-day-old males and females during 10 min [percentage of time]	Melloni Cook, Lu Lu, Rob Williams	2009
343	12416	1	Central nervous system, behavior	Central nervous system, behavior: Anxiety assay, saline treated [0.18 ml/kg i.p.] (NOS group), time in open quadrants using an elevated zero maze in 60 to 120-day-old males and females during first 5 min [percentage of time]	Melloni Cook, Lu Lu, Rob Williams	2009
344	12417	1	Central nervous system, behavior	Central nervous system, behavior: Anxiety assay, saline treated [0.18 ml/kg i.p.] (NOS group), time in open quadrants using an elevated zero maze in 60 to 120-day-old males and females during last 5 min [percentage of time]	Melloni Cook, Lu Lu, Rob Williams	2009
345	12408	1	Central nervous system, behavior	Central nervous system, behavior: Anxiety assay, saline treated [0.18 ml/kg i.p.] (NOS group), time in open quadrants using an elevated zero maze in 60 to 120-day-old males only during 10 min [percentage of time]	Melloni Cook, Lu Lu, Rob Williams	2009
346	12406	1	Central nervous system, behavior	Central nervous system, behavior: Anxiety assay, saline treated [0.18 ml/kg i.p.] (NOS group), time in open quadrants using an elevated zero maze in 60 to 120-day-old males only during first 5 min [percentage of time]	Melloni Cook, Lu Lu, Rob Williams	2009
347	12407	1	Central nervous system, behavior	Central nervous system, behavior: Anxiety assay, saline treated [0.18 ml/kg i.p.] (NOS group), time in open quadrants using an elevated zero maze in 60 to 120-day-old males only during last 5 min [percentage of time]	Melloni Cook, Lu Lu, Rob Williams	2009
348	11466	1	Central nervous system, behavior	Central nervous system, behavior: Anxiety assay, time in closed arms of an elevated plus maze for males [sec]	Philip VM, Ansah TA, Blaha CD, Cook MN, Hamre KM, Lariviere WR, Matthews DB, Mittleman G, Goldowitz D, Chesler EJ	2010	19958391
349	11980	1	Central nervous system, behavior	Central nervous system, behavior: Anxiety assay, time in closed arms of an elevated plus maze for males and females [sec]	Philip VM, Ansah TA, Blaha CD, Cook MN, Hamre KM, Lariviere WR, Matthews DB, Mittleman G, Goldowitz D, Chesler EJ	2010	19958391
350	11695	1	Central nervous system, behavior	Central nervous system, behavior: Anxiety assay, time in closed quadrants of a zero maze for females [sec]	Philip VM, Ansah TA, Blaha CD, Cook MN, Hamre KM, Lariviere WR, Matthews DB, Mittleman G, Goldowitz D, Chesler EJ	2010	19958391
351	11438	1	Central nervous system, behavior	Central nervous system, behavior: Anxiety assay, time in closed quadrants of a zero maze for males [sec]	Philip VM, Ansah TA, Blaha CD, Cook MN, Hamre KM, Lariviere WR, Matthews DB, Mittleman G, Goldowitz D, Chesler EJ	2010	19958391
352	11952	1	Central nervous system, behavior	Central nervous system, behavior: Anxiety assay, time in closed quadrants of a zero maze for males and females [sec]	Philip VM, Ansah TA, Blaha CD, Cook MN, Hamre KM, Lariviere WR, Matthews DB, Mittleman G, Goldowitz D, Chesler EJ	2010	19958391
353	11642	1	Central nervous system, behavior	Central nervous system, behavior: Anxiety assay, time in dark side of a light-dark box for females [sec]	Philip VM, Ansah TA, Blaha CD, Cook MN, Hamre KM, Lariviere WR, Matthews DB, Mittleman G, Goldowitz D, Chesler EJ	2010	19958391
354	11385	1	Central nervous system, behavior	Central nervous system, behavior: Anxiety assay, time in dark side of a light-dark box for males [sec]	Philip VM, Ansah TA, Blaha CD, Cook MN, Hamre KM, Lariviere WR, Matthews DB, Mittleman G, Goldowitz D, Chesler EJ	2010	19958391
355	11899	1	Central nervous system, behavior	Central nervous system, behavior: Anxiety assay, time in dark side of a light-dark box for males and females [sec]	Philip VM, Ansah TA, Blaha CD, Cook MN, Hamre KM, Lariviere WR, Matthews DB, Mittleman G, Goldowitz D, Chesler EJ	2010	19958391
356	11645	1	Central nervous system, behavior	Central nervous system, behavior: Anxiety assay, time in light side of a light-dark box for females [sec]	Philip VM, Ansah TA, Blaha CD, Cook MN, Hamre KM, Lariviere WR, Matthews DB, Mittleman G, Goldowitz D, Chesler EJ	2010	19958391
357	11388	1	Central nervous system, behavior	Central nervous system, behavior: Anxiety assay, time in light side of a light-dark box for males [sec]	Philip VM, Ansah TA, Blaha CD, Cook MN, Hamre KM, Lariviere WR, Matthews DB, Mittleman G, Goldowitz D, Chesler EJ	2010	19958391
358	11902	1	Central nervous system, behavior	Central nervous system, behavior: Anxiety assay, time in light side of a light-dark box for males and females [sec]	Philip VM, Ansah TA, Blaha CD, Cook MN, Hamre KM, Lariviere WR, Matthews DB, Mittleman G, Goldowitz D, Chesler EJ	2010	19958391
359	11724	1	Central nervous system, behavior	Central nervous system, behavior: Anxiety assay, time in middle of an elevated plus maze for females [sec]	Philip VM, Ansah TA, Blaha CD, Cook MN, Hamre KM, Lariviere WR, Matthews DB, Mittleman G, Goldowitz D, Chesler EJ	2010	19958391
360	11467	1	Central nervous system, behavior	Central nervous system, behavior: Anxiety assay, time in middle of an elevated plus maze for males [sec]	Philip VM, Ansah TA, Blaha CD, Cook MN, Hamre KM, Lariviere WR, Matthews DB, Mittleman G, Goldowitz D, Chesler EJ	2010	19958391
361	11981	1	Central nervous system, behavior	Central nervous system, behavior: Anxiety assay, time in middle of an elevated plus maze for males and females [sec]	Philip VM, Ansah TA, Blaha CD, Cook MN, Hamre KM, Lariviere WR, Matthews DB, Mittleman G, Goldowitz D, Chesler EJ	2010	19958391
362	11012	1	Central nervous system, behavior	Central nervous system, behavior: Anxiety assay, time in open arm of elevated plus maze [sec]	Brigman JL, Mathur P, Lu L, Williams RW, Holmes A	2009	18830130
363	11468	1	Central nervous system, behavior	Central nervous system, behavior: Anxiety assay, time in open arms of a plus maze for males [sec]	Philip VM, Ansah TA, Blaha CD, Cook MN, Hamre KM, Lariviere WR, Matthews DB, Mittleman G, Goldowitz D, Chesler EJ	2010	19958391
364	11725	1	Central nervous system, behavior	Central nervous system, behavior: Anxiety assay, time in open arms of an elevated plus maze for females [sec]	Philip VM, Ansah TA, Blaha CD, Cook MN, Hamre KM, Lariviere WR, Matthews DB, Mittleman G, Goldowitz D, Chesler EJ	2010	19958391
365	11982	1	Central nervous system, behavior	Central nervous system, behavior: Anxiety assay, time in open arms of an elevated plus maze for males and females [sec]	Philip VM, Ansah TA, Blaha CD, Cook MN, Hamre KM, Lariviere WR, Matthews DB, Mittleman G, Goldowitz D, Chesler EJ	2010	19958391
366	11696	1	Central nervous system, behavior	Central nervous system, behavior: Anxiety assay, time in open quadrants of a zero maze for females [sec]	Philip VM, Ansah TA, Blaha CD, Cook MN, Hamre KM, Lariviere WR, Matthews DB, Mittleman G, Goldowitz D, Chesler EJ	2010	19958391
367	11439	1	Central nervous system, behavior	Central nervous system, behavior: Anxiety assay, time in open quadrants of a zero maze for males [sec]	Philip VM, Ansah TA, Blaha CD, Cook MN, Hamre KM, Lariviere WR, Matthews DB, Mittleman G, Goldowitz D, Chesler EJ	2010	19958391
368	11953	1	Central nervous system, behavior	Central nervous system, behavior: Anxiety assay, time in open quadrants of a zero maze for males and females [sec]	Philip VM, Ansah TA, Blaha CD, Cook MN, Hamre KM, Lariviere WR, Matthews DB, Mittleman G, Goldowitz D, Chesler EJ	2010	19958391
369	10905	1	Central nervous system, behavior	Central nervous system, behavior: Anxiety assay, time in the center of an elevated plus maze [sec]	Yang RJ, Mozhui K, Karlsson RM, Cameron HA, Williams RW, Holmes A	2008	18185497
370	10917	1	Central nervous system, behavior	Central nervous system, behavior: Anxiety assay, transitions between light and dark compartments in light/dark test [n]	Yang RJ, Mozhui K, Karlsson RM, Cameron HA, Williams RW, Holmes A	2008	18185497
371	11648	1	Central nervous system, behavior	Central nervous system, behavior: Anxiety assay, transitions between light and dark sides of a light-dark box for females [n]	Philip VM, Ansah TA, Blaha CD, Cook MN, Hamre KM, Lariviere WR, Matthews DB, Mittleman G, Goldowitz D, Chesler EJ	2010	19958391
372	11391	1	Central nervous system, behavior	Central nervous system, behavior: Anxiety assay, transitions between light and dark sides of a light-dark box for males [n]	Philip VM, Ansah TA, Blaha CD, Cook MN, Hamre KM, Lariviere WR, Matthews DB, Mittleman G, Goldowitz D, Chesler EJ	2010	19958391
373	11905	1	Central nervous system, behavior	Central nervous system, behavior: Anxiety assay, transitions between light and dark sides of a light-dark box for males and females [n]	Philip VM, Ansah TA, Blaha CD, Cook MN, Hamre KM, Lariviere WR, Matthews DB, Mittleman G, Goldowitz D, Chesler EJ	2010	19958391
374	11711	1	Central nervous system, behavior	Central nervous system, behavior: Anxiety assay, untreated baseline, entries into closed arms of a plus maze for females [n]	Philip VM, Ansah TA, Blaha CD, Cook MN, Hamre KM, Lariviere WR, Matthews DB, Mittleman G, Goldowitz D, Chesler EJ	2010	19958391
375	11454	1	Central nervous system, behavior	Central nervous system, behavior: Anxiety assay, untreated baseline, entries into closed arms of a plus maze for males [n]	Philip VM, Ansah TA, Blaha CD, Cook MN, Hamre KM, Lariviere WR, Matthews DB, Mittleman G, Goldowitz D, Chesler EJ	2010	19958391
376	11968	1	Central nervous system, behavior	Central nervous system, behavior: Anxiety assay, untreated baseline, entries into closed arms of a plus maze for males and females [n]	Philip VM, Ansah TA, Blaha CD, Cook MN, Hamre KM, Lariviere WR, Matthews DB, Mittleman G, Goldowitz D, Chesler EJ	2010	19958391
377	11712	1	Central nervous system, behavior	Central nervous system, behavior: Anxiety assay, untreated baseline, entries into open arms of a plus maze for females [n]	Philip VM, Ansah TA, Blaha CD, Cook MN, Hamre KM, Lariviere WR, Matthews DB, Mittleman G, Goldowitz D, Chesler EJ	2010	19958391
378	11455	1	Central nervous system, behavior	Central nervous system, behavior: Anxiety assay, untreated baseline, entries into open arms of a plus maze for males [n]	Philip VM, Ansah TA, Blaha CD, Cook MN, Hamre KM, Lariviere WR, Matthews DB, Mittleman G, Goldowitz D, Chesler EJ	2010	19958391
379	11969	1	Central nervous system, behavior	Central nervous system, behavior: Anxiety assay, untreated baseline, entries into open arms of a plus maze for males and females [n]	Philip VM, Ansah TA, Blaha CD, Cook MN, Hamre KM, Lariviere WR, Matthews DB, Mittleman G, Goldowitz D, Chesler EJ	2010	19958391
380	11714	1	Central nervous system, behavior	Central nervous system, behavior: Anxiety assay, untreated baseline, percent entries into open arms of an elevated plus maze for females [%]	Philip VM, Ansah TA, Blaha CD, Cook MN, Hamre KM, Lariviere WR, Matthews DB, Mittleman G, Goldowitz D, Chesler EJ	2010	19958391
381	11457	1	Central nervous system, behavior	Central nervous system, behavior: Anxiety assay, untreated baseline, percent entries into open arms of an elevated plus maze for males [%]	Philip VM, Ansah TA, Blaha CD, Cook MN, Hamre KM, Lariviere WR, Matthews DB, Mittleman G, Goldowitz D, Chesler EJ	2010	19958391
382	11971	1	Central nervous system, behavior	Central nervous system, behavior: Anxiety assay, untreated baseline, percent entries into open arms of an elevated plus maze for males and females [%]	Philip VM, Ansah TA, Blaha CD, Cook MN, Hamre KM, Lariviere WR, Matthews DB, Mittleman G, Goldowitz D, Chesler EJ	2010	19958391
383	11715	1	Central nervous system, behavior	Central nervous system, behavior: Anxiety assay, untreated baseline, percent time in closed arms of a plus maze for females [%]	Philip VM, Ansah TA, Blaha CD, Cook MN, Hamre KM, Lariviere WR, Matthews DB, Mittleman G, Goldowitz D, Chesler EJ	2010	19958391
384	11458	1	Central nervous system, behavior	Central nervous system, behavior: Anxiety assay, untreated baseline, percent time in closed arms of a plus maze for males [%]	Philip VM, Ansah TA, Blaha CD, Cook MN, Hamre KM, Lariviere WR, Matthews DB, Mittleman G, Goldowitz D, Chesler EJ	2010	19958391
385	11972	1	Central nervous system, behavior	Central nervous system, behavior: Anxiety assay, untreated baseline, percent time in closed arms of a plus maze for males and females [%]	Philip VM, Ansah TA, Blaha CD, Cook MN, Hamre KM, Lariviere WR, Matthews DB, Mittleman G, Goldowitz D, Chesler EJ	2010	19958391
386	11713	1	Central nervous system, behavior	Central nervous system, behavior: Anxiety assay, untreated baseline, percentage of entries into closed arms of a plus maze for females [%]	Philip VM, Ansah TA, Blaha CD, Cook MN, Hamre KM, Lariviere WR, Matthews DB, Mittleman G, Goldowitz D, Chesler EJ	2010	19958391
387	11456	1	Central nervous system, behavior	Central nervous system, behavior: Anxiety assay, untreated baseline, percentage of entries into closed arms of a plus maze for males [%]	Philip VM, Ansah TA, Blaha CD, Cook MN, Hamre KM, Lariviere WR, Matthews DB, Mittleman G, Goldowitz D, Chesler EJ	2010	19958391
388	11970	1	Central nervous system, behavior	Central nervous system, behavior: Anxiety assay, untreated baseline, percentage of entries into closed arms of a plus maze for males and females [%]	Philip VM, Ansah TA, Blaha CD, Cook MN, Hamre KM, Lariviere WR, Matthews DB, Mittleman G, Goldowitz D, Chesler EJ	2010	19958391
389	11716	1	Central nervous system, behavior	Central nervous system, behavior: Anxiety assay, untreated baseline, percentage of time in open arms of a plus maze for females [%]	Philip VM, Ansah TA, Blaha CD, Cook MN, Hamre KM, Lariviere WR, Matthews DB, Mittleman G, Goldowitz D, Chesler EJ	2010	19958391
390	11459	1	Central nervous system, behavior	Central nervous system, behavior: Anxiety assay, untreated baseline, percentage of time in open arms of a plus maze for males [%]	Philip VM, Ansah TA, Blaha CD, Cook MN, Hamre KM, Lariviere WR, Matthews DB, Mittleman G, Goldowitz D, Chesler EJ	2010	19958391
391	11973	1	Central nervous system, behavior	Central nervous system, behavior: Anxiety assay, untreated baseline, percentage of time in open arms of plus maze for males and females [%]	Philip VM, Ansah TA, Blaha CD, Cook MN, Hamre KM, Lariviere WR, Matthews DB, Mittleman G, Goldowitz D, Chesler EJ	2010	19958391
392	13536	1	Central nervous system, behavior	Central nervous system, behavior: Anxiety measured as center-distance to total distance ratio in open-field (OFA) in 8-week F1 hybrids between male BXD strains and C57BL/6J-R6/2 Huntington model, CORRECTED R6/2 mutant cases only [ratio]	Paylor R and colleagues	2011
393	12761	1	Central nervous system, behavior	Central nervous system, behavior: Anxiety measured as center-distance to total distance ratio in open-field (OFA) in 8-week F1 hybrids between male BXD strains and C57BL/6J-R6/2 Huntington model, R6/2 mutant cases only [ratio]	Paylor R, and colleagues	2011
394	12760	1	Central nervous system, behavior	Central nervous system, behavior: Anxiety measured as center-distance:total distance ratio in the open-field (OFA) in 8-week F1 hybrids between male BXD strains and C57BL/6J-R6/2 Huntington model, wildtype cases only [ratio]	Paylor R, and colleagues	2011
395	13519	6	Morphology, fat mass, lean mass	Central nervous system, behavior: Body weight in 8-week F1 hybrids between male BXD strains and C57BL/6J-R6/2 Huntington mode, CORRECTED female R6/2 cases [gm]	paylor r, and colleagues	2011
396	13518	6	Morphology, fat mass, lean mass	Central nervous system, behavior: Body weight in 8-week F1 hybrids between male BXD strains and C57BL/6J-R6/2 Huntington mode, corrected female R6/2 cases only [gm]	Paylor R, and colleagues	2011
397	13521	6	Morphology, fat mass, lean mass	Central nervous system, behavior: Body weight in 8-week F1 hybrids between male BXD strains and C57BL/6J-R6/2 Huntington mode, CORRECTED R6/2 cases [gm]	Paylor R and colleagues	2011
398	13466	6	Morphology, fat mass, lean mass	Central nervous system, behavior: Body weight in 8-week F1 hybrids between male BXD strains and C57BL/6J-R6/2 Huntington mode, female R6/2 cases only [gm]	paylor R, and colleagues	2011
399	13470	6	Morphology, fat mass, lean mass	Central nervous system, behavior: Body weight in 8-week F1 hybrids between male BXD strains and C57BL/6J-R6/2 Huntington mode, female wildtype cases only [gm]	Paylor R, and colleagues	2011
400	13467	6	Morphology, fat mass, lean mass	Central nervous system, behavior: Body weight in 8-week F1 hybrids between male BXD strains and C57BL/6J-R6/2 Huntington mode, male R6/2 cases only [gm]	paylor R, and colleagues	2011
401	13471	6	Morphology, fat mass, lean mass	Central nervous system, behavior: Body weight in 8-week F1 hybrids between male BXD strains and C57BL/6J-R6/2 Huntington mode, male wildtype cases only [gm]	Paylor R, and colleagues	2011
402	12766	6	Morphology, fat mass, lean mass	Central nervous system, behavior: Body weight in 8-week F1 hybrids between male BXD strains and C57BL/6J-R6/2 Huntington mode, R6/2 cases only [gm]	Paylor R, and colleagues	2011
403	12767	6	Morphology, fat mass, lean mass	Central nervous system, behavior: Body weight in 8-week F1 hybrids between male BXD strains and C57BL/6J-R6/2 Huntington model [% wildtype]	Paylor R, and colleagues	2011
404	13468	6	Morphology, fat mass, lean mass	Central nervous system, behavior: Body weight in 8-week F1 hybrids between male BXD strains and C57BL/6J-R6/2 Huntington model female only [% wildtype]	Paylor R, and colleagues	2011
405	13469	6	Morphology, fat mass, lean mass	Central nervous system, behavior: Body weight in 8-week F1 hybrids between male BXD strains and C57BL/6J-R6/2 Huntington model male only [% wildtype]	paylor R, and colleagues	2011
406	12765	6	Morphology, fat mass, lean mass	Central nervous system, behavior: Body weight in 8-week F1 hybrids between male BXD strains and C57BL/6J-R6/2 Huntington model, wildtype cases only [gm]	Paylor R, and colleagues	2011
407	13516	3	Central nervous system, morphology, eye, other	Central nervous system, behavior: Brain:body weight ratio in 8-week-old F1 hybrids between male BXD strains and C57BL/6J-R6/2 Huntington model, [% WT] [ratio, left hemisphere:brain weight]	Paylor R, and colleagues	2011
408	13515	3	Central nervous system, morphology, eye, other	Central nervous system, behavior: Brain:body weight ratio in 8-week-old F1 hybrids between male BXD strains and C57BL/6J-R6/2 Huntington model, R6/2 cases only [ratio, left hemisphere:brain weight]	Paylor R, and colleagues	2011
409	13514	3	Central nervous system, morphology, eye, other	Central nervous system, behavior: Brain:body weight ratio in 8-week-old F1 hybrids between male BXD strains and C57BL/6J-R6/2 Huntington model, wildtype cases only [ratio, left hemisphere:brain weight]	Paylor R, and colleagues	2011
410	12296	1	Central nervous system, behavior	Central nervous system, behavior: Central motor pattern generation (CPG), mean primary interlick interval (MPI, time between licks) for 0.1 M sucrose over 20 min (Davis MS160 lickometer), male and female adults [mSec]	Boughter JD Jr., Mulligan MK, St. John SJ, Tokita K, Lu L, Heck D, Williams RW	2012	22675444
411	12297	1	Central nervous system, behavior	Central nervous system, behavior: Central motor pattern generation (CPG), mean primary interlick interval (MPI, time between licks) for water over 20 min (Davis MS160 lickometer), male and female adults [mSec]	Boughter JD Jr., Mulligan MK, St. John SJ, Tokita K, Lu L, Heck D, Williams RW	2012	22675444
412	12604	1	Central nervous system, behavior	Central nervous system, behavior: Central motor pattern generation (CPG), volume per lick, water over 20 min (MS160 lickometer), male and female adults [ul]	Boughter JD Jr., Mulligan MK, St. John SJ, Tokita K, Lu L, Heck D, Williams RW	2012	22675444
413	12602	1	Central nervous system, behavior	Central nervous system, behavior: Central motor pattern generation, lick count for 0.1 M sucrose over 20 minutes (MS160 lickometer), male and female adults [n/20 min]	Boughter JD Jr., Mulligan MK, St. John SJ, Tokita K, Lu L, Heck D, Williams RW	2012	22675444
414	12605	1	Central nervous system, behavior	Central nervous system, behavior: Central motor pattern generation, volume per lick, 0.1 M sucrose over 20 minutes (MS160 lickometer), male and female adults [ul]	Boughter JD Jr., Mulligan MK, St. John SJ, Tokita K, Lu L, Heck D, Williams RW	2012	22675444
415	12601	1	Central nervous system, behavior	Central nervous system, behavior: Central motor pattern generator, lick count for water over 20 minutes (MS160 lickometer), male and female adults [n/20 min]	Boughter JD Jr., Mulligan MK, St. John SJ, Tokita K, Lu L, Heck D, Williams RW	2012	22675444
416	11723	1	Central nervous system, behavior	Central nervous system, behavior: Central nervous system, behavior: Anxiety assay, time in closed arms of an elevated plus maze for females [sec]	Philip VM, Ansah TA, Blaha CD, Cook MN, Hamre KM, Lariviere WR, Matthews DB, Mittleman G, Goldowitz D, Chesler EJ	2010	19958391
417	11754	1	Central nervous system, behavior	Central nervous system, behavior: Conditioned place preference (CPP) baseline control for cocaine CPP test, percentage of time spent in conditioned side before conditioning for females [%]	Philip VM, Ansah TA, Blaha CD, Cook MN, Hamre KM, Lariviere WR, Matthews DB, Mittleman G, Goldowitz D, Chesler EJ	2010	19958391
418	11497	1	Central nervous system, behavior	Central nervous system, behavior: Conditioned place preference (CPP) baseline control for cocaine CPP test, percentage of time spent in conditioned side before conditioning for males [%]	Philip VM, Ansah TA, Blaha CD, Cook MN, Hamre KM, Lariviere WR, Matthews DB, Mittleman G, Goldowitz D, Chesler EJ	2010	19958391
419	11493	1	Central nervous system, behavior	Central nervous system, behavior: Conditioned place preference (CPP) baseline control for cocaine CPP test, time in drug-paired compartment for males [sec]	Philip VM, Ansah TA, Blaha CD, Cook MN, Hamre KM, Lariviere WR, Matthews DB, Mittleman G, Goldowitz D, Chesler EJ	2010	19958391
420	10453	1	Central nervous system, behavior	Central nervous system, behavior: Control response (20% 2-hydroxypropyl-beta-cyclodextrin ip), difference in locomotion between day 3 (third vehicle injection) and day 2 (vehicle baseline) using Accuscan activity monitors [cm/30 min]	Palmer AA, Miller MN, McKinnon CS, Phillips TJ	2002	11895174
421	12554	1	Central nervous system, behavior	Central nervous system, behavior: Depression assay, duration of immobility during trial 1 of a tail suspension test (TST) using a 20% mobility threshold over a 5 min test for males [sec]	Lad HV, Liu L, Pay??-Cano JL, Fernandes C, Schalkwyk LC	2007	17619104
422	10903	1	Central nervous system, behavior	Central nervous system, behavior: Depression assay, immobility from 2-10 min in a 10 min Porsolt forced swim test [%]	Yang RJ, Mozhui K, Karlsson RM, Cameron HA, Williams RW, Holmes A	2008	18185497
423	11689	1	Central nervous system, behavior	Central nervous system, behavior: Depression assay, immobility using a tail suspension test (TST) for females [sec below threshold movement level]	Philip VM, Ansah TA, Blaha CD, Cook MN, Hamre KM, Lariviere WR, Matthews DB, Mittleman G, Goldowitz D, Chesler EJ	2010	19958391
424	11432	1	Central nervous system, behavior	Central nervous system, behavior: Depression assay, immobility using a tail suspension test (TST) for males [sec below threshold movement level]	Philip VM, Ansah TA, Blaha CD, Cook MN, Hamre KM, Lariviere WR, Matthews DB, Mittleman G, Goldowitz D, Chesler EJ	2010	19958391
425	11946	1	Central nervous system, behavior	Central nervous system, behavior: Depression assay, immobility using a tail suspension test (TST) for males and females [sec below threshold movement level]	Philip VM, Ansah TA, Blaha CD, Cook MN, Hamre KM, Lariviere WR, Matthews DB, Mittleman G, Goldowitz D, Chesler EJ	2010	19958391
426	11563	1	Central nervous system, behavior	Central nervous system, behavior: Depression assay, Porsolt behavioral despair test, time immobile for females [sec]	Philip VM, Ansah TA, Blaha CD, Cook MN, Hamre KM, Lariviere WR, Matthews DB, Mittleman G, Goldowitz D, Chesler EJ	2010	19958391
427	11306	1	Central nervous system, behavior	Central nervous system, behavior: Depression assay, Porsolt behavioral despair test, time immobile for males [sec]	Philip VM, Ansah TA, Blaha CD, Cook MN, Hamre KM, Lariviere WR, Matthews DB, Mittleman G, Goldowitz D, Chesler EJ	2010	19958391
428	11820	1	Central nervous system, behavior	Central nervous system, behavior: Depression assay, Porsolt behavioral despair test, time immobile for males and females [sec]	Philip VM, Ansah TA, Blaha CD, Cook MN, Hamre KM, Lariviere WR, Matthews DB, Mittleman G, Goldowitz D, Chesler EJ	2010	19958391
429	16302	1	Central nervous system, behavior	Central nervous system, behavior: Depression assay, tail suspension test (TST) control levels of immobility before drug treatment (data of Dr. Gang Chen) [sec]	Chen G	2013
430	11393	1	Central nervous system, behavior	Central nervous system, behavior: Fear conditioning behavior, baseline activity in apparatus for males [units]	Philip VM, Ansah TA, Blaha CD, Cook MN, Hamre KM, Lariviere WR, Matthews DB, Mittleman G, Goldowitz D, Chesler EJ	2010	19958391
431	11400	1	Central nervous system, behavior	Central nervous system, behavior: Fear conditioning response, activity after first tone shock pairing for males [n beam breaks/30 sec test]	Philip VM, Ansah TA, Blaha CD, Cook MN, Hamre KM, Lariviere WR, Matthews DB, Mittleman G, Goldowitz D, Chesler EJ	2010	19958391
432	11657	1	Central nervous system, behavior	Central nervous system, behavior: Fear conditioning response, activity after first tone-shock pairing for females [n beam breaks/30 sec test]	Philip VM, Ansah TA, Blaha CD, Cook MN, Hamre KM, Lariviere WR, Matthews DB, Mittleman G, Goldowitz D, Chesler EJ	2010	19958391
433	11658	1	Central nervous system, behavior	Central nervous system, behavior: Fear conditioning response, activity after second tone-shock pairing for females [n beam breaks/30 sec test]	Philip VM, Ansah TA, Blaha CD, Cook MN, Hamre KM, Lariviere WR, Matthews DB, Mittleman G, Goldowitz D, Chesler EJ	2010	19958391
434	11401	1	Central nervous system, behavior	Central nervous system, behavior: Fear conditioning response, activity after second tone-shock pairing for males [n beam breaks/30 sec test]	Philip VM, Ansah TA, Blaha CD, Cook MN, Hamre KM, Lariviere WR, Matthews DB, Mittleman G, Goldowitz D, Chesler EJ	2010	19958391
435	11915	1	Central nervous system, behavior	Central nervous system, behavior: Fear conditioning response, activity after second tone-shock pairing for males and females [n beam breaks/30 sec test]	Philip VM, Ansah TA, Blaha CD, Cook MN, Hamre KM, Lariviere WR, Matthews DB, Mittleman G, Goldowitz D, Chesler EJ	2010	19958391
436	11659	1	Central nervous system, behavior	Central nervous system, behavior: Fear conditioning response, activity after third tone-shock pairing for females [n beam breaks/30 sec test]	Philip VM, Ansah TA, Blaha CD, Cook MN, Hamre KM, Lariviere WR, Matthews DB, Mittleman G, Goldowitz D, Chesler EJ	2010	19958391
437	11402	1	Central nervous system, behavior	Central nervous system, behavior: Fear conditioning response, activity after third tone-shock pairing for males [n beam breaks/30 sec test]	Philip VM, Ansah TA, Blaha CD, Cook MN, Hamre KM, Lariviere WR, Matthews DB, Mittleman G, Goldowitz D, Chesler EJ	2010	19958391
438	11916	1	Central nervous system, behavior	Central nervous system, behavior: Fear conditioning response, activity after third tone-shock pairing for males and females [n beam breaks/30 sec test]	Philip VM, Ansah TA, Blaha CD, Cook MN, Hamre KM, Lariviere WR, Matthews DB, Mittleman G, Goldowitz D, Chesler EJ	2010	19958391
439	11654	1	Central nervous system, behavior	Central nervous system, behavior: Fear conditioning response, activity during first tone-shock pairing for females [units]	Philip VM, Ansah TA, Blaha CD, Cook MN, Hamre KM, Lariviere WR, Matthews DB, Mittleman G, Goldowitz D, Chesler EJ	2010	19958391
440	11397	1	Central nervous system, behavior	Central nervous system, behavior: Fear conditioning response, activity during first tone-shock pairing for males [units]	Philip VM, Ansah TA, Blaha CD, Cook MN, Hamre KM, Lariviere WR, Matthews DB, Mittleman G, Goldowitz D, Chesler EJ	2010	19958391
441	11911	1	Central nervous system, behavior	Central nervous system, behavior: Fear conditioning response, activity during first tone-shock pairing for males and females [units]	Philip VM, Ansah TA, Blaha CD, Cook MN, Hamre KM, Lariviere WR, Matthews DB, Mittleman G, Goldowitz D, Chesler EJ	2010	19958391
442	11655	1	Central nervous system, behavior	Central nervous system, behavior: Fear conditioning response, activity during second tone-shock pairing for females [units]	Philip VM, Ansah TA, Blaha CD, Cook MN, Hamre KM, Lariviere WR, Matthews DB, Mittleman G, Goldowitz D, Chesler EJ	2010	19958391
443	11398	1	Central nervous system, behavior	Central nervous system, behavior: Fear conditioning response, activity during second tone-shock pairing for males [units]	Philip VM, Ansah TA, Blaha CD, Cook MN, Hamre KM, Lariviere WR, Matthews DB, Mittleman G, Goldowitz D, Chesler EJ	2010	19958391
444	11912	1	Central nervous system, behavior	Central nervous system, behavior: Fear conditioning response, activity during second tone-shock pairing for males and females [units]	Philip VM, Ansah TA, Blaha CD, Cook MN, Hamre KM, Lariviere WR, Matthews DB, Mittleman G, Goldowitz D, Chesler EJ	2010	19958391
445	11656	1	Central nervous system, behavior	Central nervous system, behavior: Fear conditioning response, activity during third tone-shock pairing for females [units]	Philip VM, Ansah TA, Blaha CD, Cook MN, Hamre KM, Lariviere WR, Matthews DB, Mittleman G, Goldowitz D, Chesler EJ	2010	19958391
446	11399	1	Central nervous system, behavior	Central nervous system, behavior: Fear conditioning response, activity during third tone-shock pairing for males [units]	Philip VM, Ansah TA, Blaha CD, Cook MN, Hamre KM, Lariviere WR, Matthews DB, Mittleman G, Goldowitz D, Chesler EJ	2010	19958391
447	11913	1	Central nervous system, behavior	Central nervous system, behavior: Fear conditioning response, activity during third tone-shock pairing for males and females [units]	Philip VM, Ansah TA, Blaha CD, Cook MN, Hamre KM, Lariviere WR, Matthews DB, Mittleman G, Goldowitz D, Chesler EJ	2010	19958391
448	11652	1	Central nervous system, behavior	Central nervous system, behavior: Fear conditioning response, activity in altered context during presentation of cue for females [units]	Philip VM, Ansah TA, Blaha CD, Cook MN, Hamre KM, Lariviere WR, Matthews DB, Mittleman G, Goldowitz D, Chesler EJ	2010	19958391
449	11395	1	Central nervous system, behavior	Central nervous system, behavior: Fear conditioning response, activity in altered context during presentation of cue for males [n beam breaks]	Philip VM, Ansah TA, Blaha CD, Cook MN, Hamre KM, Lariviere WR, Matthews DB, Mittleman G, Goldowitz D, Chesler EJ	2010	19958391
450	11649	1	Central nervous system, behavior	Central nervous system, behavior: Fear conditioning response, activity in altered context for females [units]	Philip VM, Ansah TA, Blaha CD, Cook MN, Hamre KM, Lariviere WR, Matthews DB, Mittleman G, Goldowitz D, Chesler EJ	2010	19958391
451	11392	1	Central nervous system, behavior	Central nervous system, behavior: Fear conditioning response, activity in altered context for males [units]	Philip VM, Ansah TA, Blaha CD, Cook MN, Hamre KM, Lariviere WR, Matthews DB, Mittleman G, Goldowitz D, Chesler EJ	2010	19958391
452	11650	1	Central nervous system, behavior	Central nervous system, behavior: Fear conditioning response, baseline activity in apparatus for females [units]	Philip VM, Ansah TA, Blaha CD, Cook MN, Hamre KM, Lariviere WR, Matthews DB, Mittleman G, Goldowitz D, Chesler EJ	2010	19958391
453	11907	1	Central nervous system, behavior	Central nervous system, behavior: Fear conditioning response, baseline activity in apparatus for males and females [units]	Philip VM, Ansah TA, Blaha CD, Cook MN, Hamre KM, Lariviere WR, Matthews DB, Mittleman G, Goldowitz D, Chesler EJ	2010	19958391
454	11651	1	Central nervous system, behavior	Central nervous system, behavior: Fear conditioning response, contextual activity for females [units]	Philip VM, Ansah TA, Blaha CD, Cook MN, Hamre KM, Lariviere WR, Matthews DB, Mittleman G, Goldowitz D, Chesler EJ	2010	19958391
455	11394	1	Central nervous system, behavior	Central nervous system, behavior: Fear conditioning response, contextual activity for males [units]	Philip VM, Ansah TA, Blaha CD, Cook MN, Hamre KM, Lariviere WR, Matthews DB, Mittleman G, Goldowitz D, Chesler EJ	2010	19958391
456	11908	1	Central nervous system, behavior	Central nervous system, behavior: Fear conditioning response, contextual activity for males and females [units]	Philip VM, Ansah TA, Blaha CD, Cook MN, Hamre KM, Lariviere WR, Matthews DB, Mittleman G, Goldowitz D, Chesler EJ	2010	19958391
457	11653	1	Central nervous system, behavior	Central nervous system, behavior: Fear conditioning response, suppression of activity in altered context for females [units]	Philip VM, Ansah TA, Blaha CD, Cook MN, Hamre KM, Lariviere WR, Matthews DB, Mittleman G, Goldowitz D, Chesler EJ	2010	19958391
458	10445	1	Central nervous system, behavior	Central nervous system, behavior: Fear response control (unconditioned auditory stimulus stimulus, US) in a contextualized fear conditioning paradigm [% freezing]	Owen EH, Christensen SC, Paylor R, Wehner JM	1997	9106670
459	10446	1	Central nervous system, behavior	Central nervous system, behavior: Fear response to context [% freezing]	Owen EH, Christensen SC, Paylor R, Wehner JM	1997	9106670
460	10447	1	Central nervous system, behavior	Central nervous system, behavior: Fear response to preconditioned (altered) context stimulus [% freezing]	Owen EH, Christensen SC, Paylor R, Wehner JM	1997	9106670
461	10101	1	Central nervous system, behavior	Central nervous system, behavior: Floor preference baseline, intrinsic preference for the grid-textured floor for the control group of males [s/min]	Cunningham CL	1995	7480533
462	10103	1	Central nervous system, behavior	Central nervous system, behavior: Floor preference baseline, intrinsic preference for the grid-textured floor for the control group of males [s/min]	Cunningham CL	1995	7480533
463	10093	1	Central nervous system, behavior	Central nervous system, behavior: Floor preference baseline, time on grid textured floor for experimental group of males [sec/min]	Cunningham CL	1995	7480533
464	10038	1	Central nervous system, behavior	Central nervous system, behavior: Habituation measured as difference in locomotor activity between day 1 and day 3 in young adult males over a 5 min test trial (Digiscan 16-beam automated activity monitor) [cm]	Bolivar V, Flaherty L	2003	14561872
465	10164	1	Central nervous system, behavior	Central nervous system, behavior: Home cage activity level 10-14 week old males after saline injection [quadrant crossings/min]	Grisel JE, Belknap JK, O'Toole LA, Helms ML, Wenger CD, Crabbe JC	1997	8987796
466	13513	3	Central nervous system, morphology, eye, other	Central nervous system, behavior: Left hemisphere brain weight in 8-week-old F1 hybrids between male BXD strains and C57BL/6J-R6/2 Huntington model [% WT]	Paylor R, and colleagues	2011
467	13512	3	Central nervous system, morphology, eye, other	Central nervous system, behavior: Left hemisphere brain weight in 8-week-old F1 hybrids between male BXD strains and C57BL/6J-R6/2 Huntington model, R6/2 cases only [mg]	Paylor R, and colleagues	2011
468	13511	3	Central nervous system, morphology, eye, other	Central nervous system, behavior: Left hemisphere brain weight in 8-week-old F1 hybrids between male BXD strains and C57BL/6J-R6/2 Huntington model, wildtype cases only [mg]	Paylor R, and colleagues	2011
469	11643	1	Central nervous system, behavior	Central nervous system, behavior: Locomotion in both compartments of a light-dark box for females [cm]	Philip VM, Ansah TA, Blaha CD, Cook MN, Hamre KM, Lariviere WR, Matthews DB, Mittleman G, Goldowitz D, Chesler EJ	2010	19958391
470	11386	1	Central nervous system, behavior	Central nervous system, behavior: Locomotion in both compartments of a light-dark box for males [cm]	Philip VM, Ansah TA, Blaha CD, Cook MN, Hamre KM, Lariviere WR, Matthews DB, Mittleman G, Goldowitz D, Chesler EJ	2010	19958391
471	11900	1	Central nervous system, behavior	Central nervous system, behavior: Locomotion in both compartments of a light-dark box for males and females [cm]	Philip VM, Ansah TA, Blaha CD, Cook MN, Hamre KM, Lariviere WR, Matthews DB, Mittleman G, Goldowitz D, Chesler EJ	2010	19958391
472	11641	1	Central nervous system, behavior	Central nervous system, behavior: Locomotion in dark compartment of a light-dark box for females [cm]	Philip VM, Ansah TA, Blaha CD, Cook MN, Hamre KM, Lariviere WR, Matthews DB, Mittleman G, Goldowitz D, Chesler EJ	2010	19958391
473	11384	1	Central nervous system, behavior	Central nervous system, behavior: Locomotion in dark compartment of a light-dark box for males [cm]	Philip VM, Ansah TA, Blaha CD, Cook MN, Hamre KM, Lariviere WR, Matthews DB, Mittleman G, Goldowitz D, Chesler EJ	2010	19958391
474	11898	1	Central nervous system, behavior	Central nervous system, behavior: Locomotion in dark compartment of a light-dark box for males and females [cm]	Philip VM, Ansah TA, Blaha CD, Cook MN, Hamre KM, Lariviere WR, Matthews DB, Mittleman G, Goldowitz D, Chesler EJ	2010	19958391
475	11433	1	Central nervous system, behavior	Central nervous system, behavior: Locomotion in zero maze for males [n beam breaks]	Philip VM, Ansah TA, Blaha CD, Cook MN, Hamre KM, Lariviere WR, Matthews DB, Mittleman G, Goldowitz D, Chesler EJ	2010	19958391
476	11947	1	Central nervous system, behavior	Central nervous system, behavior: Locomotion in zero maze for males and females [n beam breaks]	Philip VM, Ansah TA, Blaha CD, Cook MN, Hamre KM, Lariviere WR, Matthews DB, Mittleman G, Goldowitz D, Chesler EJ	2010	19958391
477	10416	1	Central nervous system, behavior	Central nervous system, behavior: Locomotion, distance traveled in 30 min in open field, baseline [cm]	Miner LL, Marley RJ	1995	8748389
478	11633	1	Central nervous system, behavior	Central nervous system, behavior: Locomotor activity after first saline injection (day 1) for females (MDMA control) [cm/ test period]	Philip VM, Ansah TA, Blaha CD, Cook MN, Hamre KM, Lariviere WR, Matthews DB, Mittleman G, Goldowitz D, Chesler EJ	2010	19958391
479	11376	1	Central nervous system, behavior	Central nervous system, behavior: Locomotor activity after first saline injection (day 1) for males (MDMA control) [cm/ test period]	Philip VM, Ansah TA, Blaha CD, Cook MN, Hamre KM, Lariviere WR, Matthews DB, Mittleman G, Goldowitz D, Chesler EJ	2010	19958391
480	11890	1	Central nervous system, behavior	Central nervous system, behavior: Locomotor activity after first saline injection (day 1) for males and females (MDMA control) [cm/ test period]	Philip VM, Ansah TA, Blaha CD, Cook MN, Hamre KM, Lariviere WR, Matthews DB, Mittleman G, Goldowitz D, Chesler EJ	2010	19958391
481	10037	1	Central nervous system, behavior	Central nervous system, behavior: Locomotor activity in a novel environment (Day 1) in young adult males over a 5 min trial (Digiscan 16-beam automated activity monitor) [cm]	Bolivar V, Flaherty L	2003	14561872
482	11014	1	Central nervous system, behavior	Central nervous system, behavior: Locomotor activity, distance, open field behavior [cm]	Brigman JL, Mathur P, Lu L, Williams RW, Holmes A	2009	18830130
483	10824	1	Central nervous system, behavior	Central nervous system, behavior: Locomotor performance, duration on an accelerating rotarod, mean of three trials [s]	Kempermann G, Gage FH	2002	12153537
484	11464	1	Central nervous system, behavior	Central nervous system, behavior: Motor coordination effect of saline control injection (ip), difference in time on rotarod between training session and saline for males [sec]	Philip VM, Ansah TA, Blaha CD, Cook MN, Hamre KM, Lariviere WR, Matthews DB, Mittleman G, Goldowitz D, Chesler EJ	2010	19958391
485	11722	1	Central nervous system, behavior	Central nervous system, behavior: Motor coordination, rotarod performance, untreated training trial for females [sec]	Philip VM, Ansah TA, Blaha CD, Cook MN, Hamre KM, Lariviere WR, Matthews DB, Mittleman G, Goldowitz D, Chesler EJ	2010	19958391
486	11465	1	Central nervous system, behavior	Central nervous system, behavior: Motor coordination, rotarod performance, untreated training trial for males [sec]	Philip VM, Ansah TA, Blaha CD, Cook MN, Hamre KM, Lariviere WR, Matthews DB, Mittleman G, Goldowitz D, Chesler EJ	2010	19958391
487	11979	1	Central nervous system, behavior	Central nervous system, behavior: Motor coordination, rotarod performance, untreated training trial for males and females [sec]	Philip VM, Ansah TA, Blaha CD, Cook MN, Hamre KM, Lariviere WR, Matthews DB, Mittleman G, Goldowitz D, Chesler EJ	2010	19958391
488	11562	1	Central nervous system, behavior	Central nervous system, behavior: Motor coordination, time on dowel over a 2 min baseline test period for females [sec]	Philip VM, Ansah TA, Blaha CD, Cook MN, Hamre KM, Lariviere WR, Matthews DB, Mittleman G, Goldowitz D, Chesler EJ	2010	19958391
489	11305	1	Central nervous system, behavior	Central nervous system, behavior: Motor coordination, time on dowel over a 2 min baseline test period for males [sec]	Philip VM, Ansah TA, Blaha CD, Cook MN, Hamre KM, Lariviere WR, Matthews DB, Mittleman G, Goldowitz D, Chesler EJ	2010	19958391
490	11819	1	Central nervous system, behavior	Central nervous system, behavior: Motor coordination, time on dowel over a 2 min baseline test period for males and females [sec]	Philip VM, Ansah TA, Blaha CD, Cook MN, Hamre KM, Lariviere WR, Matthews DB, Mittleman G, Goldowitz D, Chesler EJ	2010	19958391
491	13523	1	Central nervous system, behavior	Central nervous system, behavior: Motor performance measured by the rotarod test on day 1 (first test) in 8-week F1 hybrids between male BXD strains and C57BL/6J-R6/2 Huntington model (corrected female R6/2 cases only) [sec]	Paylor R and colleagues	2011
492	13475	1	Central nervous system, behavior	Central nervous system, behavior: Motor performance, accelerating rotarod test, average time walking for day 1 in 8-week-old F1 hybrids between male BXD strains and C57BL/6J-R6/2 Huntington model, male wildtype cases only [sec]	Paylor R, and colleagues	2011
493	13526	1	Central nervous system, behavior	Central nervous system, behavior: motor performance, accelerating rotarod test, day 2 in 8-week F1 hybrids between male BXD strains and C57BL/6J-R6/2 Huntington mode, CORRECTED male R6/2 cases only [sec]	Paylor R and colleagues	2011
494	11779	1	Central nervous system, behavior	Central nervous system, behavior: Novel open field behavior, locomotion from 0-15 min in the periphery for females in the cocaine test battery [cm]	Philip VM, Ansah TA, Blaha CD, Cook MN, Hamre KM, Lariviere WR, Matthews DB, Mittleman G, Goldowitz D, Chesler EJ	2010	19958391
495	10910	1	Central nervous system, behavior	Central nervous system, behavior: Novel open field behavior, locomotion from 0-30 min [cm]	Yang RJ, Mozhui K, Karlsson RM, Cameron HA, Williams RW, Holmes A	2008	18185497
496	10911	1	Central nervous system, behavior	Central nervous system, behavior: Novel open field behavior, locomotion from 0-5 min [cm]	Yang RJ, Mozhui K, Karlsson RM, Cameron HA, Williams RW, Holmes A	2008	18185497
497	10912	1	Central nervous system, behavior	Central nervous system, behavior: Novel open field behavior, locomotion from 10-15 min [cm]	Yang RJ, Mozhui K, Karlsson RM, Cameron HA, Williams RW, Holmes A	2008	18185497
498	10913	1	Central nervous system, behavior	Central nervous system, behavior: Novel open field behavior, locomotion from 15-20 min [cm]	Yang RJ, Mozhui K, Karlsson RM, Cameron HA, Williams RW, Holmes A	2008	18185497
499	11523	1	Central nervous system, behavior	Central nervous system, behavior: Novel open field behavior, locomotion from 15-30 min in the periphery for males in the cocaine test battery [cm]	Philip VM, Ansah TA, Blaha CD, Cook MN, Hamre KM, Lariviere WR, Matthews DB, Mittleman G, Goldowitz D, Chesler EJ	2010	19958391
500	10914	1	Central nervous system, behavior	Central nervous system, behavior: Novel open field behavior, locomotion from 20-25 min [cm]	Yang RJ, Mozhui K, Karlsson RM, Cameron HA, Williams RW, Holmes A	2008	18185497
501	10915	1	Central nervous system, behavior	Central nervous system, behavior: Novel open field behavior, locomotion from 25-30 min [cm]	Yang RJ, Mozhui K, Karlsson RM, Cameron HA, Williams RW, Holmes A	2008	18185497
502	11524	1	Central nervous system, behavior	Central nervous system, behavior: Novel open field behavior, locomotion from 30-45 min in the periphery for males in the cocaine test battery [cm]	Philip VM, Ansah TA, Blaha CD, Cook MN, Hamre KM, Lariviere WR, Matthews DB, Mittleman G, Goldowitz D, Chesler EJ	2010	19958391
503	11525	1	Central nervous system, behavior	Central nervous system, behavior: Novel open field behavior, locomotion from 45-60 min in the periphery for males in the cocaine test battery [cm]	Philip VM, Ansah TA, Blaha CD, Cook MN, Hamre KM, Lariviere WR, Matthews DB, Mittleman G, Goldowitz D, Chesler EJ	2010	19958391
504	10916	1	Central nervous system, behavior	Central nervous system, behavior: Novel open field behavior, locomotion from 5-10 min [cm]	Yang RJ, Mozhui K, Karlsson RM, Cameron HA, Williams RW, Holmes A	2008	18185497
505	11554	1	Central nervous system, behavior	Central nervous system, behavior: Novel open field behavior, locomotion in the center and periphery from 0-60 min for males in the cocaine test battery [cm]	Philip VM, Ansah TA, Blaha CD, Cook MN, Hamre KM, Lariviere WR, Matthews DB, Mittleman G, Goldowitz D, Chesler EJ	2010	19958391
506	11553	1	Central nervous system, behavior	Central nervous system, behavior: Novel open field behavior, locomotion in the center and periphery from 0-60 min for males in the cocaine test battery [n beam breaks]	Philip VM, Ansah TA, Blaha CD, Cook MN, Hamre KM, Lariviere WR, Matthews DB, Mittleman G, Goldowitz D, Chesler EJ	2010	19958391
507	11767	1	Central nervous system, behavior	Central nervous system, behavior: Novel open field behavior, locomotion in the center from 0-15 min for females [cm]	Philip VM, Ansah TA, Blaha CD, Cook MN, Hamre KM, Lariviere WR, Matthews DB, Mittleman G, Goldowitz D, Chesler EJ	2010	19958391
508	11763	1	Central nervous system, behavior	Central nervous system, behavior: Novel open field behavior, locomotion in the center from 0-15 min for females [n beam breaks]	Philip VM, Ansah TA, Blaha CD, Cook MN, Hamre KM, Lariviere WR, Matthews DB, Mittleman G, Goldowitz D, Chesler EJ	2010	19958391
509	11510	1	Central nervous system, behavior	Central nervous system, behavior: Novel open field behavior, locomotion in the center from 0-15 min for males [cm]	Philip VM, Ansah TA, Blaha CD, Cook MN, Hamre KM, Lariviere WR, Matthews DB, Mittleman G, Goldowitz D, Chesler EJ	2010	19958391
510	11506	1	Central nervous system, behavior	Central nervous system, behavior: Novel open field behavior, locomotion in the center from 0-15 min for males [n beam breaks]	Philip VM, Ansah TA, Blaha CD, Cook MN, Hamre KM, Lariviere WR, Matthews DB, Mittleman G, Goldowitz D, Chesler EJ	2010	19958391
511	12024	1	Central nervous system, behavior	Central nervous system, behavior: Novel open field behavior, locomotion in the center from 0-15 min for males and females [cm]	Philip VM, Ansah TA, Blaha CD, Cook MN, Hamre KM, Lariviere WR, Matthews DB, Mittleman G, Goldowitz D, Chesler EJ	2010	19958391
512	12020	1	Central nervous system, behavior	Central nervous system, behavior: Novel open field behavior, locomotion in the center from 0-15 min for males and females [n beam breaks]	Philip VM, Ansah TA, Blaha CD, Cook MN, Hamre KM, Lariviere WR, Matthews DB, Mittleman G, Goldowitz D, Chesler EJ	2010	19958391
513	11611	1	Central nervous system, behavior	Central nervous system, behavior: Novel open field behavior, locomotion in the center from 0-60 min for females [cm]	Philip VM, Ansah TA, Blaha CD, Cook MN, Hamre KM, Lariviere WR, Matthews DB, Mittleman G, Goldowitz D, Chesler EJ	2010	19958391
514	11758	1	Central nervous system, behavior	Central nervous system, behavior: Novel open field behavior, locomotion in the center from 0-60 min for females [cm]	Philip VM, Ansah TA, Blaha CD, Cook MN, Hamre KM, Lariviere WR, Matthews DB, Mittleman G, Goldowitz D, Chesler EJ	2010	19958391
515	11610	1	Central nervous system, behavior	Central nervous system, behavior: Novel open field behavior, locomotion in the center from 0-60 min for females [n beam breaks]	Philip VM, Ansah TA, Blaha CD, Cook MN, Hamre KM, Lariviere WR, Matthews DB, Mittleman G, Goldowitz D, Chesler EJ	2010	19958391
516	11757	1	Central nervous system, behavior	Central nervous system, behavior: Novel open field behavior, locomotion in the center from 0-60 min for females [n beam breaks]	Philip VM, Ansah TA, Blaha CD, Cook MN, Hamre KM, Lariviere WR, Matthews DB, Mittleman G, Goldowitz D, Chesler EJ	2010	19958391
517	11354	1	Central nervous system, behavior	Central nervous system, behavior: Novel open field behavior, locomotion in the center from 0-60 min for males [cm]	Philip VM, Ansah TA, Blaha CD, Cook MN, Hamre KM, Lariviere WR, Matthews DB, Mittleman G, Goldowitz D, Chesler EJ	2010	19958391
518	11501	1	Central nervous system, behavior	Central nervous system, behavior: Novel open field behavior, locomotion in the center from 0-60 min for males [cm]	Philip VM, Ansah TA, Blaha CD, Cook MN, Hamre KM, Lariviere WR, Matthews DB, Mittleman G, Goldowitz D, Chesler EJ	2010	19958391
519	11353	1	Central nervous system, behavior	Central nervous system, behavior: Novel open field behavior, locomotion in the center from 0-60 min for males [n beam breaks]	Philip VM, Ansah TA, Blaha CD, Cook MN, Hamre KM, Lariviere WR, Matthews DB, Mittleman G, Goldowitz D, Chesler EJ	2010	19958391
520	11500	1	Central nervous system, behavior	Central nervous system, behavior: Novel open field behavior, locomotion in the center from 0-60 min for males [n beam breaks]	Philip VM, Ansah TA, Blaha CD, Cook MN, Hamre KM, Lariviere WR, Matthews DB, Mittleman G, Goldowitz D, Chesler EJ	2010	19958391
521	12015	1	Central nervous system, behavior	Central nervous system, behavior: Novel open field behavior, locomotion in the center from 0-60 min for males and females [cm]	Philip VM, Ansah TA, Blaha CD, Cook MN, Hamre KM, Lariviere WR, Matthews DB, Mittleman G, Goldowitz D, Chesler EJ	2010	19958391
522	11867	1	Central nervous system, behavior	Central nervous system, behavior: Novel open field behavior, locomotion in the center from 0-60 min for males and females [n beam breaks]	Philip VM, Ansah TA, Blaha CD, Cook MN, Hamre KM, Lariviere WR, Matthews DB, Mittleman G, Goldowitz D, Chesler EJ	2010	19958391
523	12014	1	Central nervous system, behavior	Central nervous system, behavior: Novel open field behavior, locomotion in the center from 0-60 min for males and females [n beam breaks]	Philip VM, Ansah TA, Blaha CD, Cook MN, Hamre KM, Lariviere WR, Matthews DB, Mittleman G, Goldowitz D, Chesler EJ	2010	19958391
524	11768	1	Central nervous system, behavior	Central nervous system, behavior: Novel open field behavior, locomotion in the center from 15-30 min for females [cm]	Philip VM, Ansah TA, Blaha CD, Cook MN, Hamre KM, Lariviere WR, Matthews DB, Mittleman G, Goldowitz D, Chesler EJ	2010	19958391
525	11764	1	Central nervous system, behavior	Central nervous system, behavior: Novel open field behavior, locomotion in the center from 15-30 min for females [n beam breaks]	Philip VM, Ansah TA, Blaha CD, Cook MN, Hamre KM, Lariviere WR, Matthews DB, Mittleman G, Goldowitz D, Chesler EJ	2010	19958391
526	11511	1	Central nervous system, behavior	Central nervous system, behavior: Novel open field behavior, locomotion in the center from 15-30 min for males [cm]	Philip VM, Ansah TA, Blaha CD, Cook MN, Hamre KM, Lariviere WR, Matthews DB, Mittleman G, Goldowitz D, Chesler EJ	2010	19958391
527	11507	1	Central nervous system, behavior	Central nervous system, behavior: Novel open field behavior, locomotion in the center from 15-30 min for males [n beam breaks]	Philip VM, Ansah TA, Blaha CD, Cook MN, Hamre KM, Lariviere WR, Matthews DB, Mittleman G, Goldowitz D, Chesler EJ	2010	19958391
528	12025	1	Central nervous system, behavior	Central nervous system, behavior: Novel open field behavior, locomotion in the center from 15-30 min for males and females [cm]	Philip VM, Ansah TA, Blaha CD, Cook MN, Hamre KM, Lariviere WR, Matthews DB, Mittleman G, Goldowitz D, Chesler EJ	2010	19958391
529	12021	1	Central nervous system, behavior	Central nervous system, behavior: Novel open field behavior, locomotion in the center from 15-30 min for males and females [n beam breaks]	Philip VM, Ansah TA, Blaha CD, Cook MN, Hamre KM, Lariviere WR, Matthews DB, Mittleman G, Goldowitz D, Chesler EJ	2010	19958391
530	11769	1	Central nervous system, behavior	Central nervous system, behavior: Novel open field behavior, locomotion in the center from 30-45 min for females [cm]	Philip VM, Ansah TA, Blaha CD, Cook MN, Hamre KM, Lariviere WR, Matthews DB, Mittleman G, Goldowitz D, Chesler EJ	2010	19958391
531	11765	1	Central nervous system, behavior	Central nervous system, behavior: Novel open field behavior, locomotion in the center from 30-45 min for females [n beam breaks]	Philip VM, Ansah TA, Blaha CD, Cook MN, Hamre KM, Lariviere WR, Matthews DB, Mittleman G, Goldowitz D, Chesler EJ	2010	19958391
532	11512	1	Central nervous system, behavior	Central nervous system, behavior: Novel open field behavior, locomotion in the center from 30-45 min for males [cm]	Philip VM, Ansah TA, Blaha CD, Cook MN, Hamre KM, Lariviere WR, Matthews DB, Mittleman G, Goldowitz D, Chesler EJ	2010	19958391
533	11508	1	Central nervous system, behavior	Central nervous system, behavior: Novel open field behavior, locomotion in the center from 30-45 min for males [n beam breaks]	Philip VM, Ansah TA, Blaha CD, Cook MN, Hamre KM, Lariviere WR, Matthews DB, Mittleman G, Goldowitz D, Chesler EJ	2010	19958391
534	12026	1	Central nervous system, behavior	Central nervous system, behavior: Novel open field behavior, locomotion in the center from 30-45 min for males and females [cm]	Philip VM, Ansah TA, Blaha CD, Cook MN, Hamre KM, Lariviere WR, Matthews DB, Mittleman G, Goldowitz D, Chesler EJ	2010	19958391
535	12022	1	Central nervous system, behavior	Central nervous system, behavior: Novel open field behavior, locomotion in the center from 30-45 min for males and females [n beam breaks]	Philip VM, Ansah TA, Blaha CD, Cook MN, Hamre KM, Lariviere WR, Matthews DB, Mittleman G, Goldowitz D, Chesler EJ	2010	19958391
536	11770	1	Central nervous system, behavior	Central nervous system, behavior: Novel open field behavior, locomotion in the center from 45-60 min for females [cm]	Philip VM, Ansah TA, Blaha CD, Cook MN, Hamre KM, Lariviere WR, Matthews DB, Mittleman G, Goldowitz D, Chesler EJ	2010	19958391
537	11766	1	Central nervous system, behavior	Central nervous system, behavior: Novel open field behavior, locomotion in the center from 45-60 min for females [n beam breaks]	Philip VM, Ansah TA, Blaha CD, Cook MN, Hamre KM, Lariviere WR, Matthews DB, Mittleman G, Goldowitz D, Chesler EJ	2010	19958391
538	11513	1	Central nervous system, behavior	Central nervous system, behavior: Novel open field behavior, locomotion in the center from 45-60 min for males [cm]	Philip VM, Ansah TA, Blaha CD, Cook MN, Hamre KM, Lariviere WR, Matthews DB, Mittleman G, Goldowitz D, Chesler EJ	2010	19958391
539	11509	1	Central nervous system, behavior	Central nervous system, behavior: Novel open field behavior, locomotion in the center from 45-60 min for males [n beam breaks]	Philip VM, Ansah TA, Blaha CD, Cook MN, Hamre KM, Lariviere WR, Matthews DB, Mittleman G, Goldowitz D, Chesler EJ	2010	19958391
540	12027	1	Central nervous system, behavior	Central nervous system, behavior: Novel open field behavior, locomotion in the center from 45-60 min for males and females [cm]	Philip VM, Ansah TA, Blaha CD, Cook MN, Hamre KM, Lariviere WR, Matthews DB, Mittleman G, Goldowitz D, Chesler EJ	2010	19958391
541	12023	1	Central nervous system, behavior	Central nervous system, behavior: Novel open field behavior, locomotion in the center from 45-60 min for males and females [n beam breaks]	Philip VM, Ansah TA, Blaha CD, Cook MN, Hamre KM, Lariviere WR, Matthews DB, Mittleman G, Goldowitz D, Chesler EJ	2010	19958391
542	11775	1	Central nervous system, behavior	Central nervous system, behavior: Novel open field behavior, locomotion in the periphery from 0-15 min for females in the cocaine test battery [n beam breaks]	Philip VM, Ansah TA, Blaha CD, Cook MN, Hamre KM, Lariviere WR, Matthews DB, Mittleman G, Goldowitz D, Chesler EJ	2010	19958391
543	11602	1	Central nervous system, behavior	Central nervous system, behavior: Novel open field behavior, locomotion in the periphery from 0-15 min for females in the morphine test battery [cm]	Philip VM, Ansah TA, Blaha CD, Cook MN, Hamre KM, Lariviere WR, Matthews DB, Mittleman G, Goldowitz D, Chesler EJ	2010	19958391
544	11598	1	Central nervous system, behavior	Central nervous system, behavior: Novel open field behavior, locomotion in the periphery from 0-15 min for females in the morphine test battery [n beam breaks]	Philip VM, Ansah TA, Blaha CD, Cook MN, Hamre KM, Lariviere WR, Matthews DB, Mittleman G, Goldowitz D, Chesler EJ	2010	19958391
545	11855	1	Central nervous system, behavior	Central nervous system, behavior: Novel open field behavior, locomotion in the periphery from 0-15 min for males and females in the morphine test battery [n beam breaks]	Philip VM, Ansah TA, Blaha CD, Cook MN, Hamre KM, Lariviere WR, Matthews DB, Mittleman G, Goldowitz D, Chesler EJ	2010	19958391
546	11345	1	Central nervous system, behavior	Central nervous system, behavior: Novel open field behavior, locomotion in the periphery from 0-15 min for males in the morphine test battery [cm]	Philip VM, Ansah TA, Blaha CD, Cook MN, Hamre KM, Lariviere WR, Matthews DB, Mittleman G, Goldowitz D, Chesler EJ	2010	19958391
547	11789	1	Central nervous system, behavior	Central nervous system, behavior: Novel open field behavior, locomotion in the periphery from 0-60 min for females [cm]	Philip VM, Ansah TA, Blaha CD, Cook MN, Hamre KM, Lariviere WR, Matthews DB, Mittleman G, Goldowitz D, Chesler EJ	2010	19958391
548	11788	1	Central nervous system, behavior	Central nervous system, behavior: Novel open field behavior, locomotion in the periphery from 0-60 min for females [n beam breaks]	Philip VM, Ansah TA, Blaha CD, Cook MN, Hamre KM, Lariviere WR, Matthews DB, Mittleman G, Goldowitz D, Chesler EJ	2010	19958391
549	11532	1	Central nervous system, behavior	Central nervous system, behavior: Novel open field behavior, locomotion in the periphery from 0-60 min for males [cm]	Philip VM, Ansah TA, Blaha CD, Cook MN, Hamre KM, Lariviere WR, Matthews DB, Mittleman G, Goldowitz D, Chesler EJ	2010	19958391
550	11531	1	Central nervous system, behavior	Central nervous system, behavior: Novel open field behavior, locomotion in the periphery from 0-60 min for males [n beam breaks]	Philip VM, Ansah TA, Blaha CD, Cook MN, Hamre KM, Lariviere WR, Matthews DB, Mittleman G, Goldowitz D, Chesler EJ	2010	19958391
551	12046	1	Central nervous system, behavior	Central nervous system, behavior: Novel open field behavior, locomotion in the periphery from 0-60 min for males and females [cm]	Philip VM, Ansah TA, Blaha CD, Cook MN, Hamre KM, Lariviere WR, Matthews DB, Mittleman G, Goldowitz D, Chesler EJ	2010	19958391
552	12045	1	Central nervous system, behavior	Central nervous system, behavior: Novel open field behavior, locomotion in the periphery from 0-60 min for males and females [n beam breaks]	Philip VM, Ansah TA, Blaha CD, Cook MN, Hamre KM, Lariviere WR, Matthews DB, Mittleman G, Goldowitz D, Chesler EJ	2010	19958391
553	11603	1	Central nervous system, behavior	Central nervous system, behavior: Novel open field behavior, locomotion in the periphery from 15-30 min for females in the morphine test battery [cm]	Philip VM, Ansah TA, Blaha CD, Cook MN, Hamre KM, Lariviere WR, Matthews DB, Mittleman G, Goldowitz D, Chesler EJ	2010	19958391
554	11599	1	Central nervous system, behavior	Central nervous system, behavior: Novel open field behavior, locomotion in the periphery from 15-30 min for females in the morphine test battery [n beam breaks]	Philip VM, Ansah TA, Blaha CD, Cook MN, Hamre KM, Lariviere WR, Matthews DB, Mittleman G, Goldowitz D, Chesler EJ	2010	19958391
555	11519	1	Central nervous system, behavior	Central nervous system, behavior: Novel open field behavior, locomotion in the periphery from 15-30 min for males in the cocaine test battery [n beam breaks]	Philip VM, Ansah TA, Blaha CD, Cook MN, Hamre KM, Lariviere WR, Matthews DB, Mittleman G, Goldowitz D, Chesler EJ	2010	19958391
556	11604	1	Central nervous system, behavior	Central nervous system, behavior: Novel open field behavior, locomotion in the periphery from 30-45 min for females in the morphine test battery [cm]	Philip VM, Ansah TA, Blaha CD, Cook MN, Hamre KM, Lariviere WR, Matthews DB, Mittleman G, Goldowitz D, Chesler EJ	2010	19958391
557	11600	1	Central nervous system, behavior	Central nervous system, behavior: Novel open field behavior, locomotion in the periphery from 30-45 min for females in the morphine test battery [n beam breaks]	Philip VM, Ansah TA, Blaha CD, Cook MN, Hamre KM, Lariviere WR, Matthews DB, Mittleman G, Goldowitz D, Chesler EJ	2010	19958391
558	11520	1	Central nervous system, behavior	Central nervous system, behavior: Novel open field behavior, locomotion in the periphery from 30-45 min for males in the cocaine test battery [n beam breaks]	Philip VM, Ansah TA, Blaha CD, Cook MN, Hamre KM, Lariviere WR, Matthews DB, Mittleman G, Goldowitz D, Chesler EJ	2010	19958391
559	11347	1	Central nervous system, behavior	Central nervous system, behavior: Novel open field behavior, locomotion in the periphery from 30-45 min for males in the morphine test battery [cm]	Philip VM, Ansah TA, Blaha CD, Cook MN, Hamre KM, Lariviere WR, Matthews DB, Mittleman G, Goldowitz D, Chesler EJ	2010	19958391
560	11778	1	Central nervous system, behavior	Central nervous system, behavior: Novel open field behavior, locomotion in the periphery from 45-60 min for females in the cocaine test battery [n beam breaks]	Philip VM, Ansah TA, Blaha CD, Cook MN, Hamre KM, Lariviere WR, Matthews DB, Mittleman G, Goldowitz D, Chesler EJ	2010	19958391
561	11605	1	Central nervous system, behavior	Central nervous system, behavior: Novel open field behavior, locomotion in the periphery from 45-60 min for females in the morphine test battery [cm]	Philip VM, Ansah TA, Blaha CD, Cook MN, Hamre KM, Lariviere WR, Matthews DB, Mittleman G, Goldowitz D, Chesler EJ	2010	19958391
562	11601	1	Central nervous system, behavior	Central nervous system, behavior: Novel open field behavior, locomotion in the periphery from 45-60 min for females in the morphine test battery [n beam breaks]	Philip VM, Ansah TA, Blaha CD, Cook MN, Hamre KM, Lariviere WR, Matthews DB, Mittleman G, Goldowitz D, Chesler EJ	2010	19958391
563	11862	1	Central nervous system, behavior	Central nervous system, behavior: Novel open field behavior, locomotion in the periphery from 45-60 min for males and females in the morphine test battery [cm]	Philip VM, Ansah TA, Blaha CD, Cook MN, Hamre KM, Lariviere WR, Matthews DB, Mittleman G, Goldowitz D, Chesler EJ	2010	19958391
564	11858	1	Central nervous system, behavior	Central nervous system, behavior: Novel open field behavior, locomotion in the periphery from 45-60 min for males and females in the morphine test battery [n beam breaks]	Philip VM, Ansah TA, Blaha CD, Cook MN, Hamre KM, Lariviere WR, Matthews DB, Mittleman G, Goldowitz D, Chesler EJ	2010	19958391
565	11521	1	Central nervous system, behavior	Central nervous system, behavior: Novel open field behavior, locomotion in the periphery from 45-60 min for males in the cocaine test battery [n beam breaks]	Philip VM, Ansah TA, Blaha CD, Cook MN, Hamre KM, Lariviere WR, Matthews DB, Mittleman G, Goldowitz D, Chesler EJ	2010	19958391
566	11346	1	Central nervous system, behavior	Central nervous system, behavior: Novel open field behavior, locomotion locomotion in the periphery from 15-30 min for males in the morphine test battery [cm]	Philip VM, Ansah TA, Blaha CD, Cook MN, Hamre KM, Lariviere WR, Matthews DB, Mittleman G, Goldowitz D, Chesler EJ	2010	19958391
567	11787	1	Central nervous system, behavior	Central nervous system, behavior: Novel open field behavior, percentage of locomotion in the periphery for females [%]	Philip VM, Ansah TA, Blaha CD, Cook MN, Hamre KM, Lariviere WR, Matthews DB, Mittleman G, Goldowitz D, Chesler EJ	2010	19958391
568	11530	1	Central nervous system, behavior	Central nervous system, behavior: Novel open field behavior, percentage of locomotion in the periphery for males [%]	Philip VM, Ansah TA, Blaha CD, Cook MN, Hamre KM, Lariviere WR, Matthews DB, Mittleman G, Goldowitz D, Chesler EJ	2010	19958391
569	12044	1	Central nervous system, behavior	Central nervous system, behavior: Novel open field behavior, percentage of locomotion in the periphery for males and females [%]	Philip VM, Ansah TA, Blaha CD, Cook MN, Hamre KM, Lariviere WR, Matthews DB, Mittleman G, Goldowitz D, Chesler EJ	2010	19958391
570	10906	1	Central nervous system, behavior	Central nervous system, behavior: Novel open field behavior, time in the field center [sec]	Yang RJ, Mozhui K, Karlsson RM, Cameron HA, Williams RW, Holmes A	2008	18185497
571	11620	1	Central nervous system, behavior	Central nervous system, behavior: Novel open field behavior, urinations for females [n/test period]	Philip VM, Ansah TA, Blaha CD, Cook MN, Hamre KM, Lariviere WR, Matthews DB, Mittleman G, Goldowitz D, Chesler EJ	2010	19958391
572	11877	1	Central nervous system, behavior	Central nervous system, behavior: Novel open field behavior, urinations for males and females [n/test period]	Philip VM, Ansah TA, Blaha CD, Cook MN, Hamre KM, Lariviere WR, Matthews DB, Mittleman G, Goldowitz D, Chesler EJ	2010	19958391
573	11606	1	Central nervous system, behavior	Central nervous system, behavior: Novel open field behavior, vertical activity (rears) from 0-15 for females [n beam breaks]	Philip VM, Ansah TA, Blaha CD, Cook MN, Hamre KM, Lariviere WR, Matthews DB, Mittleman G, Goldowitz D, Chesler EJ	2010	19958391
574	11349	1	Central nervous system, behavior	Central nervous system, behavior: Novel open field behavior, vertical activity (rears) from 0-15 min for males [n beam breaks]	Philip VM, Ansah TA, Blaha CD, Cook MN, Hamre KM, Lariviere WR, Matthews DB, Mittleman G, Goldowitz D, Chesler EJ	2010	19958391
575	11771	1	Central nervous system, behavior	Central nervous system, behavior: Novel open field behavior, vertical activity (rears) from 0-15 min in the center for females [n beam breaks]	Philip VM, Ansah TA, Blaha CD, Cook MN, Hamre KM, Lariviere WR, Matthews DB, Mittleman G, Goldowitz D, Chesler EJ	2010	19958391
576	11514	1	Central nervous system, behavior	Central nervous system, behavior: Novel open field behavior, vertical activity (rears) from 0-15 min in the center for males [n beam breaks]	Philip VM, Ansah TA, Blaha CD, Cook MN, Hamre KM, Lariviere WR, Matthews DB, Mittleman G, Goldowitz D, Chesler EJ	2010	19958391
577	12028	1	Central nervous system, behavior	Central nervous system, behavior: Novel open field behavior, vertical activity (rears) from 0-15 min in the center for males and females [n beam breaks]	Philip VM, Ansah TA, Blaha CD, Cook MN, Hamre KM, Lariviere WR, Matthews DB, Mittleman G, Goldowitz D, Chesler EJ	2010	19958391
578	11759	1	Central nervous system, behavior	Central nervous system, behavior: Novel open field behavior, vertical activity (rears) from 0-60 min in the center for females [n beam breaks]	Philip VM, Ansah TA, Blaha CD, Cook MN, Hamre KM, Lariviere WR, Matthews DB, Mittleman G, Goldowitz D, Chesler EJ	2010	19958391
579	11502	1	Central nervous system, behavior	Central nervous system, behavior: Novel open field behavior, vertical activity (rears) from 0-60 min in the center for males [n beam breaks]	Philip VM, Ansah TA, Blaha CD, Cook MN, Hamre KM, Lariviere WR, Matthews DB, Mittleman G, Goldowitz D, Chesler EJ	2010	19958391
580	12016	1	Central nervous system, behavior	Central nervous system, behavior: Novel open field behavior, vertical activity (rears) from 0-60 min in the center for males and females [n beam breaks]	Philip VM, Ansah TA, Blaha CD, Cook MN, Hamre KM, Lariviere WR, Matthews DB, Mittleman G, Goldowitz D, Chesler EJ	2010	19958391
581	11607	1	Central nervous system, behavior	Central nervous system, behavior: Novel open field behavior, vertical activity (rears) from 15-30 min for females [n beam breaks]	Philip VM, Ansah TA, Blaha CD, Cook MN, Hamre KM, Lariviere WR, Matthews DB, Mittleman G, Goldowitz D, Chesler EJ	2010	19958391
582	11350	1	Central nervous system, behavior	Central nervous system, behavior: Novel open field behavior, vertical activity (rears) from 15-30 min for males [n beam breaks]	Philip VM, Ansah TA, Blaha CD, Cook MN, Hamre KM, Lariviere WR, Matthews DB, Mittleman G, Goldowitz D, Chesler EJ	2010	19958391
583	11864	1	Central nervous system, behavior	Central nervous system, behavior: Novel open field behavior, vertical activity (rears) from 15-30 min for males and females [n beam breaks]	Philip VM, Ansah TA, Blaha CD, Cook MN, Hamre KM, Lariviere WR, Matthews DB, Mittleman G, Goldowitz D, Chesler EJ	2010	19958391
584	11515	1	Central nervous system, behavior	Central nervous system, behavior: Novel open field behavior, vertical activity (rears) from 15-30 min in the center for males [n beam breaks]	Philip VM, Ansah TA, Blaha CD, Cook MN, Hamre KM, Lariviere WR, Matthews DB, Mittleman G, Goldowitz D, Chesler EJ	2010	19958391
585	12029	1	Central nervous system, behavior	Central nervous system, behavior: Novel open field behavior, vertical activity (rears) from 15-30 min in the center for males and females [n beam breaks]	Philip VM, Ansah TA, Blaha CD, Cook MN, Hamre KM, Lariviere WR, Matthews DB, Mittleman G, Goldowitz D, Chesler EJ	2010	19958391
586	11608	1	Central nervous system, behavior	Central nervous system, behavior: Novel open field behavior, vertical activity (rears) from 30-45 min for females [n beam breaks]	Philip VM, Ansah TA, Blaha CD, Cook MN, Hamre KM, Lariviere WR, Matthews DB, Mittleman G, Goldowitz D, Chesler EJ	2010	19958391
587	11351	1	Central nervous system, behavior	Central nervous system, behavior: Novel open field behavior, vertical activity (rears) from 30-45 min for males [n beam breaks]	Philip VM, Ansah TA, Blaha CD, Cook MN, Hamre KM, Lariviere WR, Matthews DB, Mittleman G, Goldowitz D, Chesler EJ	2010	19958391
588	11773	1	Central nervous system, behavior	Central nervous system, behavior: Novel open field behavior, vertical activity (rears) from 30-45 min in the center for females [n beam breaks]	Philip VM, Ansah TA, Blaha CD, Cook MN, Hamre KM, Lariviere WR, Matthews DB, Mittleman G, Goldowitz D, Chesler EJ	2010	19958391
589	11516	1	Central nervous system, behavior	Central nervous system, behavior: Novel open field behavior, vertical activity (rears) from 30-45 min in the center for males [n beam breaks]	Philip VM, Ansah TA, Blaha CD, Cook MN, Hamre KM, Lariviere WR, Matthews DB, Mittleman G, Goldowitz D, Chesler EJ	2010	19958391
590	12030	1	Central nervous system, behavior	Central nervous system, behavior: Novel open field behavior, vertical activity (rears) from 30-45 min in the center for males and females [n beam breaks]	Philip VM, Ansah TA, Blaha CD, Cook MN, Hamre KM, Lariviere WR, Matthews DB, Mittleman G, Goldowitz D, Chesler EJ	2010	19958391
591	11609	1	Central nervous system, behavior	Central nervous system, behavior: Novel open field behavior, vertical activity (rears) from 45-60 min for females [n beam breaks]	Philip VM, Ansah TA, Blaha CD, Cook MN, Hamre KM, Lariviere WR, Matthews DB, Mittleman G, Goldowitz D, Chesler EJ	2010	19958391
592	11352	1	Central nervous system, behavior	Central nervous system, behavior: Novel open field behavior, vertical activity (rears) from 45-60 min for males [n beam breaks]	Philip VM, Ansah TA, Blaha CD, Cook MN, Hamre KM, Lariviere WR, Matthews DB, Mittleman G, Goldowitz D, Chesler EJ	2010	19958391
593	11866	1	Central nervous system, behavior	Central nervous system, behavior: Novel open field behavior, vertical activity (rears) from 45-60 min for males and females [n beam breaks]	Philip VM, Ansah TA, Blaha CD, Cook MN, Hamre KM, Lariviere WR, Matthews DB, Mittleman G, Goldowitz D, Chesler EJ	2010	19958391
594	11774	1	Central nervous system, behavior	Central nervous system, behavior: Novel open field behavior, vertical activity (rears) from 45-60 min in the center for females [n beam breaks]	Philip VM, Ansah TA, Blaha CD, Cook MN, Hamre KM, Lariviere WR, Matthews DB, Mittleman G, Goldowitz D, Chesler EJ	2010	19958391
595	11517	1	Central nervous system, behavior	Central nervous system, behavior: Novel open field behavior, vertical activity (rears) from 45-60 min in the center for males [n beam breaks]	Philip VM, Ansah TA, Blaha CD, Cook MN, Hamre KM, Lariviere WR, Matthews DB, Mittleman G, Goldowitz D, Chesler EJ	2010	19958391
596	12031	1	Central nervous system, behavior	Central nervous system, behavior: Novel open field behavior, vertical activity (rears) from 45-60 min in the center for males and females [n beam breaks]	Philip VM, Ansah TA, Blaha CD, Cook MN, Hamre KM, Lariviere WR, Matthews DB, Mittleman G, Goldowitz D, Chesler EJ	2010	19958391
597	11865	1	Central nervous system, behavior	Central nervous system, behavior: Novel open field behavior, vertical activity (rears) from min 30-45 for males and females [n beam breaks]	Philip VM, Ansah TA, Blaha CD, Cook MN, Hamre KM, Lariviere WR, Matthews DB, Mittleman G, Goldowitz D, Chesler EJ	2010	19958391
598	11772	1	Central nervous system, behavior	Central nervous system, behavior: Novel open field behavior, vertical activity (rears) from15-30 min in the center for females [n beam breaks]	Philip VM, Ansah TA, Blaha CD, Cook MN, Hamre KM, Lariviere WR, Matthews DB, Mittleman G, Goldowitz D, Chesler EJ	2010	19958391
599	12069	1	Central nervous system, behavior	Central nervous system, behavior: Novel open field behavior, vertical activity (rears) in the center and periphery from 0-60 min for males and females in the cocaine test battery [n beam breaks]	Philip VM, Ansah TA, Blaha CD, Cook MN, Hamre KM, Lariviere WR, Matthews DB, Mittleman G, Goldowitz D, Chesler EJ	2010	19958391
600	11555	1	Central nervous system, behavior	Central nervous system, behavior: Novel open field behavior, vertical activity (rears) in the center and periphery from 0-60 min for males in the cocaine test battery [n beam breaks]	Philip VM, Ansah TA, Blaha CD, Cook MN, Hamre KM, Lariviere WR, Matthews DB, Mittleman G, Goldowitz D, Chesler EJ	2010	19958391
601	11612	1	Central nervous system, behavior	Central nervous system, behavior: Novel open field behavior, vertical activity (rears) in the center from 0-60 min for females [n beam breaks]	Philip VM, Ansah TA, Blaha CD, Cook MN, Hamre KM, Lariviere WR, Matthews DB, Mittleman G, Goldowitz D, Chesler EJ	2010	19958391
602	11355	1	Central nervous system, behavior	Central nervous system, behavior: Novel open field behavior, vertical activity (rears) in the center from 0-60 min for males [n beam breaks]	Philip VM, Ansah TA, Blaha CD, Cook MN, Hamre KM, Lariviere WR, Matthews DB, Mittleman G, Goldowitz D, Chesler EJ	2010	19958391
603	11869	1	Central nervous system, behavior	Central nervous system, behavior: Novel open field behavior, vertical activity (rears) in the center from 0-60 min for males and females [n beam breaks]	Philip VM, Ansah TA, Blaha CD, Cook MN, Hamre KM, Lariviere WR, Matthews DB, Mittleman G, Goldowitz D, Chesler EJ	2010	19958391
604	11783	1	Central nervous system, behavior	Central nervous system, behavior: Novel open field behavior, vertical activity (rears) in the periphery from 0-15 min for females [n beam breaks]	Philip VM, Ansah TA, Blaha CD, Cook MN, Hamre KM, Lariviere WR, Matthews DB, Mittleman G, Goldowitz D, Chesler EJ	2010	19958391
605	11526	1	Central nervous system, behavior	Central nervous system, behavior: Novel open field behavior, vertical activity (rears) in the periphery from 0-15 min for males [n beam breaks]	Philip VM, Ansah TA, Blaha CD, Cook MN, Hamre KM, Lariviere WR, Matthews DB, Mittleman G, Goldowitz D, Chesler EJ	2010	19958391
606	12040	1	Central nervous system, behavior	Central nervous system, behavior: Novel open field behavior, vertical activity (rears) in the periphery from 0-15 min for males and females [n beam breaks]	Philip VM, Ansah TA, Blaha CD, Cook MN, Hamre KM, Lariviere WR, Matthews DB, Mittleman G, Goldowitz D, Chesler EJ	2010	19958391
607	11790	1	Central nervous system, behavior	Central nervous system, behavior: Novel open field behavior, vertical activity (rears) in the periphery from 0-60 min for females [n beam breaks]	Philip VM, Ansah TA, Blaha CD, Cook MN, Hamre KM, Lariviere WR, Matthews DB, Mittleman G, Goldowitz D, Chesler EJ	2010	19958391
608	11533	1	Central nervous system, behavior	Central nervous system, behavior: Novel open field behavior, vertical activity (rears) in the periphery from 0-60 min for males [n beam breaks]	Philip VM, Ansah TA, Blaha CD, Cook MN, Hamre KM, Lariviere WR, Matthews DB, Mittleman G, Goldowitz D, Chesler EJ	2010	19958391
609	12047	1	Central nervous system, behavior	Central nervous system, behavior: Novel open field behavior, vertical activity (rears) in the periphery from 0-60 min for males and females [n beam breaks]	Philip VM, Ansah TA, Blaha CD, Cook MN, Hamre KM, Lariviere WR, Matthews DB, Mittleman G, Goldowitz D, Chesler EJ	2010	19958391
610	11784	1	Central nervous system, behavior	Central nervous system, behavior: Novel open field behavior, vertical activity (rears) in the periphery from 15-30 min for females [n beam breaks]	Philip VM, Ansah TA, Blaha CD, Cook MN, Hamre KM, Lariviere WR, Matthews DB, Mittleman G, Goldowitz D, Chesler EJ	2010	19958391
611	11527	1	Central nervous system, behavior	Central nervous system, behavior: Novel open field behavior, vertical activity (rears) in the periphery from 15-30 min for males [n beam breaks]	Philip VM, Ansah TA, Blaha CD, Cook MN, Hamre KM, Lariviere WR, Matthews DB, Mittleman G, Goldowitz D, Chesler EJ	2010	19958391
612	12041	1	Central nervous system, behavior	Central nervous system, behavior: Novel open field behavior, vertical activity (rears) in the periphery from 15-30 min for males and females [n beam breaks]	Philip VM, Ansah TA, Blaha CD, Cook MN, Hamre KM, Lariviere WR, Matthews DB, Mittleman G, Goldowitz D, Chesler EJ	2010	19958391
613	11785	1	Central nervous system, behavior	Central nervous system, behavior: Novel open field behavior, vertical activity (rears) in the periphery from 30-45 min for females [n beam breaks]	Philip VM, Ansah TA, Blaha CD, Cook MN, Hamre KM, Lariviere WR, Matthews DB, Mittleman G, Goldowitz D, Chesler EJ	2010	19958391
614	11528	1	Central nervous system, behavior	Central nervous system, behavior: Novel open field behavior, vertical activity (rears) in the periphery from 30-45 min for males [n beam breaks]	Philip VM, Ansah TA, Blaha CD, Cook MN, Hamre KM, Lariviere WR, Matthews DB, Mittleman G, Goldowitz D, Chesler EJ	2010	19958391
615	12042	1	Central nervous system, behavior	Central nervous system, behavior: Novel open field behavior, vertical activity (rears) in the periphery from 30-45 min for males and females [n beam breaks]	Philip VM, Ansah TA, Blaha CD, Cook MN, Hamre KM, Lariviere WR, Matthews DB, Mittleman G, Goldowitz D, Chesler EJ	2010	19958391
616	11786	1	Central nervous system, behavior	Central nervous system, behavior: Novel open field behavior, vertical activity (rears) in the periphery from 45-60 min for females [n beam breaks]	Philip VM, Ansah TA, Blaha CD, Cook MN, Hamre KM, Lariviere WR, Matthews DB, Mittleman G, Goldowitz D, Chesler EJ	2010	19958391
617	11529	1	Central nervous system, behavior	Central nervous system, behavior: Novel open field behavior, vertical activity (rears) in the periphery from 45-60 min for males [n beam breaks]	Philip VM, Ansah TA, Blaha CD, Cook MN, Hamre KM, Lariviere WR, Matthews DB, Mittleman G, Goldowitz D, Chesler EJ	2010	19958391
618	12043	1	Central nervous system, behavior	Central nervous system, behavior: Novel open field behavior, vertical activity (rears) in the periphery from 45-60 min for males and females [n beam breaks]	Philip VM, Ansah TA, Blaha CD, Cook MN, Hamre KM, Lariviere WR, Matthews DB, Mittleman G, Goldowitz D, Chesler EJ	2010	19958391
619	11863	1	Central nervous system, behavior	Central nervous system, behavior: Novel open field behavior,vertical activity (rears) from 0-15 min for males and females [n beam breaks]	Philip VM, Ansah TA, Blaha CD, Cook MN, Hamre KM, Lariviere WR, Matthews DB, Mittleman G, Goldowitz D, Chesler EJ	2010	19958391
620	10332	1	Central nervous system, behavior	Central nervous system, behavior: Novel open fled behavior, habituation measured as the difference in locomotion between 0-5 min and 26-30 min periods for females [cm]	Jones BC, Tarantino LM, Rodriguez LA, Reed CL, McClearn GE, Plomin R, Erwin VG	1999	10591541
621	10331	1	Central nervous system, behavior	Central nervous system, behavior: Novel open fled behavior, habituation measured as the difference in locomotion between 0-5 min and 26-30 min periods for males [cm]	Jones BC, Tarantino LM, Rodriguez LA, Reed CL, McClearn GE, Plomin R, Erwin VG	1999	10591541
622	10285	1	Central nervous system, behavior	Central nervous system, behavior: Novel open fled behavior, habituation measured as the difference in locomotion between 0-5 min and 26-30 min periods for males and females [cm]	Jones BC, Tarantino LM, Rodriguez LA, Reed CL, McClearn GE, Plomin R, Erwin VG	1999	10591541
623	13444	1	Central nervous system, behavior	Central nervous system, behavior: OFA, boli produced in 8-week-old F1 hybrids between male BXD strains and C57BL/6J-R6/2 Huntington model, [% WT only]	Paylor R, and colleagues	2011
624	13533	1	Central nervous system, behavior	Central nervous system, behavior: OFA, boli produced in 8-week-old F1 hybrids between male BXD strains and C57BL/6J-R6/2 Huntington model, CORRECTEd R6/2 cases only	Paylor R and colleagues	2011
625	13442	1	Central nervous system, behavior	Central nervous system, behavior: OFA, boli produced in 8-week-old F1 hybrids between male BXD strains and C57BL/6J-R6/2 Huntington model, R6/2 cases only	Paylor R, and colleagues	2011
626	13458	1	Central nervous system, behavior	Central nervous system, behavior: Open field activity (OFA), total distance by 8-week-old F1 hybrids generated by crossing male BXDs with female C57BL/6J-R6/2 Huntington carriers [% of wildtype control]	Paylor R, and colleagues	2011
627	11668	1	Central nervous system, behavior	Central nervous system, behavior: Open field activity, habituation ratio for females (ratio of activity during last 5 min interval and first 5 min interval) [ratio n beam breaks]	Philip VM, Ansah TA, Blaha CD, Cook MN, Hamre KM, Lariviere WR, Matthews DB, Mittleman G, Goldowitz D, Chesler EJ	2010	19958391
628	11411	1	Central nervous system, behavior	Central nervous system, behavior: Open field activity, habituation ratio for males (ratio of activity during last 5 min interval and first 5 min interval) [ratio n beam breaks]	Philip VM, Ansah TA, Blaha CD, Cook MN, Hamre KM, Lariviere WR, Matthews DB, Mittleman G, Goldowitz D, Chesler EJ	2010	19958391
629	11925	1	Central nervous system, behavior	Central nervous system, behavior: Open field activity, habituation ratio for males and females (ratio of activity during last 5 min interval and first 5 min interval) [ratio n beam breaks]	Philip VM, Ansah TA, Blaha CD, Cook MN, Hamre KM, Lariviere WR, Matthews DB, Mittleman G, Goldowitz D, Chesler EJ	2010	19958391
630	11667	1	Central nervous system, behavior	Central nervous system, behavior: Open field behavior locomotion from 5-10 min for females [cm]	Philip VM, Ansah TA, Blaha CD, Cook MN, Hamre KM, Lariviere WR, Matthews DB, Mittleman G, Goldowitz D, Chesler EJ	2010	19958391
631	11661	1	Central nervous system, behavior	Central nervous system, behavior: Open field behavior, percentage of distance in the center for females [%]	Philip VM, Ansah TA, Blaha CD, Cook MN, Hamre KM, Lariviere WR, Matthews DB, Mittleman G, Goldowitz D, Chesler EJ	2010	19958391
632	11675	1	Central nervous system, behavior	Central nervous system, behavior: Open field behavior, locomotion for entire test period for females [cm]	Philip VM, Ansah TA, Blaha CD, Cook MN, Hamre KM, Lariviere WR, Matthews DB, Mittleman G, Goldowitz D, Chesler EJ	2010	19958391
633	11418	1	Central nervous system, behavior	Central nervous system, behavior: Open field behavior, locomotion for entire test period for males [cm]	Philip VM, Ansah TA, Blaha CD, Cook MN, Hamre KM, Lariviere WR, Matthews DB, Mittleman G, Goldowitz D, Chesler EJ	2010	19958391
634	11932	1	Central nervous system, behavior	Central nervous system, behavior: Open field behavior, locomotion for entire test period for males and females [cm]	Philip VM, Ansah TA, Blaha CD, Cook MN, Hamre KM, Lariviere WR, Matthews DB, Mittleman G, Goldowitz D, Chesler EJ	2010	19958391
635	10819	1	Central nervous system, behavior	Central nervous system, behavior: Open field behavior, locomotion from 0-45 min [n beam breaks]	Kempermann G, Gage FH	2002	12153537
636	11664	1	Central nervous system, behavior	Central nervous system, behavior: Open field behavior, locomotion from 0-5 min for females [cm]	Philip VM, Ansah TA, Blaha CD, Cook MN, Hamre KM, Lariviere WR, Matthews DB, Mittleman G, Goldowitz D, Chesler EJ	2010	19958391
637	11407	1	Central nervous system, behavior	Central nervous system, behavior: Open field behavior, locomotion from 0-5 min for males [cm]	Philip VM, Ansah TA, Blaha CD, Cook MN, Hamre KM, Lariviere WR, Matthews DB, Mittleman G, Goldowitz D, Chesler EJ	2010	19958391
638	11921	1	Central nervous system, behavior	Central nervous system, behavior: Open field behavior, locomotion from 0-5 min for males and females [cm]	Philip VM, Ansah TA, Blaha CD, Cook MN, Hamre KM, Lariviere WR, Matthews DB, Mittleman G, Goldowitz D, Chesler EJ	2010	19958391
639	11665	1	Central nervous system, behavior	Central nervous system, behavior: Open field behavior, locomotion from 10-15 min for females [cm]	Philip VM, Ansah TA, Blaha CD, Cook MN, Hamre KM, Lariviere WR, Matthews DB, Mittleman G, Goldowitz D, Chesler EJ	2010	19958391
640	11408	1	Central nervous system, behavior	Central nervous system, behavior: Open field behavior, locomotion from 10-15 min for males [cm]	Philip VM, Ansah TA, Blaha CD, Cook MN, Hamre KM, Lariviere WR, Matthews DB, Mittleman G, Goldowitz D, Chesler EJ	2010	19958391
641	11922	1	Central nervous system, behavior	Central nervous system, behavior: Open field behavior, locomotion from 10-15 min for males and females [cm]	Philip VM, Ansah TA, Blaha CD, Cook MN, Hamre KM, Lariviere WR, Matthews DB, Mittleman G, Goldowitz D, Chesler EJ	2010	19958391
642	11666	1	Central nervous system, behavior	Central nervous system, behavior: Open field behavior, locomotion from 15-20 min for females [cm]	Philip VM, Ansah TA, Blaha CD, Cook MN, Hamre KM, Lariviere WR, Matthews DB, Mittleman G, Goldowitz D, Chesler EJ	2010	19958391
643	11409	1	Central nervous system, behavior	Central nervous system, behavior: Open field behavior, locomotion from 15-20 min for males [cm]	Philip VM, Ansah TA, Blaha CD, Cook MN, Hamre KM, Lariviere WR, Matthews DB, Mittleman G, Goldowitz D, Chesler EJ	2010	19958391
644	11923	1	Central nervous system, behavior	Central nervous system, behavior: Open field behavior, locomotion from 15-20 min for males and females [cm]	Philip VM, Ansah TA, Blaha CD, Cook MN, Hamre KM, Lariviere WR, Matthews DB, Mittleman G, Goldowitz D, Chesler EJ	2010	19958391
645	11410	1	Central nervous system, behavior	Central nervous system, behavior: Open field behavior, locomotion from 5-10 min for males [cm]	Philip VM, Ansah TA, Blaha CD, Cook MN, Hamre KM, Lariviere WR, Matthews DB, Mittleman G, Goldowitz D, Chesler EJ	2010	19958391
646	11924	1	Central nervous system, behavior	Central nervous system, behavior: Open field behavior, locomotion from 5-10 min for males and females [cm]	Philip VM, Ansah TA, Blaha CD, Cook MN, Hamre KM, Lariviere WR, Matthews DB, Mittleman G, Goldowitz D, Chesler EJ	2010	19958391
647	11676	1	Central nervous system, behavior	Central nervous system, behavior: Open field behavior, percentage distance in the perimeter for females [%]	Philip VM, Ansah TA, Blaha CD, Cook MN, Hamre KM, Lariviere WR, Matthews DB, Mittleman G, Goldowitz D, Chesler EJ	2010	19958391
648	11404	1	Central nervous system, behavior	Central nervous system, behavior: Open field behavior, percentage of distance in the center for males [%]	Philip VM, Ansah TA, Blaha CD, Cook MN, Hamre KM, Lariviere WR, Matthews DB, Mittleman G, Goldowitz D, Chesler EJ	2010	19958391
649	11918	1	Central nervous system, behavior	Central nervous system, behavior: Open field behavior, percentage of distance in the center for males and females [%]	Philip VM, Ansah TA, Blaha CD, Cook MN, Hamre KM, Lariviere WR, Matthews DB, Mittleman G, Goldowitz D, Chesler EJ	2010	19958391
650	11419	1	Central nervous system, behavior	Central nervous system, behavior: Open field behavior, percentage of distance in the perimeter for males [%]	Philip VM, Ansah TA, Blaha CD, Cook MN, Hamre KM, Lariviere WR, Matthews DB, Mittleman G, Goldowitz D, Chesler EJ	2010	19958391
651	11933	1	Central nervous system, behavior	Central nervous system, behavior: Open field behavior, percentage of distance in the perimeter for males and females [%]	Philip VM, Ansah TA, Blaha CD, Cook MN, Hamre KM, Lariviere WR, Matthews DB, Mittleman G, Goldowitz D, Chesler EJ	2010	19958391
652	11662	1	Central nervous system, behavior	Central nervous system, behavior: Open field behavior, percentage of time in center for females [%]	Philip VM, Ansah TA, Blaha CD, Cook MN, Hamre KM, Lariviere WR, Matthews DB, Mittleman G, Goldowitz D, Chesler EJ	2010	19958391
653	11405	1	Central nervous system, behavior	Central nervous system, behavior: Open field behavior, percentage of time in center for males [%]	Philip VM, Ansah TA, Blaha CD, Cook MN, Hamre KM, Lariviere WR, Matthews DB, Mittleman G, Goldowitz D, Chesler EJ	2010	19958391
654	11919	1	Central nervous system, behavior	Central nervous system, behavior: Open field behavior, percentage of time in center for males and females [%]	Philip VM, Ansah TA, Blaha CD, Cook MN, Hamre KM, Lariviere WR, Matthews DB, Mittleman G, Goldowitz D, Chesler EJ	2010	19958391
655	11677	1	Central nervous system, behavior	Central nervous system, behavior: Open field behavior, percentage of time in perimeter for females [%]	Philip VM, Ansah TA, Blaha CD, Cook MN, Hamre KM, Lariviere WR, Matthews DB, Mittleman G, Goldowitz D, Chesler EJ	2010	19958391
656	11420	1	Central nervous system, behavior	Central nervous system, behavior: Open field behavior, percentage of time in perimeter for males [%]	Philip VM, Ansah TA, Blaha CD, Cook MN, Hamre KM, Lariviere WR, Matthews DB, Mittleman G, Goldowitz D, Chesler EJ	2010	19958391
657	11934	1	Central nervous system, behavior	Central nervous system, behavior: Open field behavior, percentage of time in perimeter for males and females [%]	Philip VM, Ansah TA, Blaha CD, Cook MN, Hamre KM, Lariviere WR, Matthews DB, Mittleman G, Goldowitz D, Chesler EJ	2010	19958391
658	11926	1	Central nervous system, behavior	Central nervous system, behavior: Open field behavior, percentage of time in perimeter minus time in corners for males and females [%]	Philip VM, Ansah TA, Blaha CD, Cook MN, Hamre KM, Lariviere WR, Matthews DB, Mittleman G, Goldowitz D, Chesler EJ	2010	19958391
659	11669	1	Central nervous system, behavior	Central nervous system, behavior: Open field behavior, percentage time in perimeter minus time in corners for females [%]	Philip VM, Ansah TA, Blaha CD, Cook MN, Hamre KM, Lariviere WR, Matthews DB, Mittleman G, Goldowitz D, Chesler EJ	2010	19958391
660	11412	1	Central nervous system, behavior	Central nervous system, behavior: Open field behavior, percentage time in perimeter minus time in corners for males [%]	Philip VM, Ansah TA, Blaha CD, Cook MN, Hamre KM, Lariviere WR, Matthews DB, Mittleman G, Goldowitz D, Chesler EJ	2010	19958391
661	11663	1	Central nervous system, behavior	Central nervous system, behavior: Open field behavior, time in corners for females [min]	Philip VM, Ansah TA, Blaha CD, Cook MN, Hamre KM, Lariviere WR, Matthews DB, Mittleman G, Goldowitz D, Chesler EJ	2010	19958391
662	11406	1	Central nervous system, behavior	Central nervous system, behavior: Open field behavior, time in corners for males [min]	Philip VM, Ansah TA, Blaha CD, Cook MN, Hamre KM, Lariviere WR, Matthews DB, Mittleman G, Goldowitz D, Chesler EJ	2010	19958391
663	11920	1	Central nervous system, behavior	Central nervous system, behavior: Open field behavior, time in corners for males and females [min]	Philip VM, Ansah TA, Blaha CD, Cook MN, Hamre KM, Lariviere WR, Matthews DB, Mittleman G, Goldowitz D, Chesler EJ	2010	19958391
664	11415	1	Central nervous system, behavior	Central nervous system, behavior: Open field behavior, vertical activity (rears) 10-15 min for males [n beam breaks]	Philip VM, Ansah TA, Blaha CD, Cook MN, Hamre KM, Lariviere WR, Matthews DB, Mittleman G, Goldowitz D, Chesler EJ	2010	19958391
665	11670	1	Central nervous system, behavior	Central nervous system, behavior: Open field behavior, vertical activity (rears) from 0-20 min for females [n beam breaks]	Philip VM, Ansah TA, Blaha CD, Cook MN, Hamre KM, Lariviere WR, Matthews DB, Mittleman G, Goldowitz D, Chesler EJ	2010	19958391
666	11413	1	Central nervous system, behavior	Central nervous system, behavior: Open field behavior, vertical activity (rears) from 0-20 min for males [n beam breaks]	Philip VM, Ansah TA, Blaha CD, Cook MN, Hamre KM, Lariviere WR, Matthews DB, Mittleman G, Goldowitz D, Chesler EJ	2010	19958391
667	11927	1	Central nervous system, behavior	Central nervous system, behavior: Open field behavior, vertical activity (rears) from 0-20 min for males and females [n beam breaks]	Philip VM, Ansah TA, Blaha CD, Cook MN, Hamre KM, Lariviere WR, Matthews DB, Mittleman G, Goldowitz D, Chesler EJ	2010	19958391
668	11671	1	Central nervous system, behavior	Central nervous system, behavior: Open field behavior, vertical activity (rears) from 0-5 min for females [n beam breaks]	Philip VM, Ansah TA, Blaha CD, Cook MN, Hamre KM, Lariviere WR, Matthews DB, Mittleman G, Goldowitz D, Chesler EJ	2010	19958391
669	11414	1	Central nervous system, behavior	Central nervous system, behavior: Open field behavior, vertical activity (rears) from 0-5 min for males [n beam breaks]	Philip VM, Ansah TA, Blaha CD, Cook MN, Hamre KM, Lariviere WR, Matthews DB, Mittleman G, Goldowitz D, Chesler EJ	2010	19958391
670	11928	1	Central nervous system, behavior	Central nervous system, behavior: Open field behavior, vertical activity (rears) from 0-5 min for males and females [n beam breaks]	Philip VM, Ansah TA, Blaha CD, Cook MN, Hamre KM, Lariviere WR, Matthews DB, Mittleman G, Goldowitz D, Chesler EJ	2010	19958391
671	11672	1	Central nervous system, behavior	Central nervous system, behavior: Open field behavior, vertical activity (rears) from 10-15 min for females [n beam breaks]	Philip VM, Ansah TA, Blaha CD, Cook MN, Hamre KM, Lariviere WR, Matthews DB, Mittleman G, Goldowitz D, Chesler EJ	2010	19958391
672	11929	1	Central nervous system, behavior	Central nervous system, behavior: Open field behavior, vertical activity (rears) from 10-15 min for males and females [n beam breaks]	Philip VM, Ansah TA, Blaha CD, Cook MN, Hamre KM, Lariviere WR, Matthews DB, Mittleman G, Goldowitz D, Chesler EJ	2010	19958391
673	11673	1	Central nervous system, behavior	Central nervous system, behavior: Open field behavior, vertical activity (rears) from 15-20 min for females [n beam breaks]	Philip VM, Ansah TA, Blaha CD, Cook MN, Hamre KM, Lariviere WR, Matthews DB, Mittleman G, Goldowitz D, Chesler EJ	2010	19958391
674	11416	1	Central nervous system, behavior	Central nervous system, behavior: Open field behavior, vertical activity (rears) from 15-20 min for males [n beam breaks]	Philip VM, Ansah TA, Blaha CD, Cook MN, Hamre KM, Lariviere WR, Matthews DB, Mittleman G, Goldowitz D, Chesler EJ	2010	19958391
675	11930	1	Central nervous system, behavior	Central nervous system, behavior: Open field behavior, vertical activity (rears) from 15-20 min for males and females [n beam breaks]	Philip VM, Ansah TA, Blaha CD, Cook MN, Hamre KM, Lariviere WR, Matthews DB, Mittleman G, Goldowitz D, Chesler EJ	2010	19958391
676	11674	1	Central nervous system, behavior	Central nervous system, behavior: Open field behavior, vertical activity (rears) from 5-10 min for females [n beam breaks]	Philip VM, Ansah TA, Blaha CD, Cook MN, Hamre KM, Lariviere WR, Matthews DB, Mittleman G, Goldowitz D, Chesler EJ	2010	19958391
677	11417	1	Central nervous system, behavior	Central nervous system, behavior: Open field behavior, vertical activity (rears) from 5-10 min for males [n beam breaks]	Philip VM, Ansah TA, Blaha CD, Cook MN, Hamre KM, Lariviere WR, Matthews DB, Mittleman G, Goldowitz D, Chesler EJ	2010	19958391
678	11931	1	Central nervous system, behavior	Central nervous system, behavior: Open field behavior, vertical activity (rears) from 5-10 min for males and females [n beam breaks]	Philip VM, Ansah TA, Blaha CD, Cook MN, Hamre KM, Lariviere WR, Matthews DB, Mittleman G, Goldowitz D, Chesler EJ	2010	19958391
679	10505	1	Central nervous system, behavior	Central nervous system, behavior: Open-field activity following saline injection [number of crossings during 3 min]	Plomin R, McClearn GE, Gora-Maslak G, Neiderhiser JM	1991	2049054
680	10897	1	Central nervous system, behavior	Central nervous system, behavior: Pain response, thermal nociception, latency to paw withdrawal and licking response using a hot plate test [sec]	Yang RJ, Mozhui K, Karlsson RM, Cameron HA, Williams RW, Holmes A	2008	18185497
681	11559	1	Central nervous system, behavior	Central nervous system, behavior: Pain sensitivity, vocalization threshold to mild foot shock for females [mA]	Philip VM, Ansah TA, Blaha CD, Cook MN, Hamre KM, Lariviere WR, Matthews DB, Mittleman G, Goldowitz D, Chesler EJ	2010	19958391
682	11816	1	Central nervous system, behavior	Central nervous system, behavior: Pain sensitivity, vocalization threshold to mild foot shock for males and females [mA]	Philip VM, Ansah TA, Blaha CD, Cook MN, Hamre KM, Lariviere WR, Matthews DB, Mittleman G, Goldowitz D, Chesler EJ	2010	19958391
683	12775	1	Central nervous system, behavior	Central nervous system, behavior: Passive avoidance, latency to enter dark on day 1 in 8-week F1 hybrids between male BXD strains and C57BL/6J-R6/2 Huntington model, R6/2 cases only [sec]	Paylor R, and colleagues	2011
684	13537	1	Central nervous system, behavior	Central nervous system, behavior: Passive avoidance, latency to enter dark on day 1 in 8-week F1 hybrids between male BXD strains and C57BL/6J-R6/2 Huntington model, R6/2 cases only [sec]	Paylor R and colleagues	2011
685	12774	1	Central nervous system, behavior	Central nervous system, behavior: Passive avoidance, latency to enter dark on day 1 in 8-week F1 hybrids between male BXD strains and C57BL/6J-R6/2 Huntington model, wildtype cases only [sec]	Paylor R, and colleagues	2011
686	13538	1	Central nervous system, behavior	Central nervous system, behavior: Passive avoidance, latency to enter dark on day 2 in 8-week F1 hybrids between male BXD strains and C57BL/6J-R6/2 Huntington model, CORRECTED R6/2 cases only [sec]	Paylor R and colleagues	2011
687	12777	1	Central nervous system, behavior	Central nervous system, behavior: Passive avoidance, latency to enter dark on day 2 in 8-week F1 hybrids between male BXD strains and C57BL/6J-R6/2 Huntington model, R6/2 cases only [sec]	Paylor R, and colleagues	2011
688	12776	1	Central nervous system, behavior	Central nervous system, behavior: Passive avoidance, latency to enter dark on day 2 in 8-week F1 hybrids between male BXD strains and C57BL/6J-R6/2 Huntington model, wildtype cases only [sec]	Paylor R, and colleagues	2011
689	12819	1	Central nervous system, behavior	Central nervous system, behavior: Passive avoidance, latency to enter dark on day 2 in 8-weeK-old F1 hybrids between male BXD strains and C57BL/6J-R6/2 Huntington model [% WT]	Paylor et al, and colleagues	2011
690	12820	1	Central nervous system, behavior	Central nervous system, behavior: Passive avoidance, latency to enter dark on day 3 in 8-week-old F1 hybrids between male BXD strains and C57BL/6J-R6/2 Huntington model [% WT]	Paylor et al, and colleagues	2011
691	13539	1	Central nervous system, behavior	Central nervous system, behavior: Passive avoidance, latency to enter dark on day 3 in 8-week-old F1 hybrids between male BXD strains and C57BL/6J-R6/2 Huntington model, CORRECTED R6/2 cases only [sec]	Paylor R and colleagues	2011
692	12779	1	Central nervous system, behavior	Central nervous system, behavior: Passive avoidance, latency to enter dark on day 3 in 8-week-old F1 hybrids between male BXD strains and C57BL/6J-R6/2 Huntington model, R6/2 cases only [sec]	Paylor R, and colleagues	2011
693	12778	1	Central nervous system, behavior	Central nervous system, behavior: Passive avoidance, latency to enter dark on day 3 in 8-week-old F1 hybrids between male BXD strains and C57BL/6J-R6/2 Huntington model, wildtype cases only [sec]	Paylor R, and colleagues	2011
694	10747	1	Central nervous system, behavior	Central nervous system, behavior: Polydipsia, drinking slope (contact G Mittleman, g.mittleman@mail.psyc.memphis.edu)	G Mittleman	2005
695	10398	1	Central nervous system, behavior	Central nervous system, behavior: Prepulse inhibiition of the acoustic startle response to 110 dB SPL white-noise bursts, 15 kHz, 80 dB prepulse stimulus [%]	McCaughran J, Bell J, Hitzemann R	1999	10371755
696	12771	1	Central nervous system, behavior	Central nervous system, behavior: Prepulse inhibition (PPI), average inhibition for 4, 8, and 12 dB above background in 8 week old F1 hybrids between male BXD strains and C57BL/6J-R6/2 Huntington model, wildtype cases only [%]	Paylor R, and colleagues	2011
697	13358	1	Central nervous system, behavior	Central nervous system, behavior: Prepulse inhibition of acoustic starte response for males, prepulse intensity 10 dB below startle threshold, 20 ms white noise prepulse, 40 ms 120 dB white noise pulse, 60 ms prepulse-pulse onset interval, 75 dB backgroun	Loos M, Staal J, Pattij T, Posthuma D, Neuro-Bsik Mouse Phenomics consortium, Smit AB, Spijker S	2012	22098762
698	13359	1	Central nervous system, behavior	Central nervous system, behavior: Prepulse inhibition of acoustic starte response for males, prepulse intensity 65 dB, 20 ms white noise prepulse, 40 ms 120 dB white noise pulse, 60 ms prepulse-pulse onset interval, 75 dB background noise, Med Associates	Loos M, Staal J, Pattij T, Posthuma D, Neuro-Bsik Mouse Phenomics consortium, Smit AB, Spijker S	2012	22098762
699	13360	1	Central nervous system, behavior	Central nervous system, behavior: Prepulse inhibition of acoustic starte response for males, prepulse intensity 70 dB, 20 ms white noise prepulse, 40 ms 120 dB white noise pulse, 60 ms prepulse-pulse onset interval, 75 dB background noise, Med Associates	Loos M, Staal J, Pattij T, Posthuma D, Neuro-Bsik Mouse Phenomics consortium, Smit AB, Spijker S	2012	22098762
700	13361	1	Central nervous system, behavior	Central nervous system, behavior: Prepulse inhibition of acoustic starte response for males, prepulse intensity 75 dB, 20 ms white noise prepulse, 40 ms 120 dB white noise pulse, 60 ms prepulse-pulse onset interval, 75 dB background noise, Med Associates	Loos M, Staal J, Pattij T, Posthuma D, Neuro-Bsik Mouse Phenomics consortium, Smit AB, Spijker S	2012	22098762
701	13362	1	Central nervous system, behavior	Central nervous system, behavior: Prepulse inhibition of acoustic starte response for males, prepulse intensity 80 dB, 20 ms white noise prepulse, 40 ms 120 dB white noise pulse, 60 ms prepulse-pulse onset interval, 75 dB background noise, Med Associates	Loos M, Staal J, Pattij T, Posthuma D, Neuro-Bsik Mouse Phenomics consortium, Smit AB, Spijker S	2012	22098762
702	11008	1	Central nervous system, behavior	Central nervous system, behavior: Prepulse inhibition of the acoustic startle response [%]	Brigman JL, Mathur P, Lu L, Williams RW, Holmes A	2009	18830130
703	10397	1	Central nervous system, behavior	Central nervous system, behavior: Prepulse inhibition of the acoustic startle response to 110 dB SPL white-noise bursts, 10 kHz, 80 dB prepulse stimulus [%]	McCaughran J, Bell J, Hitzemann R	1999	10371755
704	10399	1	Central nervous system, behavior	Central nervous system, behavior: Prepulse inhibition of the acoustic startle response to 110 dB SPL white-noise bursts, 20 kHz, 80 dB prepulse stimulus [%]	McCaughran J, Bell J, Hitzemann R	1999	10371755
705	10396	1	Central nervous system, behavior	Central nervous system, behavior: Prepulse inhibition of the acoustic startle response to 110 dB SPL white-noise bursts, 5 kHz, 80 dB prepulse stimulus [%]	McCaughran J, Bell J, Hitzemann R	1999	10371755
706	10401	1	Central nervous system, behavior	Central nervous system, behavior: Prepulse inhibition of the acoustic startle response to a 110 db SPL 10 kHz tone, following a 68 db SPL white noise prepulse stimulus [%]	McCaughran J, Bell J, Hitzemann R	1999	10371755
707	10400	1	Central nervous system, behavior	Central nervous system, behavior: Prepulse inhibition of the acoustic startle response to a 110 db SPL, 10 kHz tone, 56 db SPL white-noise prepulse stimulus [%]	McCaughran J, Bell J, Hitzemann R	1999	10371755
708	10402	1	Central nervous system, behavior	Central nervous system, behavior: Prepulse inhibition of the acoustic startle response to a 110 db SPL, 10 kHz tone, 80 db SPL white-noise prepulse stimulus [%]	McCaughran J, Bell J, Hitzemann R	1999	10371755
709	13494	1	Central nervous system, behavior	Central nervous system, behavior: Prepulse inhibition, average difference in inhibition compared to wildtype for 4, 8, and 12 dB above background in 8-week-old F1 hybrids between male BXDs and C57BL/6J-R6/2 Huntington model females only [% of WT]	Paylor R, and colleagues	2011
710	12773	1	Central nervous system, behavior	Central nervous system, behavior: Prepulse inhibition, average difference in inhibition for 4, 8, and 12 dB above background in 8-week-old F1 hybrids between male BXD strains and C57BL/6J-R6/2 Huntington mode (all R6/2 hybrids, including the B6-R6/2 and F	Paylor R, and colleagues	2011
711	13495	1	Central nervous system, behavior	Central nervous system, behavior: Prepulse inhibition, average difference in inhibition for 4, 8, and 12 dB above background in 8-week-old F1 hybrids between male BXD strains and C57BL/6J-R6/2 Huntington model male only [% of WT PPI%]	paylor R, and colleagues	2011
712	13531	1	Central nervous system, behavior	Central nervous system, behavior: Prepulse inhibition, average inhibition for 4, 8, and 12 dB above background in 8-week-old F1 hybrids between male BXD strains and C57BL/6J-R6/2 Huntington model, CORRECTED Female R6/2 cases only [%]	Paylor R and colleagues	2011
713	13532	1	Central nervous system, behavior	Central nervous system, behavior: Prepulse inhibition, average inhibition for 4, 8, and 12 dB above background in 8-week-old F1 hybrids between male BXD strains and C57BL/6J-R6/2 Huntington model, CORRECTED male R6/2 cases only [%]	Paylor R and colleagues	2011
714	13541	1	Central nervous system, behavior	Central nervous system, behavior: Prepulse inhibition, average inhibition for 4, 8, and 12 dB above background in 8-week-old F1 hybrids between male BXD strains and C57BL/6J-R6/2 Huntington model, CORRECTED R6/2 cases only [%]	Paylor R, and colleagues	2011
715	13485	1	Central nervous system, behavior	Central nervous system, behavior: Prepulse inhibition, average inhibition for 4, 8, and 12 dB above background in 8-week-old F1 hybrids between male BXD strains and C57BL/6J-R6/2 Huntington model, female R6/2 cases only [%]	paylor R, and colleagues	2011
716	13492	1	Central nervous system, behavior	Central nervous system, behavior: Prepulse inhibition, average inhibition for 4, 8, and 12 dB above background in 8-week-old F1 hybrids between male BXD strains and C57BL/6J-R6/2 Huntington model, female wildtype cases only [%]	paylor R, and colleagues	2011
717	13489	1	Central nervous system, behavior	Central nervous system, behavior: Prepulse inhibition, average inhibition for 4, 8, and 12 dB above background in 8-week-old F1 hybrids between male BXD strains and C57BL/6J-R6/2 Huntington model, male R6/2 cases only [%]	paylor R, and colleagues	2011
718	13493	1	Central nervous system, behavior	Central nervous system, behavior: Prepulse inhibition, average inhibition for 4, 8, and 12 dB above background in 8-week-old F1 hybrids between male BXD strains and C57BL/6J-R6/2 Huntington model, male wildtype cases only [%]	paylor R, and colleagues	2011
719	12772	1	Central nervous system, behavior	Central nervous system, behavior: Prepulse inhibition, average inhibition for 4, 8, and 12 dB above background in 8-week-old F1 hybrids between male BXD strains and C57BL/6J-R6/2 Huntington model, R6/2 cases only [%]	Paylor R, and colleagues	2011
720	14793	3	Central nervous system, morphology, eye, other	Central nervous system, behavior: R6 soluble minus WT soluble protein by FRET ratio in 8 week old F1 hybrids between male BXD strains and C57BL/6J-R6/2 Huntington model, [FRETT florescence ratio]	Paylor and colleagues	2012
721	14789	3	Central nervous system, morphology, eye, other	Central nervous system, behavior: R6/2 soluble/WT soluble protein by FRET ratio in 8 week old F1 hybrids between male BXD strains and C57BL/6J-R6/2 Huntington model, [FRETT florescence ratio]	Raylor R and colleagues	2012
722	14792	3	Central nervous system, morphology, eye, other	Central nervous system, behavior: R62 aggregate/WT aggregate protein by FRET ratio in 8 week old F1 hybrids between male BXD strains and C57BL/6J-R6/2 Huntington model, [FRETT florescence ratio]	Paylor R and colleagues	2012
723	14791	3	Central nervous system, morphology, eye, other	Central nervous system, behavior: R62 soluble/WT soluble protein by FRET ratio in 8 week old F1 hybrids between male BXD strains and C57BL/6J-R6/2 Huntington model, [FRETT florescence ratio]	Paylor R and colleagues	2012
724	12758	1	Central nervous system, behavior	Central nervous system, behavior: Rearing behavior in open-field (OFA) in 8-week-old F1 hybrids between male BXD strains and C57BL/6J-R6/2 Huntington model [% WT]	Paylor R, and colleagues	2011
725	13464	1	Central nervous system, behavior	Central nervous system, behavior: Rearing behavior in open-field (OFA) in 8-week-old F1 hybrids between male BXD strains and C57BL/6J-R6/2 Huntington model female only [% WT]	paylor R, and colleagues	2011
726	13465	1	Central nervous system, behavior	Central nervous system, behavior: Rearing behavior in open-field (OFA) in 8-week-old F1 hybrids between male BXD strains and C57BL/6J-R6/2 Huntington model male only [% WT]	paylor R, and colleagues	2011
727	13529	1	Central nervous system, behavior	Central nervous system, behavior: Rearing behavior in open-field (OFA) in 8-week-old F1 hybrids between male BXD strains and C57BL/6J-R6/2 Huntington model, CORRECTED female R6/2 cases only [n vertical beam breaks]	Paylor R and colleagues	2011
728	13530	1	Central nervous system, behavior	Central nervous system, behavior: Rearing behavior in open-field (OFA) in 8-week-old F1 hybrids between male BXD strains and C57BL/6J-R6/2 Huntington model, CORRECTED male R6/2 cases only [n vertical beam breaks]	Paylor R and colleagues	2011
729	13535	1	Central nervous system, behavior	Central nervous system, behavior: Rearing behavior in open-field (OFA) in 8-week-old F1 hybrids between male BXD strains and C57BL/6J-R6/2 Huntington model, CORRECTED R6/2 cases only [n vertical beam breaks]	Paylor R and colleagues	2011
730	13462	1	Central nervous system, behavior	Central nervous system, behavior: Rearing behavior in open-field (OFA) in 8-week-old F1 hybrids between male BXD strains and C57BL/6J-R6/2 Huntington model, female wildtype cases only [n vertical beam breaks]	paylor R, and colleagues	2011
731	13461	1	Central nervous system, behavior	Central nervous system, behavior: Rearing behavior in open-field (OFA) in 8-week-old F1 hybrids between male BXD strains and C57BL/6J-R6/2 Huntington model, male R6/2 cases only [n vertical beam breaks]	paylor R, and colleagues	2011
732	13463	1	Central nervous system, behavior	Central nervous system, behavior: Rearing behavior in open-field (OFA) in 8-week-old F1 hybrids between male BXD strains and C57BL/6J-R6/2 Huntington model, male wildtype cases only [n vertical beam breaks]	paylor R, and colleagues	2011
733	12757	1	Central nervous system, behavior	Central nervous system, behavior: Rearing behavior in open-field (OFA) in 8-week-old F1 hybrids between male BXD strains and C57BL/6J-R6/2 Huntington model, R6/2 cases only [n vertical beam breaks]	Paylor R, and colleagues	2011
734	12756	1	Central nervous system, behavior	Central nervous system, behavior: Rearing behavior in open-field (OFA) in 8-week-old F1 hybrids between male BXD strains and C57BL/6J-R6/2 Huntington model, wildtype cases only [n vertical beam breaks]	Paylor R, and colleagues	2011
735	13460	1	Central nervous system, behavior	Central nervous system, behavior: Rearing in open field test by 8-week-old F1 hybrids generated by crossing male BXDs with female C57BL/6J-R6/2 Huntington carriers [n beam breaks]	Paylor R, and colleagues	2011
736	16213	1	Central nervous system, behavior	Central nervous system, behavior: Reversal learning correct responses <50% using a touchscreen assay in 3-month-old males (supplementary trait data not in paper) [n]	Graybeal C, Bachu M, Mozhui K, Saksida LM, Bussey TJ, Sagalyn E, Williams RW, Holmes A	2014	24586288
737	16214	1	Central nervous system, behavior	Central nervous system, behavior: Reversal learning correct responses >50% using a touchscreen assay in 3-month-old males (supplementary trait data not in paper) [n]	Graybeal C, Bachu M, Mozhui K, Saksida LM, Bussey TJ, Sagalyn E, Williams RW, Holmes A	2014	24586288
738	16212	1	Central nervous system, behavior	Central nervous system, behavior: Reversal learning correct responses using a touchscreen assay in 3-month-old males (supplementary trait data not in paper) [n]	Graybeal C, Bachu M, Mozhui K, Saksida LM, Bussey TJ, Sagalyn E, Williams RW, Holmes A	2014	24586288
739	11004	1	Central nervous system, behavior	Central nervous system, behavior: Rotarod performance, baseline control (supplementary data to Brigman et al.) [sec]	Brigman JL, Mathur P, Lu L, Williams RW, Holmes A	2009	18830130
740	13472	1	Central nervous system, behavior	Central nervous system, behavior: Rotarod, average time walking for day 1 in 8-week-old F1 hybrids between male BXD strains and C57BL/6J-R6/2 Huntington model , female R6/2 cases only [sec]	paylor R, and colleagues	2011
741	13474	1	Central nervous system, behavior	Central nervous system, behavior: Rotarod, average time walking for day 1 in 8-week-old F1 hybrids between male BXD strains and C57BL/6J-R6/2 Huntington model , female wildtype cases only [sec]	paylor R, and colleagues	2011
742	13441	1	Central nervous system, behavior	Central nervous system, behavior: Rotarod, average time walking for day 1 in 8-week-old F1 hybrids between male BXD strains and C57BL/6J-R6/2 Huntington model , R6/2 cases only [sec]	Paylor R, and colleagues	2011
743	13446	1	Central nervous system, behavior	Central nervous system, behavior: Rotarod, average time walking for day 1 in 8-week-old F1 hybrids between male BXD strains and C57BL/6J-R6/2 Huntington model , wildtype cases only	Paylor R, and colleagues	2011
744	13447	1	Central nervous system, behavior	Central nervous system, behavior: Rotarod, average time walking for day 1 in 8-week-old F1 hybrids between male BXD strains and C57BL/6J-R6/2 Huntington model [% WT]	Paylor R, and colleagues	2011
745	13476	1	Central nervous system, behavior	Central nervous system, behavior: Rotarod, average time walking for day 1 in 8-week-old F1 hybrids between male BXD strains and C57BL/6J-R6/2 Huntington model female only [% WT]	paylor R, and colleagues	2011
746	13477	1	Central nervous system, behavior	Central nervous system, behavior: Rotarod, average time walking for day 1 in 8-week-old F1 hybrids between male BXD strains and C57BL/6J-R6/2 Huntington model male only [% WT]	paylor R, and colleagues	2011
747	13473	1	Central nervous system, behavior	Central nervous system, behavior: Rotarod, average time walking for day 1 in 8-week-old F1 hybrids between male BXD strains and C57BL/6J-R6/2 Huntington model, male R6/2 cases only [sec]	Paylor R, and colleagues	2011
748	12764	1	Central nervous system, behavior	Central nervous system, behavior: Rotarod, average time walking for day 2 in 8-week-old F1 hybrids between male BXD strains and C57BL/6J-R6/2 Huntington model [% WT]	Paylor R, and colleagues	2011
749	13479	1	Central nervous system, behavior	Central nervous system, behavior: Rotarod, average time walking for day 2 in 8-week-old F1 hybrids between male BXD strains and C57BL/6J-R6/2 Huntington model female only [% WT]	paylor R, and colleagues	2011
750	13478	1	Central nervous system, behavior	Central nervous system, behavior: Rotarod, average time walking for day 2 in 8-week-old F1 hybrids between male BXD strains and C57BL/6J-R6/2 Huntington model male only [% WT]	paylor R, and colleagues	2011
751	13480	1	Central nervous system, behavior	Central nervous system, behavior: Rotarod, average time walking for day 2 in 8-week-old F1 hybrids between male BXD strains and C57BL/6J-R6/2 Huntington model, female R6/2 cases only [sec]	paylor R, and colleagues	2011
752	13482	1	Central nervous system, behavior	Central nervous system, behavior: Rotarod, average time walking for day 2 in 8-week-old F1 hybrids between male BXD strains and C57BL/6J-R6/2 Huntington model, female wildtype cases only [sec]	paylor R, and colleagues	2011
753	13481	1	Central nervous system, behavior	Central nervous system, behavior: Rotarod, average time walking for day 2 in 8-week-old F1 hybrids between male BXD strains and C57BL/6J-R6/2 Huntington model, male R6/2 cases only [sec]	paylor R, and colleagues	2011
754	13483	1	Central nervous system, behavior	Central nervous system, behavior: Rotarod, average time walking for day 2 in 8-week-old F1 hybrids between male BXD strains and C57BL/6J-R6/2 Huntington model, male wildtype cases only [sec]	Paylor R, and colleagues	2011
755	12763	1	Central nervous system, behavior	Central nervous system, behavior: Rotarod, average time walking for day 2 in 8-week-old F1 hybrids between male BXD strains and C57BL/6J-R6/2 Huntington model, R6/2 cases only [sec]	Paylor R, and colleagues	2011
756	12759	1	Central nervous system, behavior	Central nervous system, behavior: Rotarod, average time walking for day 2 in 8-week-old F1 hybrids between male BXD strains and C57BL/6J-R6/2 Huntington model, wildtype cases only [sec]	Paylor R, and colleagues	2011
757	13448	1	Central nervous system, behavior	Central nervous system, behavior: Rotarod, improvement from day 1 to day 2 in 8-week-old F1 hybrids between male BXD strains and C57BL/6J-R6/2 Huntington model , R6/2 cases only [percentage improvement]	Paylor R, and colleague	2011
758	13449	1	Central nervous system, behavior	Central nervous system, behavior: Rotarod, improvement from day 1 to day 2 in 8-week-old F1 hybrids between male BXD strains and C57BL/6J-R6/2 Huntington model , R6/2 cases only [day 2 - day 1, sec]	Paylor R, and colleagues	2011
759	13450	1	Central nervous system, behavior	Central nervous system, behavior: Rotarod, improvement from day 1 to day 2 in 8-week-old F1 hybrids between male BXD strains and C57BL/6J-R6/2 Huntington model , wildtype cases only [day 2 - day 1, sec]	Paylor R, and colleagues	2011
760	13451	1	Central nervous system, behavior	Central nervous system, behavior: Rotarod, improvement from day 1 to day 2 in 8-week-old F1 hybrids between male BXD strains and C57BL/6J-R6/2 Huntington model , wildtype cases only [percentage improvement]	Paylor R, and colleagues	2011
761	13453	1	Central nervous system, behavior	Central nervous system, behavior: Rotarod, improvement from day 1 to day 2 in 8-week-old F1 hybrids between male BXD strains and C57BL/6J-R6/2 Huntington model [% WT] [day 2 - day 1]	Paylor R, and colleagues	2011
762	13452	1	Central nervous system, behavior	Central nervous system, behavior: Rotarod, improvement from day 1 to day 2 in 8-week-old F1 hybrids between male BXD strains and C57BL/6J-R6/2 Huntington model [% WT] [percentage improvement]	Paylor R, and colleagues	2011
763	13524	1	Central nervous system, behavior	Central nervous system, behavior: RROD day 1 in 8-week F1 hybrids between male BXD strains and C57BL/6J-R6/2 Huntington mode, CORRECTED male R6/2 cases only [sec]	Paylor R and colleagues	2011
764	13520	1	Central nervous system, behavior	Central nervous system, behavior: RROD day 1 in 8-week F1 hybrids between male BXD strains and C57BL/6J-R6/2 Huntington mode, CORRECTED R6/2 cases only [sec]	Paylor R, and colleagues	2011
765	13525	1	Central nervous system, behavior	Central nervous system, behavior: RROD day 2 in 8-week F1 hybrids between male BXD strains and C57BL/6J-R6/2 Huntington mode, CORRECTED female R6/2 cases only [sec]	Paylor R and colleagues	2011
766	13522	1	Central nervous system, behavior	Central nervous system, behavior: RROD day 2 in 8-week F1 hybrids between male BXD strains and C57BL/6J-R6/2 Huntington mode, CORRECTED R6/2 cases only [sec]	Paylor R and colleagues	2011
767	10054	1	Central nervous system, behavior	Central nervous system, behavior: Saline baseline response (ip, control for quinpirole study), vertical activity (rears, beam breaks) after injection [n]	Buck K, Lischka T, Dorow J, Crabbe J	2000	11054779
768	10013	1	Central nervous system, behavior	Central nervous system, behavior: Saline control response (0.9% ip), locomotor activity from 0-60 min after injection (just prior to injection of 5 mg/kg amphetamine) [cm]	Alexander RC, Wright R, Freed W	1996	8914121
769	10010	1	Central nervous system, behavior	Central nervous system, behavior: Saline control response (0.9%, ip), locomotor activity from 0-60 min after injection (just prior to injection of phencyclidine) [cm]	Alexander RC, Wright R, Freed W	1996	8914121
770	11806	1	Central nervous system, behavior	Central nervous system, behavior: Saline control response (10 mg/kg ip), open field behavior, vertical activity (rears) 0-15 min after injection for females [n beam breaks/15 min]	Philip VM, Ansah TA, Blaha CD, Cook MN, Hamre KM, Lariviere WR, Matthews DB, Mittleman G, Goldowitz D, Chesler EJ	2010	19958391
771	12063	1	Central nervous system, behavior	Central nervous system, behavior: Saline control response (10 mg/kg ip), open field behavior, vertical activity (rears) 0-15 min after injection for males and females [n beam breaks/15 min]	Philip VM, Ansah TA, Blaha CD, Cook MN, Hamre KM, Lariviere WR, Matthews DB, Mittleman G, Goldowitz D, Chesler EJ	2010	19958391
772	11807	1	Central nervous system, behavior	Central nervous system, behavior: Saline control response (10 mg/kg ip), open field behavior, vertical activity (rears) 15-30 min after injection for females [n beam breaks/15 min]	Philip VM, Ansah TA, Blaha CD, Cook MN, Hamre KM, Lariviere WR, Matthews DB, Mittleman G, Goldowitz D, Chesler EJ	2010	19958391
773	11550	1	Central nervous system, behavior	Central nervous system, behavior: Saline control response (10 mg/kg ip), open field behavior, vertical activity (rears) 15-30 min after injection for males [n beam breaks/15 min]	Philip VM, Ansah TA, Blaha CD, Cook MN, Hamre KM, Lariviere WR, Matthews DB, Mittleman G, Goldowitz D, Chesler EJ	2010	19958391
774	12064	1	Central nervous system, behavior	Central nervous system, behavior: Saline control response (10 mg/kg ip), open field behavior, vertical activity (rears) 15-30 min after injection for males and females [n beam breaks/15 min]	Philip VM, Ansah TA, Blaha CD, Cook MN, Hamre KM, Lariviere WR, Matthews DB, Mittleman G, Goldowitz D, Chesler EJ	2010	19958391
775	11808	1	Central nervous system, behavior	Central nervous system, behavior: Saline control response (10 mg/kg ip), open field behavior, vertical activity (rears) 30-45 min after injection for females [n beam breaks/15 min]	Philip VM, Ansah TA, Blaha CD, Cook MN, Hamre KM, Lariviere WR, Matthews DB, Mittleman G, Goldowitz D, Chesler EJ	2010	19958391
776	11551	1	Central nervous system, behavior	Central nervous system, behavior: Saline control response (10 mg/kg ip), open field behavior, vertical activity (rears) 30-45 min after injection for males [n beam breaks/15 min]	Philip VM, Ansah TA, Blaha CD, Cook MN, Hamre KM, Lariviere WR, Matthews DB, Mittleman G, Goldowitz D, Chesler EJ	2010	19958391
777	12065	1	Central nervous system, behavior	Central nervous system, behavior: Saline control response (10 mg/kg ip), open field behavior, vertical activity (rears) 30-45 min after injection for males and females [n beam breaks/15 min]	Philip VM, Ansah TA, Blaha CD, Cook MN, Hamre KM, Lariviere WR, Matthews DB, Mittleman G, Goldowitz D, Chesler EJ	2010	19958391
778	11809	1	Central nervous system, behavior	Central nervous system, behavior: Saline control response (10 mg/kg ip), open field behavior, vertical activity (rears) 45-60 min after injection for females [n beam breaks/15 min]	Philip VM, Ansah TA, Blaha CD, Cook MN, Hamre KM, Lariviere WR, Matthews DB, Mittleman G, Goldowitz D, Chesler EJ	2010	19958391
779	11552	1	Central nervous system, behavior	Central nervous system, behavior: Saline control response (10 mg/kg ip), open field behavior, vertical activity (rears) 45-60 min after injection for males [n beam breaks/15 min]	Philip VM, Ansah TA, Blaha CD, Cook MN, Hamre KM, Lariviere WR, Matthews DB, Mittleman G, Goldowitz D, Chesler EJ	2010	19958391
780	12066	1	Central nervous system, behavior	Central nervous system, behavior: Saline control response (10 mg/kg ip), open field behavior, vertical activity (rears) 45-60 min after injection for males and females [n beam breaks/15 min]	Philip VM, Ansah TA, Blaha CD, Cook MN, Hamre KM, Lariviere WR, Matthews DB, Mittleman G, Goldowitz D, Chesler EJ	2010	19958391
781	11707	1	Central nervous system, behavior	Central nervous system, behavior: Saline control response (10 ml/kg ip), locomotion 0-20 min after injection for females [cm]	Philip VM, Ansah TA, Blaha CD, Cook MN, Hamre KM, Lariviere WR, Matthews DB, Mittleman G, Goldowitz D, Chesler EJ	2010	19958391
782	11450	1	Central nervous system, behavior	Central nervous system, behavior: Saline control response (10 ml/kg ip), locomotion 0-20 min after injection for males [cm]	Philip VM, Ansah TA, Blaha CD, Cook MN, Hamre KM, Lariviere WR, Matthews DB, Mittleman G, Goldowitz D, Chesler EJ	2010	19958391
783	11964	1	Central nervous system, behavior	Central nervous system, behavior: Saline control response (10 ml/kg ip), locomotion 0-20 min after injection for males and females [cm]	Philip VM, Ansah TA, Blaha CD, Cook MN, Hamre KM, Lariviere WR, Matthews DB, Mittleman G, Goldowitz D, Chesler EJ	2010	19958391
784	11704	1	Central nervous system, behavior	Central nervous system, behavior: Saline control response (10 ml/kg ip), locomotion from 15-20 min after injection for females [cm]	Philip VM, Ansah TA, Blaha CD, Cook MN, Hamre KM, Lariviere WR, Matthews DB, Mittleman G, Goldowitz D, Chesler EJ	2010	19958391
785	11961	1	Central nervous system, behavior	Central nervous system, behavior: Saline control response (10 ml/kg ip), locomotion from 15-20 min after injection for males and females [cm]	Philip VM, Ansah TA, Blaha CD, Cook MN, Hamre KM, Lariviere WR, Matthews DB, Mittleman G, Goldowitz D, Chesler EJ	2010	19958391
786	11802	1	Central nervous system, behavior	Central nervous system, behavior: Saline control response (10 ml/kg ip), locomotion in an open field from 0-15 min after injection for females [cm]	Philip VM, Ansah TA, Blaha CD, Cook MN, Hamre KM, Lariviere WR, Matthews DB, Mittleman G, Goldowitz D, Chesler EJ	2010	19958391
787	11798	1	Central nervous system, behavior	Central nervous system, behavior: Saline control response (10 ml/kg ip), locomotion in an open field from 0-15 min after injection for females [n beam breaks/15 min]	Philip VM, Ansah TA, Blaha CD, Cook MN, Hamre KM, Lariviere WR, Matthews DB, Mittleman G, Goldowitz D, Chesler EJ	2010	19958391
788	11545	1	Central nervous system, behavior	Central nervous system, behavior: Saline control response (10 ml/kg ip), locomotion in an open field from 0-15 min after injection for males [cm]	Philip VM, Ansah TA, Blaha CD, Cook MN, Hamre KM, Lariviere WR, Matthews DB, Mittleman G, Goldowitz D, Chesler EJ	2010	19958391
789	11541	1	Central nervous system, behavior	Central nervous system, behavior: Saline control response (10 ml/kg ip), locomotion in an open field from 0-15 min after injection for males [n beam breaks/15 min]	Philip VM, Ansah TA, Blaha CD, Cook MN, Hamre KM, Lariviere WR, Matthews DB, Mittleman G, Goldowitz D, Chesler EJ	2010	19958391
790	12059	1	Central nervous system, behavior	Central nervous system, behavior: Saline control response (10 ml/kg ip), locomotion in an open field from 0-15 min after injection for males and females [cm]	Philip VM, Ansah TA, Blaha CD, Cook MN, Hamre KM, Lariviere WR, Matthews DB, Mittleman G, Goldowitz D, Chesler EJ	2010	19958391
791	12055	1	Central nervous system, behavior	Central nervous system, behavior: Saline control response (10 ml/kg ip), locomotion in an open field from 0-15 min after injection for males and females [n beam breaks/15 min]	Philip VM, Ansah TA, Blaha CD, Cook MN, Hamre KM, Lariviere WR, Matthews DB, Mittleman G, Goldowitz D, Chesler EJ	2010	19958391
792	11792	1	Central nervous system, behavior	Central nervous system, behavior: Saline control response (10 ml/kg ip), locomotion in an open field from 0-60 min after injection for females [cm]	Philip VM, Ansah TA, Blaha CD, Cook MN, Hamre KM, Lariviere WR, Matthews DB, Mittleman G, Goldowitz D, Chesler EJ	2010	19958391
793	11791	1	Central nervous system, behavior	Central nervous system, behavior: Saline control response (10 ml/kg ip), locomotion in an open field from 0-60 min after injection for females [n beam breaks]	Philip VM, Ansah TA, Blaha CD, Cook MN, Hamre KM, Lariviere WR, Matthews DB, Mittleman G, Goldowitz D, Chesler EJ	2010	19958391
794	11535	1	Central nervous system, behavior	Central nervous system, behavior: Saline control response (10 ml/kg ip), locomotion in an open field from 0-60 min after injection for males [cm]	Philip VM, Ansah TA, Blaha CD, Cook MN, Hamre KM, Lariviere WR, Matthews DB, Mittleman G, Goldowitz D, Chesler EJ	2010	19958391
795	11534	1	Central nervous system, behavior	Central nervous system, behavior: Saline control response (10 ml/kg ip), locomotion in an open field from 0-60 min after injection for males [n beam breaks]	Philip VM, Ansah TA, Blaha CD, Cook MN, Hamre KM, Lariviere WR, Matthews DB, Mittleman G, Goldowitz D, Chesler EJ	2010	19958391
796	12049	1	Central nervous system, behavior	Central nervous system, behavior: Saline control response (10 ml/kg ip), locomotion in an open field from 0-60 min after injection for males and females [cm]	Philip VM, Ansah TA, Blaha CD, Cook MN, Hamre KM, Lariviere WR, Matthews DB, Mittleman G, Goldowitz D, Chesler EJ	2010	19958391
797	12048	1	Central nervous system, behavior	Central nervous system, behavior: Saline control response (10 ml/kg ip), locomotion in an open field from 0-60 min after injection for males and females [n beam breaks]	Philip VM, Ansah TA, Blaha CD, Cook MN, Hamre KM, Lariviere WR, Matthews DB, Mittleman G, Goldowitz D, Chesler EJ	2010	19958391
798	11803	1	Central nervous system, behavior	Central nervous system, behavior: Saline control response (10 ml/kg ip), locomotion in an open field from 15-30 min after injection for females [cm]	Philip VM, Ansah TA, Blaha CD, Cook MN, Hamre KM, Lariviere WR, Matthews DB, Mittleman G, Goldowitz D, Chesler EJ	2010	19958391
799	11799	1	Central nervous system, behavior	Central nervous system, behavior: Saline control response (10 ml/kg ip), locomotion in an open field from 15-30 min after injection for females [n beam breaks/15 min]	Philip VM, Ansah TA, Blaha CD, Cook MN, Hamre KM, Lariviere WR, Matthews DB, Mittleman G, Goldowitz D, Chesler EJ	2010	19958391
800	11546	1	Central nervous system, behavior	Central nervous system, behavior: Saline control response (10 ml/kg ip), locomotion in an open field from 15-30 min after injection for males [cm]	Philip VM, Ansah TA, Blaha CD, Cook MN, Hamre KM, Lariviere WR, Matthews DB, Mittleman G, Goldowitz D, Chesler EJ	2010	19958391
801	11542	1	Central nervous system, behavior	Central nervous system, behavior: Saline control response (10 ml/kg ip), locomotion in an open field from 15-30 min after injection for males [n beam breaks/15 min]	Philip VM, Ansah TA, Blaha CD, Cook MN, Hamre KM, Lariviere WR, Matthews DB, Mittleman G, Goldowitz D, Chesler EJ	2010	19958391
802	12060	1	Central nervous system, behavior	Central nervous system, behavior: Saline control response (10 ml/kg ip), locomotion in an open field from 15-30 min after injection for males and females [cm]	Philip VM, Ansah TA, Blaha CD, Cook MN, Hamre KM, Lariviere WR, Matthews DB, Mittleman G, Goldowitz D, Chesler EJ	2010	19958391
803	12056	1	Central nervous system, behavior	Central nervous system, behavior: Saline control response (10 ml/kg ip), locomotion in an open field from 15-30 min after injection for males and females [n beam breaks/15 min]	Philip VM, Ansah TA, Blaha CD, Cook MN, Hamre KM, Lariviere WR, Matthews DB, Mittleman G, Goldowitz D, Chesler EJ	2010	19958391
804	11804	1	Central nervous system, behavior	Central nervous system, behavior: Saline control response (10 ml/kg ip), locomotion in an open field from 30-45 min after injection for females [cm]	Philip VM, Ansah TA, Blaha CD, Cook MN, Hamre KM, Lariviere WR, Matthews DB, Mittleman G, Goldowitz D, Chesler EJ	2010	19958391
805	11800	1	Central nervous system, behavior	Central nervous system, behavior: Saline control response (10 ml/kg ip), locomotion in an open field from 30-45 min after injection for females [n beam breaks/15 min]	Philip VM, Ansah TA, Blaha CD, Cook MN, Hamre KM, Lariviere WR, Matthews DB, Mittleman G, Goldowitz D, Chesler EJ	2010	19958391
806	11547	1	Central nervous system, behavior	Central nervous system, behavior: Saline control response (10 ml/kg ip), locomotion in an open field from 30-45 min after injection for males [cm]	Philip VM, Ansah TA, Blaha CD, Cook MN, Hamre KM, Lariviere WR, Matthews DB, Mittleman G, Goldowitz D, Chesler EJ	2010	19958391
807	11543	1	Central nervous system, behavior	Central nervous system, behavior: Saline control response (10 ml/kg ip), locomotion in an open field from 30-45 min after injection for males [n beam breaks/15 min]	Philip VM, Ansah TA, Blaha CD, Cook MN, Hamre KM, Lariviere WR, Matthews DB, Mittleman G, Goldowitz D, Chesler EJ	2010	19958391
808	12061	1	Central nervous system, behavior	Central nervous system, behavior: Saline control response (10 ml/kg ip), locomotion in an open field from 30-45 min after injection for males and females [cm]	Philip VM, Ansah TA, Blaha CD, Cook MN, Hamre KM, Lariviere WR, Matthews DB, Mittleman G, Goldowitz D, Chesler EJ	2010	19958391
809	12057	1	Central nervous system, behavior	Central nervous system, behavior: Saline control response (10 ml/kg ip), locomotion in an open field from 30-45 min after injection for males and females [n beam breaks/15 min]	Philip VM, Ansah TA, Blaha CD, Cook MN, Hamre KM, Lariviere WR, Matthews DB, Mittleman G, Goldowitz D, Chesler EJ	2010	19958391
810	11801	1	Central nervous system, behavior	Central nervous system, behavior: Saline control response (10 ml/kg ip), locomotion in an open field from 45-60 min after injection for females [n beam breaks/15 min]	Philip VM, Ansah TA, Blaha CD, Cook MN, Hamre KM, Lariviere WR, Matthews DB, Mittleman G, Goldowitz D, Chesler EJ	2010	19958391
811	11548	1	Central nervous system, behavior	Central nervous system, behavior: Saline control response (10 ml/kg ip), locomotion in an open field from 45-60 min after injection for males [cm]	Philip VM, Ansah TA, Blaha CD, Cook MN, Hamre KM, Lariviere WR, Matthews DB, Mittleman G, Goldowitz D, Chesler EJ	2010	19958391
812	11544	1	Central nervous system, behavior	Central nervous system, behavior: Saline control response (10 ml/kg ip), locomotion in an open field from 45-60 min after injection for males [n beam breaks/15 min]	Philip VM, Ansah TA, Blaha CD, Cook MN, Hamre KM, Lariviere WR, Matthews DB, Mittleman G, Goldowitz D, Chesler EJ	2010	19958391
813	12062	1	Central nervous system, behavior	Central nervous system, behavior: Saline control response (10 ml/kg ip), locomotion in an open field from 45-60 min after injection for males and females [cm]	Philip VM, Ansah TA, Blaha CD, Cook MN, Hamre KM, Lariviere WR, Matthews DB, Mittleman G, Goldowitz D, Chesler EJ	2010	19958391
814	12058	1	Central nervous system, behavior	Central nervous system, behavior: Saline control response (10 ml/kg ip), locomotion in an open field from 45-60 min after injection for males and females [n beam breaks/15 min]	Philip VM, Ansah TA, Blaha CD, Cook MN, Hamre KM, Lariviere WR, Matthews DB, Mittleman G, Goldowitz D, Chesler EJ	2010	19958391
815	11698	1	Central nervous system, behavior	Central nervous system, behavior: Saline control response (10 ml/kg ip), locomotor activity after injection from 0-5 min for females [cm]	Philip VM, Ansah TA, Blaha CD, Cook MN, Hamre KM, Lariviere WR, Matthews DB, Mittleman G, Goldowitz D, Chesler EJ	2010	19958391
816	11441	1	Central nervous system, behavior	Central nervous system, behavior: Saline control response (10 ml/kg ip), locomotor activity after injection from 0-5 min for males [cm]	Philip VM, Ansah TA, Blaha CD, Cook MN, Hamre KM, Lariviere WR, Matthews DB, Mittleman G, Goldowitz D, Chesler EJ	2010	19958391
817	11955	1	Central nervous system, behavior	Central nervous system, behavior: Saline control response (10 ml/kg ip), locomotor activity after injection from 0-5 min for males and females [cm]	Philip VM, Ansah TA, Blaha CD, Cook MN, Hamre KM, Lariviere WR, Matthews DB, Mittleman G, Goldowitz D, Chesler EJ	2010	19958391
818	11702	1	Central nervous system, behavior	Central nervous system, behavior: Saline control response (10 ml/kg ip), locomotor activity after injection from 10-15 min for females [cm]	Philip VM, Ansah TA, Blaha CD, Cook MN, Hamre KM, Lariviere WR, Matthews DB, Mittleman G, Goldowitz D, Chesler EJ	2010	19958391
819	11445	1	Central nervous system, behavior	Central nervous system, behavior: Saline control response (10 ml/kg ip), locomotor activity after injection from 10-15 min for males [cm]	Philip VM, Ansah TA, Blaha CD, Cook MN, Hamre KM, Lariviere WR, Matthews DB, Mittleman G, Goldowitz D, Chesler EJ	2010	19958391
820	11959	1	Central nervous system, behavior	Central nervous system, behavior: Saline control response (10 ml/kg ip), locomotor activity after injection from 10-15 min for males and females [cm]	Philip VM, Ansah TA, Blaha CD, Cook MN, Hamre KM, Lariviere WR, Matthews DB, Mittleman G, Goldowitz D, Chesler EJ	2010	19958391
821	11700	1	Central nervous system, behavior	Central nervous system, behavior: Saline control response (10 ml/kg ip), locomotor activity after injection from 5-10 min after injection for females [cm]	Philip VM, Ansah TA, Blaha CD, Cook MN, Hamre KM, Lariviere WR, Matthews DB, Mittleman G, Goldowitz D, Chesler EJ	2010	19958391
822	11443	1	Central nervous system, behavior	Central nervous system, behavior: Saline control response (10 ml/kg ip), locomotor activity after injection from 5-10 min after injection for males [cm]	Philip VM, Ansah TA, Blaha CD, Cook MN, Hamre KM, Lariviere WR, Matthews DB, Mittleman G, Goldowitz D, Chesler EJ	2010	19958391
823	11957	1	Central nervous system, behavior	Central nervous system, behavior: Saline control response (10 ml/kg ip), locomotor activity after injection from 5-10 min after injection for males and females [cm]	Philip VM, Ansah TA, Blaha CD, Cook MN, Hamre KM, Lariviere WR, Matthews DB, Mittleman G, Goldowitz D, Chesler EJ	2010	19958391
824	11463	1	Central nervous system, behavior	Central nervous system, behavior: Saline control response (10 ml/kg ip), motor coordination, rotarod performance following injection for males [sec]	Philip VM, Ansah TA, Blaha CD, Cook MN, Hamre KM, Lariviere WR, Matthews DB, Mittleman G, Goldowitz D, Chesler EJ	2010	19958391
825	11977	1	Central nervous system, behavior	Central nervous system, behavior: Saline control response (10 ml/kg ip), motor coordination, rotarod performance following injection for males and females [sec]	Philip VM, Ansah TA, Blaha CD, Cook MN, Hamre KM, Lariviere WR, Matthews DB, Mittleman G, Goldowitz D, Chesler EJ	2010	19958391
826	11793	1	Central nervous system, behavior	Central nervous system, behavior: Saline control response (10 ml/kg), open field behavior, vertical activity (rears) 0-60 min after injection for females [n beam breaks/60 min]	Philip VM, Ansah TA, Blaha CD, Cook MN, Hamre KM, Lariviere WR, Matthews DB, Mittleman G, Goldowitz D, Chesler EJ	2010	19958391
827	11536	1	Central nervous system, behavior	Central nervous system, behavior: Saline control response (10 ml/kg), open field behavior, vertical activity (rears) 0-60 min after injection for males [n beam breaks/60 min]	Philip VM, Ansah TA, Blaha CD, Cook MN, Hamre KM, Lariviere WR, Matthews DB, Mittleman G, Goldowitz D, Chesler EJ	2010	19958391
828	12050	1	Central nervous system, behavior	Central nervous system, behavior: Saline control response (10 ml/kg), open field behavior, vertical activity (rears) 0-60 min after injection for males and females [n beam breaks/60 min]	Philip VM, Ansah TA, Blaha CD, Cook MN, Hamre KM, Lariviere WR, Matthews DB, Mittleman G, Goldowitz D, Chesler EJ	2010	19958391
829	11721	1	Central nervous system, behavior	Central nervous system, behavior: Saline control response (dose ip), motor coordination effects, difference in time on rotarod between training session and saline for females [sec]	Philip VM, Ansah TA, Blaha CD, Cook MN, Hamre KM, Lariviere WR, Matthews DB, Mittleman G, Goldowitz D, Chesler EJ	2010	19958391
830	11978	1	Central nervous system, behavior	Central nervous system, behavior: Saline control response (dose ip), motor coordination effects, difference in time on rotarod between training session and saline for males and females [sec]	Philip VM, Ansah TA, Blaha CD, Cook MN, Hamre KM, Lariviere WR, Matthews DB, Mittleman G, Goldowitz D, Chesler EJ	2010	19958391
831	10130	1	Central nervous system, behavior	Central nervous system, behavior: Saline control response (ip injection), locomotor activity, distance traveled 0 to 5 min after injection [cm]	Demarest K, McCaughran J, Mahjubi E, Cipp L, Hitzemann R	1999	9880575
832	10132	1	Central nervous system, behavior	Central nervous system, behavior: Saline control response (ip injection), locomotor activity, distance traveled 10 to 15 min after injection [cm]	Demarest K, McCaughran J, Mahjubi E, Cipp L, Hitzemann R	1999	9880575
833	10133	1	Central nervous system, behavior	Central nervous system, behavior: Saline control response (ip injection), locomotor activity, distance traveled 15 to 20 min after injection [cm]	Demarest K, McCaughran J, Mahjubi E, Cipp L, Hitzemann R	1999	9880575
834	10131	1	Central nervous system, behavior	Central nervous system, behavior: Saline control response (ip injection), locomotor activity, distance traveled 5 to 10 min after injection [cm]	Demarest K, McCaughran J, Mahjubi E, Cipp L, Hitzemann R	1999	9880575
835	10134	1	Central nervous system, behavior	Central nervous system, behavior: Saline control response (ip injection), locomotor activity, distance traveled 5 to 20 min after injection [cm]	Demarest K, McCaughran J, Mahjubi E, Cipp L, Hitzemann R	1999	9880575
836	10099	1	Central nervous system, behavior	Central nervous system, behavior: Saline control response (vehicle ip), habituation, locomotion from 1-5 min after a single saline injection for the experimental group of males [activity/min]	Cunningham CL	1995	7480533
837	10487	1	Central nervous system, behavior	Central nervous system, behavior: Saline control response (vehicle ip), locomotion (baseline) on day 2 using Accuscan activity monitors, mean all cases [cm/15 min test]	Phillips TJ, Huson MG, McKinnon CS	1998	9526019
838	10021	1	Central nervous system, behavior	Central nervous system, behavior: Saline control response (vehicle ip), open field activity after injection (unpublished data from Belknap and Crabbe, 1992) [units]	Belknap JK, Crabbe JC	1992	1632590
839	11377	1	Central nervous system, behavior	Central nervous system, behavior: Saline control response, locomotor activity after second injection for males (control for MDMA response experiment) [cm/test period]	Philip VM, Ansah TA, Blaha CD, Cook MN, Hamre KM, Lariviere WR, Matthews DB, Mittleman G, Goldowitz D, Chesler EJ	2010	19958391
840	11891	1	Central nervous system, behavior	Central nervous system, behavior: Saline control response, locomotor activity after second injection for males and females (control for MDMA response experiment) [cm/test period]	Philip VM, Ansah TA, Blaha CD, Cook MN, Hamre KM, Lariviere WR, Matthews DB, Mittleman G, Goldowitz D, Chesler EJ	2010	19958391
841	10049	1	Central nervous system, behavior	Central nervous system, behavior: Saline response (ip injection), locomotor activation (control for quinpirole study) [cm]	Buck K, Lischka T, Dorow J, Crabbe J	2000	11054779
842	10503	1	Central nervous system, behavior	Central nervous system, behavior: Saline response (vehicle ip control), baseline locomotor activity using grid test on day 2 after injection [n beam breaks/10 min test]	Phillips TJ, Lessov CN, Harland RD, Mitchell SR	1996	8627538
843	11638	1	Central nervous system, behavior	Central nervous system, behavior: Seizure susceptibility, handling-induced convulsion (HIC) baseline for females (0=no effect, 1=facial grimace during tail spin, 2=tonic convulsion during spin, 3=tonic-clonic convulsion during spin, 4= tonic convulsion on	Philip VM, Ansah TA, Blaha CD, Cook MN, Hamre KM, Lariviere WR, Matthews DB, Mittleman G, Goldowitz D, Chesler EJ	2010	19958391
844	11381	1	Central nervous system, behavior	Central nervous system, behavior: Seizure susceptibility, handling-induced convulsion (HIC) baseline for males (0=no effect, 1=facial grimace during tail spin, 2=tonic convulsion during spin, 3=tonic-clonic convulsion during spin, 4= tonic convulsion on l	Philip VM, Ansah TA, Blaha CD, Cook MN, Hamre KM, Lariviere WR, Matthews DB, Mittleman G, Goldowitz D, Chesler EJ	2010	19958391
845	11895	1	Central nervous system, behavior	Central nervous system, behavior: Seizure susceptibility, handling-induced convulsion (HIC) baseline for males and females (0=no effect, 1=facial grimace during tail spin, 2=tonic convulsion during spin, 3=tonic-clonic convulsion during spin, 4= tonic con	Philip VM, Ansah TA, Blaha CD, Cook MN, Hamre KM, Lariviere WR, Matthews DB, Mittleman G, Goldowitz D, Chesler EJ	2010	19958391
846	10387	1	Central nervous system, behavior	Central nervous system, behavior: Seizure threshold pressure at compression rate of 100 atm hr-1 (100iPc) (also see McCall, 2011, 21384758) [atm]	McCall RD, Frierson D Jr	1981	7341354
847	10388	1	Central nervous system, behavior	Central nervous system, behavior: Seizure threshold pressure at compression rate of 1000 atm hr-1 (1000iPc) (also see McCall, 2011, 21384758) [atm]	McCall RD, Frierson D Jr	1981	7341354
848	16613	1	Central nervous system, behavior	Central nervous system, behavior: Social approach preference assayed using 3-chamber paradigm, time spent with social partner minus time spent in chamber with an empty wire cup [sec]	Levitt P, Knoll A	2014
849	16190	1	Central nervous system, behavior	Central nervous system, behavior: soluble:aggregate ratio/brain weight by FRET ratio in 8 week old F1 hybrids between male BXD strains and C57BL/6J-R6/2 Huntington model, 2B7:4C9/left hemishere wt R6/2 cases only [FRETT florescence ratio]	Paylor R and colleagues	2013
850	14787	1	Central nervous system, behavior	Central nervous system, behavior: soluble/aggregate protein by FRET ratio in 8 week old F1 hybrids between male BXD strains and C57BL/6J-R6/2 Huntington model, 2B7/4C9 R6/2 cases only [FRETT florescence ratio]	Paylor R and colleagues	2012
851	16188	1	Central nervous system, behavior	Central nervous system, behavior: soluble/brain weight by FRET ratio in 8 week old F1 hybrids between male BXD strains and C57BL/6J-R6/2 Huntington model, 2B7/left hemishere wt R6/2 cases only [FRETT florescence ratio]	Paylor R and Colleagues	2013
852	11678	1	Central nervous system, behavior	Central nervous system, behavior: Startle response, baseline level for females [amplitude]	Philip VM, Ansah TA, Blaha CD, Cook MN, Hamre KM, Lariviere WR, Matthews DB, Mittleman G, Goldowitz D, Chesler EJ	2010	19958391
853	11421	1	Central nervous system, behavior	Central nervous system, behavior: Startle response, baseline level for males [units]	Philip VM, Ansah TA, Blaha CD, Cook MN, Hamre KM, Lariviere WR, Matthews DB, Mittleman G, Goldowitz D, Chesler EJ	2010	19958391
854	11935	1	Central nervous system, behavior	Central nervous system, behavior: Startle response, baseline level for males and females [amplitude]	Philip VM, Ansah TA, Blaha CD, Cook MN, Hamre KM, Lariviere WR, Matthews DB, Mittleman G, Goldowitz D, Chesler EJ	2010	19958391
855	10814	1	Central nervous system, behavior	Central nervous system, behavior: Swimming speed during acquisition of task using Morris water maze [cm/s]	Kempermann G, Gage FH	2002	12153537
856	12755	1	Central nervous system, behavior	Central nervous system, behavior: Total distance in open-field (OFA) in 8-week-old F1 hybrids between male BXD strains and C57BL/6J-R6/2 Huntington model [% WT]	Paylor R, and colleagues	2011
857	13459	1	Central nervous system, behavior	Central nervous system, behavior: Total distance in open-field (OFA) in 8-week-old F1 hybrids between male BXD strains and C57BL/6J-R6/2 Huntington model males only [% WT]	Paylor R, and colleagues	2011
858	13527	1	Central nervous system, behavior	Central nervous system, behavior: Total distance in open-field (OFA) in 8-week-old F1 hybrids between male BXD strains and C57BL/6J-R6/2 Huntington model, CORRECTED Female R6/2 cases only [cm]	Paylor R and colleagues	2011
859	13528	1	Central nervous system, behavior	Central nervous system, behavior: Total distance in open-field (OFA) in 8-week-old F1 hybrids between male BXD strains and C57BL/6J-R6/2 Huntington model, CORRECTED male R6/2 cases only [cm]	Paylor R and colleagues	2011
860	13534	1	Central nervous system, behavior	Central nervous system, behavior: Total distance in open-field (OFA) in 8-week-old F1 hybrids between male BXD strains and C57BL/6J-R6/2 Huntington model, CORRECTED R6/2 cases only [cm]	Paylor R and colleagues	2011
861	13454	1	Central nervous system, behavior	Central nervous system, behavior: Total distance in open-field (OFA) in 8-week-old F1 hybrids between male BXD strains and C57BL/6J-R6/2 Huntington model, Female R6/2 cases only [cm	Paylor R, and colleagues	2011
862	13456	1	Central nervous system, behavior	Central nervous system, behavior: Total distance in open-field (OFA) in 8-week-old F1 hybrids between male BXD strains and C57BL/6J-R6/2 Huntington model, Female wildtype cases only [cm]	Paylor R, and colleagues	2011
863	13455	1	Central nervous system, behavior	Central nervous system, behavior: Total distance in open-field (OFA) in 8-week-old F1 hybrids between male BXD strains and C57BL/6J-R6/2 Huntington model, Male R6/2 cases only [cm]	paylor R, and colleagues	2011
864	13457	1	Central nervous system, behavior	Central nervous system, behavior: Total distance in open-field (OFA) in 8-week-old F1 hybrids between male BXD strains and C57BL/6J-R6/2 Huntington model, male wildtype cases only [cm]	paylor R, and colleagues	2011
865	12754	1	Central nervous system, behavior	Central nervous system, behavior: Total distance in open-field (OFA) in 8-week-old F1 hybrids between male BXD strains and C57BL/6J-R6/2 Huntington model, R6/2 cases only [cm]	Paylor R, and colleagues	2011
866	12753	1	Central nervous system, behavior	Central nervous system, behavior: Total distance in open-field (OFA) in 8-week-old F1 hybrids between male BXD strains and female C57BL/6J-R6/2 Huntington model, wildtype cases only [cm]	Paylor R, and colleagues	2011
867	16614	1	Central nervous system, behavior	Central nervous system, behavior: Whole body sniffing, time subject male sniffed unfamiliar juvenile male during direct social interaction trial [sec]	Levitt P, Knoll A	2014
868	11693	1	Central nervous system, behavior	Central nervous system, behavior: Zero maze, latency to enter an open quadrant for females [sec]	Philip VM, Ansah TA, Blaha CD, Cook MN, Hamre KM, Lariviere WR, Matthews DB, Mittleman G, Goldowitz D, Chesler EJ	2010	19958391
869	11436	1	Central nervous system, behavior	Central nervous system, behavior: Zero maze, latency to enter an open quadrant for males [sec]	Philip VM, Ansah TA, Blaha CD, Cook MN, Hamre KM, Lariviere WR, Matthews DB, Mittleman G, Goldowitz D, Chesler EJ	2010	19958391
870	15644	1	Central nervous system, behavior	Central nervous system, metabolism, behavior: Locomotor activity, dark phase (night) running distance, activity wheel, high fat diet, males [km]	Williams EG, Andreux P, Houtkooper R, Auwerx J	2013
871	15643	1	Central nervous system, behavior	Central nervous system, metabolism, behavior: Locomotor activity, light phase (day) running distance, activity wheel, high fat diet, males [km]	Williams EG, Andreux P, Houtkooper R, Auwerx J	2013
872	15736	1	Central nervous system, behavior	Central nervous system, metabolism, behavior: Activity (movement) during dark phase (night), in standard housing cage, chow diet, males [counts/hour]	Williams EG, Andreux P, Houtkooper R, Auwerx J	2013
873	15739	1	Central nervous system, behavior	Central nervous system, metabolism, behavior: Activity (movement) during dark phase (night), in standard housing cage, high fat diet, males [counts/hour]	Williams EG, Andreux P, Houtkooper R, Auwerx J	2013
874	15734	1	Central nervous system, behavior	Central nervous system, metabolism, behavior: Activity (movement) during full day (24 hours), in standard housing cage, chow diet, males [counts/hour]	Williams EG, Andreux P, Houtkooper R, Auwerx J	2013
875	15737	1	Central nervous system, behavior	Central nervous system, metabolism, behavior: Activity (movement) during full day (24 hours), in standard housing cage, high fat diet, males [counts/hour]	Williams EG, Andreux P, Houtkooper R, Auwerx J	2013
876	15735	1	Central nervous system, behavior	Central nervous system, metabolism, behavior: Activity (movement) during light phase (day), in standard housing cage, chow diet, males [counts/hour]	Williams EG, Andreux P, Houtkooper R, Auwerx J	2013
877	15738	1	Central nervous system, behavior	Central nervous system, metabolism, behavior: Activity (movement) during light phase (day), in standard housing cage, high fat diet, males [counts/hour]	Williams EG, Andreux P, Houtkooper R, Auwerx J	2013
878	15745	1	Central nervous system, behavior	Central nervous system, metabolism, behavior: Activity (rearing) during dark phase (night) in standard housing cage, high fat diet, males [counts/hour]	Williams EG, Andreux P, Houtkooper R, Auwerx J	2013
879	15742	1	Central nervous system, behavior	Central nervous system, metabolism, behavior: Activity (rearing) during dark phase (night), in standard housing cage, chow diet, males [counts/hour]	Williams EG, Andreux P, Houtkooper R, Auwerx J	2013
880	15740	1	Central nervous system, behavior	Central nervous system, metabolism, behavior: Activity (rearing) during full day (24 hours), in standard housing cage, chow diet, males [counts/hour]	Williams EG, Andreux P, Houtkooper R, Auwerx J	2013
881	15743	1	Central nervous system, behavior	Central nervous system, metabolism, behavior: Activity (rearing) during full day (24 hours), in standard housing cage, high fat diet, males [counts/hour]	Williams EG, Andreux P, Houtkooper R, Auwerx J	2013
882	15741	1	Central nervous system, behavior	Central nervous system, metabolism, behavior: Activity (rearing) during light phase (day), in standard housing cage, chow diet, males [counts/hour]	Williams EG, Andreux P, Houtkooper R, Auwerx J	2013
883	15744	1	Central nervous system, behavior	Central nervous system, metabolism, behavior: Activity (rearing) during light phase (day), in standard housing cage, high fat diet, males [counts/hour]	Williams EG, Andreux P, Houtkooper R, Auwerx J	2013
884	12890	1	Central nervous system, behavior	Central nervous system, metabolism, behavior: Activity of 13-week old females, total counts of fine movements and ambulatory activity [counts/unit time]	Andreux P, Williams EG, Koutnikova H, Houtkooper RH, Champy MF, Henry H, Schoonjans K, Williams RW, Auwerx J	2012	22939713
885	12960	1	Central nervous system, behavior	Central nervous system, metabolism, behavior: Activity of 13-week old males, total counts of fine movements and ambulatory activity [counts/unit time]	Andreux P, Williams EG, Koutnikova H, Houtkooper RH, Champy MF, Henry H, Schoonjans K, Williams RW, Auwerx J	2012	22939713
886	15702	1	Central nervous system, behavior	Central nervous system, metabolism, behavior: Food intake in 24 h, metabolic cage, chow diet, males [g]	Williams EG, Andreux P, Houtkooper R, Auwerx J	2013
887	15704	1	Central nervous system, behavior	Central nervous system, metabolism, behavior: Food intake in 24 h, metabolic cage, chow diet, males [kCal]	Williams EG, Andreux P, Houtkooper R, Auwerx J	2013
888	15703	1	Central nervous system, behavior	Central nervous system, metabolism, behavior: Food intake in 24 h, metabolic cage, high fat diet, males [g]	Williams EG, Andreux P, Houtkooper R, Auwerx J	2013
889	15705	1	Central nervous system, behavior	Central nervous system, metabolism, behavior: Food intake in 24 h, metabolic cage, high fat diet, males [kCal]	Williams EG, Andreux P, Houtkooper R, Auwerx J	2013
890	15746	1	Central nervous system, behavior	Central nervous system, metabolism, behavior: Food intake in 24 h, standard housing cage, chow diet, males [g]	Williams EG, Andreux P, Houtkooper R, Auwerx J	2013
891	15748	1	Central nervous system, behavior	Central nervous system, metabolism, behavior: Food intake in 24 h, standard housing cage, chow diet, males [kCal]	Williams EG, Andreux P, Houtkooper R, Auwerx J	2013
892	15747	1	Central nervous system, behavior	Central nervous system, metabolism, behavior: Food intake in 24 h, standard housing cage, high fat diet, males [g]	Williams EG, Andreux P, Houtkooper R, Auwerx J	2013
893	15749	1	Central nervous system, behavior	Central nervous system, metabolism, behavior: Food intake in 24 h, standard housing cage, high fat diet, males [kCal]	Williams EG, Andreux P, Houtkooper R, Auwerx J	2013
894	12852	1	Central nervous system, behavior	Central nervous system, metabolism, behavior: Food intake of 13-week old females [g/mouse]	Andreux P, Williams EG, Koutnikova H, Houtkooper RH, Champy MF, Henry H, Schoonjans K, Williams RW, Auwerx J	2012	22939713
895	12922	1	Central nervous system, behavior	Central nervous system, metabolism, behavior: Food intake of 13-week old males [g/mouse]	Andreux P, Williams EG, Koutnikova H, Houtkooper RH, Champy MF, Henry H, Schoonjans K, Williams RW, Auwerx J	2012	22939713
896	15750	1	Central nervous system, behavior	Central nervous system, metabolism, behavior: Food intake/body weight g, standard housing cage, chow diet, males [g/g]	Williams EG, Andreux P, Houtkooper R, Auwerx J	2013
897	15751	1	Central nervous system, behavior	Central nervous system, metabolism, behavior: Food intake/body weight g, standard housing cage, high fat diet, males [g/g]	Williams EG, Andreux P, Houtkooper R, Auwerx J	2013
898	15642	1	Central nervous system, behavior	Central nervous system, metabolism, behavior: Locomotor activity, 24 h running distance, activity wheel, chow diet, males [km]	Williams EG, Andreux P, Houtkooper R, Auwerx J	2013
899	15645	1	Central nervous system, behavior	Central nervous system, metabolism, behavior: Locomotor activity, 24 h running distance, activity wheel, high fat diet, males [km]	Williams EG, Andreux P, Houtkooper R, Auwerx J	2013
900	15641	1	Central nervous system, behavior	Central nervous system, metabolism, behavior: Locomotor actvity, dark phase (night) running distance, activity wheel, chow diet, males [km]	Williams EG, Andreux P, Houtkooper R, Auwerx J	2013
901	15640	1	Central nervous system, behavior	Central nervous system, metabolism, behavior: Locomotor actvity, light phase (day) running distance, activity wheel, chow diet, males [km]	Williams EG, Andreux P, Houtkooper R, Auwerx J	2013
902	15706	1	Central nervous system, behavior	Central nervous system, metabolism, behavior: Water intake in 24 h, metabolic cage, chow diet, males [ml]	Williams EG, Andreux P, Houtkooper R, Auwerx J	2013
903	15707	1	Central nervous system, behavior	Central nervous system, metabolism, behavior: Water intake in 24 h, metabolic cage, high fat diet, males [ml]	Williams EG, Andreux P, Houtkooper R, Auwerx J	2013
904	12889	1	Central nervous system, behavior	Central nervous system, metabolism, behavior: Water intake of 13-week old females [ml/mouse/unit time]	Andreux P, Williams EG, Koutnikova H, Houtkooper RH, Champy MF, Henry H, Schoonjans K, Williams RW, Auwerx J	2012	22939713
905	12959	1	Central nervous system, behavior	Central nervous system, metabolism, behavior: Water intake of 13-week old males [ml/mouse/unit time]	Andreux P, Williams EG, Koutnikova H, Houtkooper RH, Champy MF, Henry H, Schoonjans K, Williams RW, Auwerx J	2012	22939713
906	10420	1	Central nervous system, behavior	Central nervous system, peripheral nervous system, behavior, nociception: Pain response, 54 degree C hot plate latencies baseline (before 3 min forced swim in 15 degree C water), male [sec]	Mogil JS, Richards SP, O'Toole LA, Helms ML, Mitchell SR, Kest B, Belknap JK	1997	9315917
907	10422	1	Central nervous system, behavior	Central nervous system, peripheral nervous system, behavior, nociception: Pain response, 54 degree C hot plate latencies post-swim in female [seconds]	Mogil JS, Richards SP, O'Toole LA, Helms ML, Mitchell SR, Kest B, Belknap JK	1997	9315917
908	10423	1	Central nervous system, behavior	Central nervous system, peripheral nervous system, behavior, nociception: Pain response, 54 degree C hot plate latencies post-swim in male [sec]	Mogil JS, Richards SP, O'Toole LA, Helms ML, Mitchell SR, Kest B, Belknap JK	1997	9315917
909	10020	1	Central nervous system, behavior	Central nervous system, peripheral nervous system, behavior, nociception: Pain response, hot plate latency after saline control injection [seconds]	Belknap JK, Crabbe JC	1992	1632590
910	11309	1	Central nervous system, behavior	Central nervous system, peripheral nervous system, behavior, nociception: Pain response, mechanical nociception, tail clip latency for males [sec]	Philip VM, Ansah TA, Blaha CD, Cook MN, Hamre KM, Lariviere WR, Matthews DB, Mittleman G, Goldowitz D, Chesler EJ	2010	19958391
911	11823	1	Central nervous system, behavior	Central nervous system, peripheral nervous system, behavior, nociception: Pain response, mechanical nociception, tail clip latency for males and females [sec]	Philip VM, Ansah TA, Blaha CD, Cook MN, Hamre KM, Lariviere WR, Matthews DB, Mittleman G, Goldowitz D, Chesler EJ	2010	19958391
912	11307	1	Central nervous system, behavior	Central nervous system, peripheral nervous system, behavior, nociception: Pain response, thermal nociception using Hargreaves' test for males [units]	Philip VM, Ansah TA, Blaha CD, Cook MN, Hamre KM, Lariviere WR, Matthews DB, Mittleman G, Goldowitz D, Chesler EJ	2010	19958391
913	10421	1	Central nervous system, behavior	Central nervous system, peripheral nervous system, behavior, nociception: Pain response, thermal nociception, 54 degree C hot plate latencies post-swim, male and female average [sec]	Mogil JS, Richards SP, O'Toole LA, Helms ML, Mitchell SR, Kest B, Belknap JK	1997	9315917
914	10425	1	Central nervous system, behavior	Central nervous system, peripheral nervous system, behavior, nociception: Pain response, thermal nociception, 54 degree C hot plate latency baseline and post swim in maximum possible effect for females [%MPE=(postswim-baseline)/(cut-off-baseline)*100)]	Mogil JS, Richards SP, O'Toole LA, Helms ML, Mitchell SR, Kest B, Belknap JK	1997	9315917
915	10426	1	Central nervous system, behavior	Central nervous system, peripheral nervous system, behavior, nociception: Pain response, thermal nociception, 54 degree C hot plate latency baseline and post swim in maximum possible effect for males [%MPE=(postswim-baseline)/(cut-off-baseline)*100)]	Mogil JS, Richards SP, O'Toole LA, Helms ML, Mitchell SR, Kest B, Belknap JK	1997	9315917
916	10424	1	Central nervous system, behavior	Central nervous system, peripheral nervous system, behavior, nociception: Pain response, thermal nociception, 54 degree C hot plate latency baseline and post swim in maximum possible effect for males and females [%MPE=(postswim-baseline)/(cut-off-baselin	Mogil JS, Richards SP, O'Toole LA, Helms ML, Mitchell SR, Kest B, Belknap JK	1997	9315917
917	10419	1	Central nervous system, behavior	Central nervous system, peripheral nervous system, behavior, nociception: Pain response, thermal nociception, 54 degree C hot plate latency baseline test (before 3 min forced swim in 15 degree C water) for females [sec]	Mogil JS, Richards SP, O'Toole LA, Helms ML, Mitchell SR, Kest B, Belknap JK	1997	9315917
918	10418	1	Central nervous system, behavior	Central nervous system, peripheral nervous system, behavior, nociception: Pain response, thermal nociception, 54 degree C hot plate latency baseline test (before 3 min forced swim in 15 degree C water) for males and females [sec]	Mogil JS, Richards SP, O'Toole LA, Helms ML, Mitchell SR, Kest B, Belknap JK	1997	9315917
919	11821	1	Central nervous system, behavior	Central nervous system, peripheral nervous system, behavior, nociception: Pain response, thermal nociception, Hargreaves' test for males and females	Philip VM, Ansah TA, Blaha CD, Cook MN, Hamre KM, Lariviere WR, Matthews DB, Mittleman G, Goldowitz D, Chesler EJ	2010	19958391
920	11383	1	Central nervous system, behavior	Central nervous system, peripheral nervous system, behavior, nociception: Pain response, thermal nociception, hot plate latency for males [sec]	Philip VM, Ansah TA, Blaha CD, Cook MN, Hamre KM, Lariviere WR, Matthews DB, Mittleman G, Goldowitz D, Chesler EJ	2010	19958391
921	11897	1	Central nervous system, behavior	Central nervous system, peripheral nervous system, behavior, nociception: Pain response, thermal nociception, hot plate latency for males and females [sec]	Philip VM, Ansah TA, Blaha CD, Cook MN, Hamre KM, Lariviere WR, Matthews DB, Mittleman G, Goldowitz D, Chesler EJ	2010	19958391
922	11565	1	Central nervous system, behavior	Central nervous system, peripheral nervous system, behavior, nociception: Pain response, thermal nociception, hot plate test, average of two trials for females [sec]	Philip VM, Ansah TA, Blaha CD, Cook MN, Hamre KM, Lariviere WR, Matthews DB, Mittleman G, Goldowitz D, Chesler EJ	2010	19958391
923	11308	1	Central nervous system, behavior	Central nervous system, peripheral nervous system, behavior, nociception: Pain response, thermal nociception, hot plate test, average of two trials for males [sec]	Philip VM, Ansah TA, Blaha CD, Cook MN, Hamre KM, Lariviere WR, Matthews DB, Mittleman G, Goldowitz D, Chesler EJ	2010	19958391
924	11822	1	Central nervous system, behavior	Central nervous system, peripheral nervous system, behavior, nociception: Pain response, thermal nociception, hot plate test, average of two trials for males and females [sec]	Philip VM, Ansah TA, Blaha CD, Cook MN, Hamre KM, Lariviere WR, Matthews DB, Mittleman G, Goldowitz D, Chesler EJ	2010	19958391
925	11310	1	Central nervous system, behavior	Central nervous system, peripheral nervous system, behavior, nociception: Pain response, thermal nociception, tail withdrawal latency for males [sec]	Philip VM, Ansah TA, Blaha CD, Cook MN, Hamre KM, Lariviere WR, Matthews DB, Mittleman G, Goldowitz D, Chesler EJ	2010	19958391
926	11824	1	Central nervous system, behavior	Central nervous system, peripheral nervous system, behavior, nociception: Pain response, thermal nociception, tail withdrawal latency for males and females [sec]	Philip VM, Ansah TA, Blaha CD, Cook MN, Hamre KM, Lariviere WR, Matthews DB, Mittleman G, Goldowitz D, Chesler EJ	2010	19958391
927	10509	1	Central nervous system, behavior	Central nervous system, peripheral nervous system, behavior, nocicieption: Antinociceptive responsive (pain analgesia), nitrous oxide antinociception in the acetic acid writhing (abdominal constriction) test [%]	Quock RM, Mueller JL, Vaughn LK, Belknap JK	1996	8828582
928	10918	1	Central nervous system, behavior	Central nervous system, peripheral nervous system, behavior: Pain response, chemical nociception, acetic acid writhing test [writhes]	Quock RM, Mueller JL, Vaughn LK, Belknap JK	1996	8828582
929	11566	1	Central nervous system, behavior	Central nervous system, peripheral nervous system, behavior: Pain response, mechanical nociception, tail clip latency for females [sec]	Philip VM, Ansah TA, Blaha CD, Cook MN, Hamre KM, Lariviere WR, Matthews DB, Mittleman G, Goldowitz D, Chesler EJ	2010	19958391
930	11564	1	Central nervous system, behavior	Central nervous system, peripheral nervous system, behavior: Pain response, thermal nociception, Hargreaves' test for females [units]	Philip VM, Ansah TA, Blaha CD, Cook MN, Hamre KM, Lariviere WR, Matthews DB, Mittleman G, Goldowitz D, Chesler EJ	2010	19958391
931	11640	1	Central nervous system, behavior	Central nervous system, peripheral nervous system, behavior: Pain response, thermal nociception, hot plate latency for females [sec]	Philip VM, Ansah TA, Blaha CD, Cook MN, Hamre KM, Lariviere WR, Matthews DB, Mittleman G, Goldowitz D, Chesler EJ	2010	19958391
932	11567	1	Central nervous system, behavior	Central nervous system, peripheral nervous system, behavior: Pain response, thermal nociception, tail withdrawal latency for females [sec]	Philip VM, Ansah TA, Blaha CD, Cook MN, Hamre KM, Lariviere WR, Matthews DB, Mittleman G, Goldowitz D, Chesler EJ	2010	19958391
933	11311	1	Central nervous system, behavior	Central nervous system, peripheral nervous system, behavior: Somatosensory response, mechanical sensitivity using Von Frey test, threshold for males [Force in mg]	Philip VM, Ansah TA, Blaha CD, Cook MN, Hamre KM, Lariviere WR, Matthews DB, Mittleman G, Goldowitz D, Chesler EJ	2010	19958391
934	11825	1	Central nervous system, behavior	Central nervous system, peripheral nervous system, skin, behavior: Somatosensory response, mechanical sensitivity using Von Frey test, threshold for males and females [force in mg]	Philip VM, Ansah TA, Blaha CD, Cook MN, Hamre KM, Lariviere WR, Matthews DB, Mittleman G, Goldowitz D, Chesler EJ	2010	19958391
935	11568	1	Central nervous system, behavior	Central nervous system, peripheral nervous system, somatosensory system: Mechanical sensitivity using Von Frey test, threshold for females [force in mg]	Philip VM, Ansah TA, Blaha CD, Cook MN, Hamre KM, Lariviere WR, Matthews DB, Mittleman G, Goldowitz D, Chesler EJ	2010	19958391
936	11296	1	Central nervous system, behavior	Central nervous system, peripheral nervous system: mechanical sensitivity, Von Frey hair test threshold [units]	Lariviere WR, Lee SE, Peng X, Cook B, Nair H, Bryant CD, Palmer AA, Mogil JS, Chung JM, Chesler EJ	2009
937	16606	1	Central nervous system, behavior	Central nervous system, phenotypes, behavior: Impulsivity in a 5-choice serial reaction time task in males (arsin transformed percentage of premature responses in a long ITI challenge) SE N	Yolanda Pe?±a-Oliver, Fabiana M. Carvalho, Sandra Sanchez-Roige, Tianye Jia, Tom Walker-Tilley, Stuart L. Rulten, Frances M. G. Pearl, Gunter Schumann, David N Stephens et al, and the IMAGEN consortiun	2014
938	11363	1	Central nervous system, behavior	Central nervous system, urogenital system, behavior: Novel open field behavior, urinations for males [n/test period]	Philip VM, Ansah TA, Blaha CD, Cook MN, Hamre KM, Lariviere WR, Matthews DB, Mittleman G, Goldowitz D, Chesler EJ	2010	19958391
939	15696	1	Central nervous system, behavior	Metabolism, behavior: Activity (movement) at dark phase (night), metabolic cage, chow diet, males [AUC]	Williams EG, Andreux P, Houtkooper R, Auwerx J	2013
940	15697	1	Central nervous system, behavior	Metabolism, behavior: Activity (movement) at night, metabolic cage, high fat diet, males [AUC]	Williams EG, Andreux P, Houtkooper R, Auwerx J	2013
941	15699	1	Central nervous system, behavior	Metabolism, behavior: Activty (ambulations) at night, metabolic cage, high fat diet, males [AUC]	Williams EG, Andreux P, Houtkooper R, Auwerx J	2013
942	15698	1	Central nervous system, behavior	Metabolism, behavior: Activty (ambulations) at night, metabolic cage, chow diet, males [AUC]	Williams EG, Andreux P, Houtkooper R, Auwerx J	2013
943	15700	1	Central nervous system, behavior	Metabolism, behavior: Activty (rearing) at night, metabolic cage, chow diet, males [AUC]	Williams EG, Andreux P, Houtkooper R, Auwerx J	2013
944	15701	1	Central nervous system, behavior	Metabolism, behavior: Activty (rearing) at night, metabolic cage, high fat diet, males [AUC]	Williams EG, Andreux P, Houtkooper R, Auwerx J	2013
945	10982	2	Central nervous system, pharmacology	Central nervous system, behavior, pharmacology: Anxiety assay (E10_PDT), restraint stress (15 min) + ethanol treated (1.8 g/kg i.p.), percent distance traveled in light side (cm) using a light-dark box in 8-12 week-old males during 10 min session [%]	Putman AH, Miles MF	2007
946	12631	2	Central nervous system, pharmacology	Central nervous system, behavior, pharmacology: Anxiety assay (E5_PTR), restraint stress (15 min) + ethanol treated (1.8 g/kg i.p), percent time spent (sec) without locomotion in the light side of light-dark box in 8-12 week-old males during 5 min session	Putman AH, and colleagues	2007
947	12633	2	Central nervous system, pharmacology	Central nervous system, behavior, pharmacology: Anxiety assay (E5_TR), restraint stress (15 min) + ethanol treated (1.8 g/kg i.p.), time spent without locomotion in the light side of light-dark box in 8-12 week-old males during 5 min session [n sec].	Putman AH, and colleagues	2010
948	12640	2	Central nervous system, pharmacology	Central nervous system, behavior, pharmacology: Anxiety assay (S5_PTR), restraint stress (15 min) + saline treated (0.018 mL/g i.p.), percent time spent (sec) without locomotion in the light side of light-dark box in 8-12 week-old males during 5 min sessi	Putman AH, and colleagues	2010
949	12641	2	Central nervous system, pharmacology	Central nervous system, behavior, pharmacology: Anxiety assay (S5_PTS), restraint stress (15 min) + saline treated (0.018 mL/g i.p.), percent time spent in light side (sec) using a light-dark box in 8-12 week-old males during 5 min session [n %].	Putman AH, and colleagues	2010
950	12642	2	Central nervous system, pharmacology	Central nervous system, behavior, pharmacology: Anxiety assay (S5_TR), restraint stress (15 min) + saline treated (0.018 mL/g i.p.), time spent without locomotion in the light side of light-dark box in 8-12 week-old males during 5 min session [n sec].	Putman AH, and colleagues	2010
951	12643	2	Central nervous system, pharmacology	Central nervous system, behavior, pharmacology: Anxiety assay (S5_TS), restraint stress (15 min) + saline treated (0.018 mL/g i.p.), time spent in light side using a light-dark box in 8-12 week-old males during 5 min [n sec].	Putman AH, and colleagues	2010
952	10979	2	Central nervous system, pharmacology	Central nervous system, behavior, pharmacology: Anxiety assay after restraint stress (15 min) and a saline injection (0.018 ml/g ip), rearing events in the light side using a light-dark box by 8-12 week-old males during a 10 min session [n]	Putman AH, Miles MF	2007
953	10973	2	Central nervous system, pharmacology	Central nervous system, behavior, pharmacology: Anxiety assay following restraint stress (15 min) and saline injection (0.018 ml/g ip), percent distance in light side using a light-dark box by 8-12 week-old males during 10 min session [%]	Putman AH, Miles MF	2007
954	11483	2	Central nervous system, pharmacology	Central nervous system, behavior, pharmacology: Cocaine response (2 x 10 mg/kg ip), locomotion from 30-45 min after second injection in an activity chamber for males [n beam breaks]	Philip VM, Ansah TA, Blaha CD, Cook MN, Hamre KM, Lariviere WR, Matthews DB, Mittleman G, Goldowitz D, Chesler EJ	2010	19958391
955	11893	2	Central nervous system, pharmacology	Central nervous system, behavior, pharmacology: Ethanol response (4.0 g/kg i.p.), handling-induced convulsions (HIC) 6 hrs after injections for males and females [units]	Philip VM, Ansah TA, Blaha CD, Cook MN, Hamre KM, Lariviere WR, Matthews DB, Mittleman G, Goldowitz D, Chesler EJ	2010	19958391
956	12966	2	Central nervous system, pharmacology	Central nervous system, behavior, pharmacology: Ethanol response, consumption of 15% ethanol (v/v) using two-bottle choice system (ethanol vs water), 2-hour access after cycle 2 of ethanol exposure in vapor chamber, average of 5 days ethanol intake [g/kg/	Lopez MF, Williams RW, Miles MF, Morrow AL, Mozhui K, Jones SR, Becker HC	2010
957	12962	2	Central nervous system, pharmacology	Central nervous system, behavior, pharmacology: Ethanol response, consumption of 15% ethanol (v/v) using two-bottle choice system (ethanol vs water), 2-hour access after cycle 3 of air exposure (control group) in vapor chambers, average of 5 days ethanol	Lopez MF, Williams RW, Miles MF, Morrow AL, Mozhui K, Jones SR, Becker HC	2010
958	10167	2	Central nervous system, pharmacology	Central nervous system, behavior, pharmacology: Methamphetamine response (16 mg/kg ip), locomotor activity difference from saline control in 10-14 week males [quadrant crossings/min]	Grisel JE, Belknap JK, O'Toole LA, Helms ML, Wenger CD, Crabbe JC	1997	8987796
959	10173	2	Central nervous system, pharmacology	Central nervous system, behavior, pharmacology: Methamphetamine response (16 mg/kg ip), climbing scores of 10-14 week females 1 hr period after injection, 0=on floor, 1=two paws up; 3=climbing [index]	Grisel JE, Belknap JK, O'Toole LA, Helms ML, Wenger CD, Crabbe JC	1997	8987796
960	10168	2	Central nervous system, pharmacology	Central nervous system, behavior, pharmacology: Methamphetamine response (16 mg/kg ip), frequency of sterotyped chewing events 33 min after injection in 10-14 week males [quadrant crossings/min]	Grisel JE, Belknap JK, O'Toole LA, Helms ML, Wenger CD, Crabbe JC	1997	8987796
961	10165	2	Central nervous system, pharmacology	Central nervous system, behavior, pharmacology: Methamphetamine response (4 mg/kg ip), locomotor activity difference from saline in 10-14 week males [quadrant crossings/min]	Grisel JE, Belknap JK, O'Toole LA, Helms ML, Wenger CD, Crabbe JC	1997	8987796
962	10166	2	Central nervous system, pharmacology	Central nervous system, behavior, pharmacology: Methamphetamine response (8 mg/kg ip), locomotor activity difference from saline in 10-14 week males [quadrant crossings/min]	Grisel JE, Belknap JK, O'Toole LA, Helms ML, Wenger CD, Crabbe JC	1997	8987796
963	15136	2	Central nervous system, pharmacology	Central nervous system, pharmacology toxicology: MPTP (1-methyl-4-phenyl-1,2,3,6-tetrahydropyridine) response (12.5 mg/kg ip), dihydroxyphenylacetic acid (DOPAC, a dopamine metabolite) in caudate-putamen (striatum) concentration in males 48 h after inject	Jones BC, Miller DB, O'Callaghan JP, Unger EL, Lu L, Alam G, Williams RW	2012
964	15135	2	Central nervous system, pharmacology	Central nervous system, pharmacology toxicology: MPTP (1-methyl-4-phenyl-1,2,3,6-tetrahydropyridine) response (12.5 mg/kg ip), dihydroxyphenylacetic acid (DOPAC, a dopamine metabolite) level in caudate-putamen (striatum) in males 48 h after injection (MPT	Jones BC, Miller DB, O'Callaghan JP, Unger EL, Lu L, Alam G, Williams RW	2012
965	15148	2	Central nervous system, pharmacology	Central nervous system, pharmacology toxicology: MPTP (1-methyl-4-phenyl-1,2,3,6-tetrahydropyridine) response (12.5 mg/kg ip), DOPAC/DA ratio (index of presynaptic dopamine utilization) in caudate-putamen (striatum) in males 48 h after injection (saline-M	Jones BC, Miller DB, O'Callaghan JP, Unger EL, Lu L, Alam G, Williams RW	2012
966	15154	2	Central nervous system, pharmacology	Central nervous system, pharmacology toxicology: MPTP (1-methyl-4-phenyl-1,2,3,6-tetrahydropyridine) response (dose and route here), serotonin (5-HT) concentration in caudate-putamen (striatum) in males 48 h after injection (saline-MPTP group) [ug/mg tota	Jones BC, Miller DB, O'Callaghan JP, Unger EL, Lu L, Alam G, Williams RW	2012
967	10336	2	Central nervous system, pharmacology	Central nervous system, pharmacology, behavior, epilepsy: Haloperidol response, induced catalepsy at ED50 [mg/kg]	Kanes S, Dains K	1996	8627512
968	12009	2	Central nervous system, pharmacology	Central nervous system, pharmacology, behavior, learning and memory: Cocaine response (3 x 3.2 mg/kg ip, days 2, 3, 4), conditioned place preference (CPP), time in drug-paired compartment on day 5 for males and females [sec]	Philip VM, Ansah TA, Blaha CD, Cook MN, Hamre KM, Lariviere WR, Matthews DB, Mittleman G, Goldowitz D, Chesler EJ	2010	19958391
969	12010	2	Central nervous system, pharmacology	Central nervous system, pharmacology, behavior, learning and memory: Cocaine response (3 x 3.2 mg/kg ip, days 2, 3, 4), conditioned place preference (CPP), time in unconditioned saline-paired compartment on day 5 for males and females [sec]	Philip VM, Ansah TA, Blaha CD, Cook MN, Hamre KM, Lariviere WR, Matthews DB, Mittleman G, Goldowitz D, Chesler EJ	2010	19958391
970	12013	2	Central nervous system, pharmacology	Central nervous system, pharmacology, behavior, learning and memory: Cocaine response (3 x 3.2 mg/kg ip, days 2, 3, and 4), conditioned place preference (CPP), change in percentage time in cocaine-paired compartment relative to baseline (day 5 minus day 1	Philip VM, Ansah TA, Blaha CD, Cook MN, Hamre KM, Lariviere WR, Matthews DB, Mittleman G, Goldowitz D, Chesler EJ	2010	19958391
971	12012	2	Central nervous system, pharmacology	Central nervous system, pharmacology, behavior, learning and memory: Cocaine response (3 x 3.2 mg/kg ip, days 2, 3, and 4), conditioned place preference (CPP), change in time in cocaine-paired compartment relative to baseline (day 5 minus day 1) for males	Philip VM, Ansah TA, Blaha CD, Cook MN, Hamre KM, Lariviere WR, Matthews DB, Mittleman G, Goldowitz D, Chesler EJ	2010	19958391
972	12011	2	Central nervous system, pharmacology	Central nervous system, pharmacology, behavior, learning and memory: Conditioned place preference (CPP) baseline control for cocaine CPP test, percentage of time spent in conditioned side before conditioning for males and females [%]	Philip VM, Ansah TA, Blaha CD, Cook MN, Hamre KM, Lariviere WR, Matthews DB, Mittleman G, Goldowitz D, Chesler EJ	2010	19958391
973	12007	2	Central nervous system, pharmacology	Central nervous system, pharmacology, behavior, learning and memory: Conditioned place preference (CPP) baseline control for cocaine CPP test, time in drug-paired compartment for males and females [sec]	Philip VM, Ansah TA, Blaha CD, Cook MN, Hamre KM, Lariviere WR, Matthews DB, Mittleman G, Goldowitz D, Chesler EJ	2010	19958391
974	12008	2	Central nervous system, pharmacology	Central nervous system, pharmacology, behavior, learning and memory: Conditioned place preference (CPP) baseline control for cocaine CPP test, time spent in saline-paired unconditioned side before conditioning for males and females [sec]	Philip VM, Ansah TA, Blaha CD, Cook MN, Hamre KM, Lariviere WR, Matthews DB, Mittleman G, Goldowitz D, Chesler EJ	2010	19958391
975	11632	2	Central nervous system, pharmacology	Central nervous system, pharmacology, behavior: 3,4-methylenedioxymethamphetamine (MDMA, Ecstasy) response (10 mg/kg subcutaneous), locomotion on day 2 for females [cm/90 min test]	Philip VM, Ansah TA, Blaha CD, Cook MN, Hamre KM, Lariviere WR, Matthews DB, Mittleman G, Goldowitz D, Chesler EJ	2010	19958391
976	11375	2	Central nervous system, pharmacology	Central nervous system, pharmacology, behavior: 3,4-methylenedioxymethamphetamine (MDMA, Ecstasy) response (10 mg/kg subcutaneous), locomotion on day 2 for males [cm/90 min test]	Philip VM, Ansah TA, Blaha CD, Cook MN, Hamre KM, Lariviere WR, Matthews DB, Mittleman G, Goldowitz D, Chesler EJ	2010	19958391
977	11889	2	Central nervous system, pharmacology	Central nervous system, pharmacology, behavior: 3,4-methylenedioxymethamphetamine (MDMA, Ecstasy) response (10 mg/kg subcutaneous), locomotion on day 2 for males and females [cm/90 min test]	Philip VM, Ansah TA, Blaha CD, Cook MN, Hamre KM, Lariviere WR, Matthews DB, Mittleman G, Goldowitz D, Chesler EJ	2010	19958391
978	10012	2	Central nervous system, pharmacology	Central nervous system, pharmacology, behavior: Amphetamine response (5 mg/kg ip), locomotor activity from 0-60 min after injection [cm]	Alexander RC, Wright R, Freed W	1996	8914121
979	10011	2	Central nervous system, pharmacology	Central nervous system, pharmacology, behavior: Amphetamine response (5 mg/kg ip), locomotor response, difference in activity (amphetamine minus saline) between 1 hr test periods [cm]	Alexander RC, Wright R, Freed W	1996	8914121
980	10987	2	Central nervous system, pharmacology	Central nervous system, pharmacology, behavior: Anxiety assay (E10_NT), restraint stress (15 min) + ethanol treated (1.8 g/kg i.p.), number of entries into light side of light-dark box, using 8-12 week-old males during a 10 min session [n]	Putman AH, Miles MF	2007
981	12639	2	Central nervous system, pharmacology	Central nervous system, pharmacology, behavior: Anxiety assay (E10_PTR), restraint stress (15 min) + ethanol treated (1.8 g/kg i.p.), percent time spent (sec) without locomotion in the light side of light-dark box in 8-12 week-old males during 10 min sess	Putman AH, and colleagues	2010
982	12636	2	Central nervous system, pharmacology	Central nervous system, pharmacology, behavior: Anxiety assay (E10_PTS), restraint stress (15 min) + ethanol treated (1.8 g/kg i.p.), percent time spent in light side (sec) using a light-dark box in 8-12 week-old males during 10 min session [%]	Putman AH, and colleagues	2010
983	10984	2	Central nervous system, pharmacology	Central nervous system, pharmacology, behavior: Anxiety assay (E10_TLA), restraint stress (15 min) + ethanol treated (1.8 g/kg i.p.), total distance traveled in light-dark box, using 8-12 week-old males during 10 min session [cm]	Putman AH, Miles MF	2007
984	12638	2	Central nervous system, pharmacology	Central nervous system, pharmacology, behavior: Anxiety assay (E10_TR), restraint stress (15 min) + ethanol treated (1.8 g/kg i.p.), time spent without locomotion in the light side of light-dark box in 8-12 week-old males during 10 min session [n sec]	Putman AH, and colleagues	2010
985	12637	2	Central nervous system, pharmacology	Central nervous system, pharmacology, behavior: Anxiety assay (E10_TS), restraint stress (15 min) + ethanol treated (1.8 g/kg i.p.), time spent in light side using a light-dark box in 8-12 week-old males during 10 min [n sec]	Putman AH, and colleagues	2010
986	12635	2	Central nervous system, pharmacology	Central nervous system, pharmacology, behavior: Anxiety assay (E5_NR), restraint stress (15 min) + ethanol treated (1.8 g/kg i.p.), number of rears in the light side using a light-dark box in 8-12 week-old males during 5 min session [n beam breaks].	Putman AH, and colleagues	2010
987	10964	2	Central nervous system, pharmacology	Central nervous system, pharmacology, behavior: Anxiety assay (E5_PDT), after restraint stress (15 min) with ethanol treatment (1.8 g/kg i.p.), percent distance traveled in light side (cm) using a light-dark box in 8-12 week-old males during 5 min session	Putman AH, Miles MF	2007
988	12632	2	Central nervous system, pharmacology	Central nervous system, pharmacology, behavior: Anxiety assay (E5_PTS), restraint stress (15 min) + ethanol treated (1.8 g/kg i.p.), percent time spent in light side (sec) using a light-dark box in 8-12 week-old males during 5 min session [%]	Putman AH, and colleagues	2010
989	10966	2	Central nervous system, pharmacology	Central nervous system, pharmacology, behavior: Anxiety assay (E5_TLA) following restraint stress (15 min) and ethanol injection (1.8 g/kg ip), locomotor activity in light-dark box by 8-12 week-old males during a 5 min session [cm]	Putman AH, Miles MF	2007
990	12634	2	Central nervous system, pharmacology	Central nervous system, pharmacology, behavior: Anxiety assay (E5_TS), restraint stress (15 min) + ethanol treated (1.8 g/kg i.p.), time spent in light side using a light-dark box in 8-12 week-old males during 5 min [sec]	Putman AH, and colleagues	2010
991	10978	2	Central nervous system, pharmacology	Central nervous system, pharmacology, behavior: Anxiety assay (S10_NT), entries into light side of light-dark box after restraint stress (15 min) and saline control injection (0.018 ml/g ip) in 8-12 week-old males during a 10 min test [n]	Putman AH, Miles MF	2007
992	12644	2	Central nervous system, pharmacology	Central nervous system, pharmacology, behavior: Anxiety assay (S10_PTR), percent time spent without locomotion in the light side of light-dark box after restraint stress (15 min) and saline control injection (0.018 ml/g ip) in 8-12 week-old males during 1	Putman AH, and colleagues	2010
993	12645	2	Central nervous system, pharmacology	Central nervous system, pharmacology, behavior: Anxiety assay (S10_PTS), restraint stress (15 min) + saline treated (0.018 mL/g i.p.), percent time spent in light side (sec) using a light-dark box in 8-12 week-old males during 10 min session [n %].	Putman AH, and colleagues	2010
994	10975	2	Central nervous system, pharmacology	Central nervous system, pharmacology, behavior: Anxiety assay (S10_TLA), restraint stress (15 min) and saline treated (0.018 ml/g ip), distance traveled in light-dark box, 8-12 week-old males during a 10 min session [cm]	Putman AH, Miles MF	2007
995	12646	2	Central nervous system, pharmacology	Central nervous system, pharmacology, behavior: Anxiety assay (S10_TR), restraint stress (15 min) + saline treated (0.018 mL/g i.p.), time spent without locomotion in the light side of light-dark box in 8-12 week-old males during 10 min session [n sec]	Putman AH, and colleagues	2010
996	12647	2	Central nervous system, pharmacology	Central nervous system, pharmacology, behavior: Anxiety assay (S10_TS), restraint stress (15 min) + saline treated (0.018 mL/g i.p.), time spent in light side using a light-dark box in 8-12 week-old males during 10 min [n sec].	Putman AH, and colleagues	2010
997	10988	2	Central nervous system, pharmacology	Central nervous system, pharmacology, behavior: Anxiety assay after restraint stress (15 min) and an ethanol injection (1.8 g/kg ip), rearing events in the light side using a light-dark box by 8-12 week-old males during a 10 min session [n]	Putman AH, Miles MF	2007
998	10970	2	Central nervous system, pharmacology	Central nervous system, pharmacology, behavior: Anxiety assay following restraint stress (15 min) and ethanol injection (1.8 g/kg ip), rearing events in the light side using a light-dark box by 8-12 week-old males during a 5 min session [n]	Putman AH, Miles MF	2007
999	12337	2	Central nervous system, pharmacology	Central nervous system, pharmacology, behavior: Anxiety assay, baseline untreated control (BASE group), time in open quadrants using an elevated zero maze in 60 to 120-day-old females only during last 5 min [percentage of time]	Melloni Cook, Lu Lu, Rob Williams	2009
1000	12377	2	Central nervous system, pharmacology	Central nervous system, pharmacology, behavior: Anxiety assay, ethanol treated (1.8 g/kg i.p.) (NOE group), time in open quadrants using an elevated zero maze in 60 to 120-day-old males only during last 5 min [% time]	Melloni Cook, Lu Lu, Rob Williams	2009
1001	12374	2	Central nervous system, pharmacology	Central nervous system, pharmacology, behavior: Anxiety assay, ethanol treated (1.8 g/kg ip) (NOE group), activity in closed quadrants using an elevated zero maze in 60 to 120-day-old females only during 10 min [beam breaks/sec]	Melloni Cook, Lu Lu, Rob Williams	2009
1002	12371	2	Central nervous system, pharmacology	Central nervous system, pharmacology, behavior: Anxiety assay, ethanol treated [1.8 g/kg i.p] (NOE group), activity in closed quadrants using an elevated zero maze in 60 to 120-day-old females only during 10 min [n beam breaks]	Melloni Cook, Lu Lu, Rob Williams	2009
1003	12369	2	Central nervous system, pharmacology	Central nervous system, pharmacology, behavior: Anxiety assay, ethanol treated [1.8 g/kg i.p] (NOE group), activity in closed quadrants using an elevated zero maze in 60 to 120-day-old females only during first 5 min [n beam breaks]	Melloni Cook, Lu Lu, Rob Williams	2009
1004	12367	2	Central nervous system, pharmacology	Central nervous system, pharmacology, behavior: Anxiety assay, ethanol treated [1.8 g/kg i.p] (NOE group), time in open quadrants using an elevated zero maze in 60 to 120-day-old females only during last 5 min [percent time]	Melloni Cook, Lu Lu, Rob Williams	2009
1005	10969	2	Central nervous system, pharmacology	Central nervous system, pharmacology, behavior: Anxiety level following restraint stress (15 min) and ethanol treatment (1.8 g/kg i.p., E5 NT group) measured as the number of entries into light side of light-dark box in 8-12 week-old males (5 min session)	Putman AH, Miles MF	2007
1006	11327	2	Central nervous system, pharmacology	Central nervous system, pharmacology, behavior: Central nervous system, pharmacology, behavior: Morphine response (50 mg/kg ip), locomotion (open field) from 150-165 min after injection in an activity chamber for males [cm]	Philip VM, Ansah TA, Blaha CD, Cook MN, Hamre KM, Lariviere WR, Matthews DB, Mittleman G, Goldowitz D, Chesler EJ	2010	19958391
1007	10120	2	Central nervous system, pharmacology	Central nervous system, pharmacology, behavior: Chlordiazepoxide response (10 mg/kg ip), acute locomotor activation, distance traveled 0 to 5 min after injection [cm]	Demarest K, McCaughran J, Mahjubi E, Cipp L, Hitzemann R	1999	9880575
1008	10122	2	Central nervous system, pharmacology	Central nervous system, pharmacology, behavior: Chlordiazepoxide response (10 mg/kg ip), acute locomotor activation, distance traveled 10 to 15 min after injection [cm]	Demarest K, McCaughran J, Mahjubi E, Cipp L, Hitzemann R	1999	9880575
1009	10123	2	Central nervous system, pharmacology	Central nervous system, pharmacology, behavior: Chlordiazepoxide response (10 mg/kg ip), acute locomotor activation, distance traveled 15 to 20 min after injection [cm]	Demarest K, McCaughran J, Mahjubi E, Cipp L, Hitzemann R	1999	9880575
1010	10121	2	Central nervous system, pharmacology	Central nervous system, pharmacology, behavior: Chlordiazepoxide response (10 mg/kg ip), acute locomotor activation, distance traveled 5 to 10 min after injection [cm]	Demarest K, McCaughran J, Mahjubi E, Cipp L, Hitzemann R	1999	9880575
1011	10124	2	Central nervous system, pharmacology	Central nervous system, pharmacology, behavior: Chlordiazepoxide response (10 mg/kg ip), acute locomotor activation, distance traveled 5 to 20 min after injection [cm]	Demarest K, McCaughran J, Mahjubi E, Cipp L, Hitzemann R	1999	9880575
1012	10488	2	Central nervous system, pharmacology	Central nervous system, pharmacology, behavior: Cocaine response (10 mg/kg ip), difference in locomotion using Accuscan activity monitor between day 3 (first cocaine treatment) and day 2 (saline ip baseline) [cm/15 min]	Phillips TJ, Huson MG, McKinnon CS	1998	9526019
1013	11730	2	Central nervous system, pharmacology	Central nervous system, pharmacology, behavior: Cocaine response (10 mg/kg ip), locomotion from 0-15 min after first injection in an activity chamber for females [cm]	Philip VM, Ansah TA, Blaha CD, Cook MN, Hamre KM, Lariviere WR, Matthews DB, Mittleman G, Goldowitz D, Chesler EJ	2010	19958391
1014	11473	2	Central nervous system, pharmacology	Central nervous system, pharmacology, behavior: Cocaine response (10 mg/kg ip), locomotion from 0-15 min after first injection in an activity chamber for males [cm]	Philip VM, Ansah TA, Blaha CD, Cook MN, Hamre KM, Lariviere WR, Matthews DB, Mittleman G, Goldowitz D, Chesler EJ	2010	19958391
1015	11469	2	Central nervous system, pharmacology	Central nervous system, pharmacology, behavior: Cocaine response (10 mg/kg ip), locomotion from 0-15 min after first injection in an activity chamber for males [n beam breaks]	Philip VM, Ansah TA, Blaha CD, Cook MN, Hamre KM, Lariviere WR, Matthews DB, Mittleman G, Goldowitz D, Chesler EJ	2010	19958391
1016	11987	2	Central nervous system, pharmacology	Central nervous system, pharmacology, behavior: Cocaine response (10 mg/kg ip), locomotion from 0-15 min after first injection in an activity chamber for males and females [cm]	Philip VM, Ansah TA, Blaha CD, Cook MN, Hamre KM, Lariviere WR, Matthews DB, Mittleman G, Goldowitz D, Chesler EJ	2010	19958391
1017	11983	2	Central nervous system, pharmacology	Central nervous system, pharmacology, behavior: Cocaine response (10 mg/kg ip), locomotion from 0-15 min after first injection in an activity chamber for males and females [n beam breaks]	Philip VM, Ansah TA, Blaha CD, Cook MN, Hamre KM, Lariviere WR, Matthews DB, Mittleman G, Goldowitz D, Chesler EJ	2010	19958391
1018	11760	2	Central nervous system, pharmacology	Central nervous system, pharmacology, behavior: Cocaine response (10 mg/kg ip), locomotion from 0-60 min after first cocaine injection in an activity chamber for females [n beam breaks]	Philip VM, Ansah TA, Blaha CD, Cook MN, Hamre KM, Lariviere WR, Matthews DB, Mittleman G, Goldowitz D, Chesler EJ	2010	19958391
1019	11503	2	Central nervous system, pharmacology	Central nervous system, pharmacology, behavior: Cocaine response (10 mg/kg ip), locomotion from 0-60 min after first cocaine injection in an activity chamber for males [n beam breaks]	Philip VM, Ansah TA, Blaha CD, Cook MN, Hamre KM, Lariviere WR, Matthews DB, Mittleman G, Goldowitz D, Chesler EJ	2010	19958391
1020	12017	2	Central nervous system, pharmacology	Central nervous system, pharmacology, behavior: Cocaine response (10 mg/kg ip), locomotion from 0-60 min after first cocaine injection in an activity chamber for males and females [n beam breaks]	Philip VM, Ansah TA, Blaha CD, Cook MN, Hamre KM, Lariviere WR, Matthews DB, Mittleman G, Goldowitz D, Chesler EJ	2010	19958391
1021	11731	2	Central nervous system, pharmacology	Central nervous system, pharmacology, behavior: Cocaine response (10 mg/kg ip), locomotion from 15-30 min after first injection in an activity chamber for females [cm]	Philip VM, Ansah TA, Blaha CD, Cook MN, Hamre KM, Lariviere WR, Matthews DB, Mittleman G, Goldowitz D, Chesler EJ	2010	19958391
1022	11727	2	Central nervous system, pharmacology	Central nervous system, pharmacology, behavior: Cocaine response (10 mg/kg ip), locomotion from 15-30 min after first injection in an activity chamber for females [n beam breaks]	Philip VM, Ansah TA, Blaha CD, Cook MN, Hamre KM, Lariviere WR, Matthews DB, Mittleman G, Goldowitz D, Chesler EJ	2010	19958391
1023	11474	2	Central nervous system, pharmacology	Central nervous system, pharmacology, behavior: Cocaine response (10 mg/kg ip), locomotion from 15-30 min after first injection in an activity chamber for males [cm]	Philip VM, Ansah TA, Blaha CD, Cook MN, Hamre KM, Lariviere WR, Matthews DB, Mittleman G, Goldowitz D, Chesler EJ	2010	19958391
1024	11470	2	Central nervous system, pharmacology	Central nervous system, pharmacology, behavior: Cocaine response (10 mg/kg ip), locomotion from 15-30 min after first injection in an activity chamber for males [n beam breaks]	Philip VM, Ansah TA, Blaha CD, Cook MN, Hamre KM, Lariviere WR, Matthews DB, Mittleman G, Goldowitz D, Chesler EJ	2010	19958391
1025	11988	2	Central nervous system, pharmacology	Central nervous system, pharmacology, behavior: Cocaine response (10 mg/kg ip), locomotion from 15-30 min after first injection in an activity chamber for males and females [cm]	Philip VM, Ansah TA, Blaha CD, Cook MN, Hamre KM, Lariviere WR, Matthews DB, Mittleman G, Goldowitz D, Chesler EJ	2010	19958391
1026	11984	2	Central nervous system, pharmacology	Central nervous system, pharmacology, behavior: Cocaine response (10 mg/kg ip), locomotion from 15-30 min after first injection in an activity chamber for males and females [n beam breaks]	Philip VM, Ansah TA, Blaha CD, Cook MN, Hamre KM, Lariviere WR, Matthews DB, Mittleman G, Goldowitz D, Chesler EJ	2010	19958391
1027	11732	2	Central nervous system, pharmacology	Central nervous system, pharmacology, behavior: Cocaine response (10 mg/kg ip), locomotion from 30-45 min after first injection in an activity chamber for females [cm]	Philip VM, Ansah TA, Blaha CD, Cook MN, Hamre KM, Lariviere WR, Matthews DB, Mittleman G, Goldowitz D, Chesler EJ	2010	19958391
1028	11728	2	Central nervous system, pharmacology	Central nervous system, pharmacology, behavior: Cocaine response (10 mg/kg ip), locomotion from 30-45 min after first injection in an activity chamber for females [n beam breaks]	Philip VM, Ansah TA, Blaha CD, Cook MN, Hamre KM, Lariviere WR, Matthews DB, Mittleman G, Goldowitz D, Chesler EJ	2010	19958391
1029	11475	2	Central nervous system, pharmacology	Central nervous system, pharmacology, behavior: Cocaine response (10 mg/kg ip), locomotion from 30-45 min after first injection in an activity chamber for males [cm]	Philip VM, Ansah TA, Blaha CD, Cook MN, Hamre KM, Lariviere WR, Matthews DB, Mittleman G, Goldowitz D, Chesler EJ	2010	19958391
1030	11471	2	Central nervous system, pharmacology	Central nervous system, pharmacology, behavior: Cocaine response (10 mg/kg ip), locomotion from 30-45 min after first injection in an activity chamber for males [n beam breaks]	Philip VM, Ansah TA, Blaha CD, Cook MN, Hamre KM, Lariviere WR, Matthews DB, Mittleman G, Goldowitz D, Chesler EJ	2010	19958391
1031	11989	2	Central nervous system, pharmacology	Central nervous system, pharmacology, behavior: Cocaine response (10 mg/kg ip), locomotion from 30-45 min after first injection in an activity chamber for males and females [cm]	Philip VM, Ansah TA, Blaha CD, Cook MN, Hamre KM, Lariviere WR, Matthews DB, Mittleman G, Goldowitz D, Chesler EJ	2010	19958391
1032	11985	2	Central nervous system, pharmacology	Central nervous system, pharmacology, behavior: Cocaine response (10 mg/kg ip), locomotion from 30-45 min after first injection in an activity chamber for males and females [n beam breaks]	Philip VM, Ansah TA, Blaha CD, Cook MN, Hamre KM, Lariviere WR, Matthews DB, Mittleman G, Goldowitz D, Chesler EJ	2010	19958391
1033	11733	2	Central nervous system, pharmacology	Central nervous system, pharmacology, behavior: Cocaine response (10 mg/kg ip), locomotion from 45-60 min after first injection in an activity chamber for females [cm]	Philip VM, Ansah TA, Blaha CD, Cook MN, Hamre KM, Lariviere WR, Matthews DB, Mittleman G, Goldowitz D, Chesler EJ	2010	19958391
1034	11729	2	Central nervous system, pharmacology	Central nervous system, pharmacology, behavior: Cocaine response (10 mg/kg ip), locomotion from 45-60 min after first injection in an activity chamber for females [n beam breaks]	Philip VM, Ansah TA, Blaha CD, Cook MN, Hamre KM, Lariviere WR, Matthews DB, Mittleman G, Goldowitz D, Chesler EJ	2010	19958391
1035	11476	2	Central nervous system, pharmacology	Central nervous system, pharmacology, behavior: Cocaine response (10 mg/kg ip), locomotion from 45-60 min after first injection in an activity chamber for males [cm]	Philip VM, Ansah TA, Blaha CD, Cook MN, Hamre KM, Lariviere WR, Matthews DB, Mittleman G, Goldowitz D, Chesler EJ	2010	19958391
1036	11472	2	Central nervous system, pharmacology	Central nervous system, pharmacology, behavior: Cocaine response (10 mg/kg ip), locomotion from 45-60 min after first injection in an activity chamber for males [n beam breaks]	Philip VM, Ansah TA, Blaha CD, Cook MN, Hamre KM, Lariviere WR, Matthews DB, Mittleman G, Goldowitz D, Chesler EJ	2010	19958391
1037	11990	2	Central nervous system, pharmacology	Central nervous system, pharmacology, behavior: Cocaine response (10 mg/kg ip), locomotion from 45-60 min after first injection in an activity chamber for males and females [cm]	Philip VM, Ansah TA, Blaha CD, Cook MN, Hamre KM, Lariviere WR, Matthews DB, Mittleman G, Goldowitz D, Chesler EJ	2010	19958391
1038	11986	2	Central nervous system, pharmacology	Central nervous system, pharmacology, behavior: Cocaine response (10 mg/kg ip), locomotion from 45-60 min after first injection in an activity chamber for males and females [n beam breaks]	Philip VM, Ansah TA, Blaha CD, Cook MN, Hamre KM, Lariviere WR, Matthews DB, Mittleman G, Goldowitz D, Chesler EJ	2010	19958391
1039	11761	2	Central nervous system, pharmacology	Central nervous system, pharmacology, behavior: Cocaine response (10 mg/kg ip), locomotion in an open field from 0-60 min after first cocaine injection for females [cm]	Philip VM, Ansah TA, Blaha CD, Cook MN, Hamre KM, Lariviere WR, Matthews DB, Mittleman G, Goldowitz D, Chesler EJ	2010	19958391
1040	11504	2	Central nervous system, pharmacology	Central nervous system, pharmacology, behavior: Cocaine response (10 mg/kg ip), locomotion in an open field from 0-60 min after first cocaine injection for males [cm]	Philip VM, Ansah TA, Blaha CD, Cook MN, Hamre KM, Lariviere WR, Matthews DB, Mittleman G, Goldowitz D, Chesler EJ	2010	19958391
1041	12018	2	Central nervous system, pharmacology	Central nervous system, pharmacology, behavior: Cocaine response (10 mg/kg ip), locomotion in an open field from 0-60 min after first cocaine injection for males and females [cm]	Philip VM, Ansah TA, Blaha CD, Cook MN, Hamre KM, Lariviere WR, Matthews DB, Mittleman G, Goldowitz D, Chesler EJ	2010	19958391
1042	10490	2	Central nervous system, pharmacology	Central nervous system, pharmacology, behavior: Cocaine response (10 mg/kg ip), sensitization of locomotion following 5 daily injections, difference between day 11 (fifth treatment) and day 3 (first treatment) [cm/15 min]	Phillips TJ, Huson MG, McKinnon CS	1998	9526019
1043	11734	2	Central nervous system, pharmacology	Central nervous system, pharmacology, behavior: Cocaine response (10 mg/kg ip), vertical activity (rears) in an open field 0-15 min after injection for females [n beam breaks]	Philip VM, Ansah TA, Blaha CD, Cook MN, Hamre KM, Lariviere WR, Matthews DB, Mittleman G, Goldowitz D, Chesler EJ	2010	19958391
1044	11477	2	Central nervous system, pharmacology	Central nervous system, pharmacology, behavior: Cocaine response (10 mg/kg ip), vertical activity (rears) in an open field 0-15 min after injection for males [n beam breaks]	Philip VM, Ansah TA, Blaha CD, Cook MN, Hamre KM, Lariviere WR, Matthews DB, Mittleman G, Goldowitz D, Chesler EJ	2010	19958391
1045	11991	2	Central nervous system, pharmacology	Central nervous system, pharmacology, behavior: Cocaine response (10 mg/kg ip), vertical activity (rears) in an open field 0-15 min after injection for males and females [n beam breaks]	Philip VM, Ansah TA, Blaha CD, Cook MN, Hamre KM, Lariviere WR, Matthews DB, Mittleman G, Goldowitz D, Chesler EJ	2010	19958391
1046	11735	2	Central nervous system, pharmacology	Central nervous system, pharmacology, behavior: Cocaine response (10 mg/kg ip), vertical activity (rears) in an open field 15-30 min after injection for females [n beam breaks]	Philip VM, Ansah TA, Blaha CD, Cook MN, Hamre KM, Lariviere WR, Matthews DB, Mittleman G, Goldowitz D, Chesler EJ	2010	19958391
1047	11478	2	Central nervous system, pharmacology	Central nervous system, pharmacology, behavior: Cocaine response (10 mg/kg ip), vertical activity (rears) in an open field 15-30 min after injection for males [n beam breaks]	Philip VM, Ansah TA, Blaha CD, Cook MN, Hamre KM, Lariviere WR, Matthews DB, Mittleman G, Goldowitz D, Chesler EJ	2010	19958391
1048	11992	2	Central nervous system, pharmacology	Central nervous system, pharmacology, behavior: Cocaine response (10 mg/kg ip), vertical activity (rears) in an open field 15-30 min after injection for males and females [n beam breaks]	Philip VM, Ansah TA, Blaha CD, Cook MN, Hamre KM, Lariviere WR, Matthews DB, Mittleman G, Goldowitz D, Chesler EJ	2010	19958391
1049	11736	2	Central nervous system, pharmacology	Central nervous system, pharmacology, behavior: Cocaine response (10 mg/kg ip), vertical activity (rears) in an open field 30-45 min after injection for females [n beam breaks]	Philip VM, Ansah TA, Blaha CD, Cook MN, Hamre KM, Lariviere WR, Matthews DB, Mittleman G, Goldowitz D, Chesler EJ	2010	19958391
1050	11479	2	Central nervous system, pharmacology	Central nervous system, pharmacology, behavior: Cocaine response (10 mg/kg ip), vertical activity (rears) in an open field 30-45 min after injection for males [n beam breaks]	Philip VM, Ansah TA, Blaha CD, Cook MN, Hamre KM, Lariviere WR, Matthews DB, Mittleman G, Goldowitz D, Chesler EJ	2010	19958391
1051	11993	2	Central nervous system, pharmacology	Central nervous system, pharmacology, behavior: Cocaine response (10 mg/kg ip), vertical activity (rears) in an open field 30-45 min after injection for males and females [n beam breaks]	Philip VM, Ansah TA, Blaha CD, Cook MN, Hamre KM, Lariviere WR, Matthews DB, Mittleman G, Goldowitz D, Chesler EJ	2010	19958391
1052	11737	2	Central nervous system, pharmacology	Central nervous system, pharmacology, behavior: Cocaine response (10 mg/kg ip), vertical activity (rears) in an open field 45-60 min after injection for females [n beam breaks]	Philip VM, Ansah TA, Blaha CD, Cook MN, Hamre KM, Lariviere WR, Matthews DB, Mittleman G, Goldowitz D, Chesler EJ	2010	19958391
1053	11480	2	Central nervous system, pharmacology	Central nervous system, pharmacology, behavior: Cocaine response (10 mg/kg ip), vertical activity (rears) in an open field 45-60 min after injection for males [n beam breaks]	Philip VM, Ansah TA, Blaha CD, Cook MN, Hamre KM, Lariviere WR, Matthews DB, Mittleman G, Goldowitz D, Chesler EJ	2010	19958391
1054	11994	2	Central nervous system, pharmacology	Central nervous system, pharmacology, behavior: Cocaine response (10 mg/kg ip), vertical activity (rears) in an open field 45-60 min after injection for males and females [n beam breaks]	Philip VM, Ansah TA, Blaha CD, Cook MN, Hamre KM, Lariviere WR, Matthews DB, Mittleman G, Goldowitz D, Chesler EJ	2010	19958391
1055	11762	2	Central nervous system, pharmacology	Central nervous system, pharmacology, behavior: Cocaine response (10 mg/kg ip), vertical activity (rears) in open field from 0-60 min after first cocaine injection for females [n beam breaks]	Philip VM, Ansah TA, Blaha CD, Cook MN, Hamre KM, Lariviere WR, Matthews DB, Mittleman G, Goldowitz D, Chesler EJ	2010	19958391
1056	11505	2	Central nervous system, pharmacology	Central nervous system, pharmacology, behavior: Cocaine response (10 mg/kg ip), vertical activity (rears) in open field from 0-60 min after first cocaine injection for males [n beam breaks]	Philip VM, Ansah TA, Blaha CD, Cook MN, Hamre KM, Lariviere WR, Matthews DB, Mittleman G, Goldowitz D, Chesler EJ	2010	19958391
1057	12019	2	Central nervous system, pharmacology	Central nervous system, pharmacology, behavior: Cocaine response (10 mg/kg ip), vertical activity (rears) in the open field from 0-60 min after first cocaine injection for males and females [n beam breaks]	Philip VM, Ansah TA, Blaha CD, Cook MN, Hamre KM, Lariviere WR, Matthews DB, Mittleman G, Goldowitz D, Chesler EJ	2010	19958391
1058	10323	2	Central nervous system, pharmacology	Central nervous system, pharmacology, behavior: Cocaine response (15 mg/k ip), open field locomotor activity relative to saline control (area under the curve with saline covariate) [cm x min]	Jones BC, Tarantino LM, Rodriguez LA, Reed CL, McClearn GE, Plomin R, Erwin VG	1999	10591541
1059	10300	2	Central nervous system, pharmacology	Central nervous system, pharmacology, behavior: Cocaine response (15 mg/k ip), open field locomotor activity, total distance relative to saline control in males and females [cm]	Jones BC, Tarantino LM, Rodriguez LA, Reed CL, McClearn GE, Plomin R, Erwin VG	1999	10591541
1060	10295	2	Central nervous system, pharmacology	Central nervous system, pharmacology, behavior: Cocaine response (15 mg/kg ip), cocaine stereotypy, number of movements as difference from saline control injection in males [n]	Jones BC, Tarantino LM, Rodriguez LA, Reed CL, McClearn GE, Plomin R, Erwin VG	1999	10591541
1061	10302	2	Central nervous system, pharmacology	Central nervous system, pharmacology, behavior: Cocaine response (15 mg/kg ip), exploratory activity (nose pokes in holeboard) difference relative to saline control, adult females [n difference]	Jones BC, Tarantino LM, Rodriguez LA, Reed CL, McClearn GE, Plomin R, Erwin VG	1999	10591541
1062	10301	2	Central nervous system, pharmacology	Central nervous system, pharmacology, behavior: Cocaine response (15 mg/kg ip), exploratory activity (nose pokes in holeboard) difference relative to saline control, adult males [n difference]	Jones BC, Tarantino LM, Rodriguez LA, Reed CL, McClearn GE, Plomin R, Erwin VG	1999	10591541
1063	10303	2	Central nervous system, pharmacology	Central nervous system, pharmacology, behavior: Cocaine response (15 mg/kg ip), exploratory activity (nose pokes in holeboard) difference relative to saline control, adult males and females [n difference]	Jones BC, Tarantino LM, Rodriguez LA, Reed CL, McClearn GE, Plomin R, Erwin VG	1999	10591541
1064	10298	2	Central nervous system, pharmacology	Central nervous system, pharmacology, behavior: Cocaine response (15 mg/kg ip), locomotion in an open field, total distance measured as difference from saline control in males [cm]	Jones BC, Tarantino LM, Rodriguez LA, Reed CL, McClearn GE, Plomin R, Erwin VG	1999	10591541
1065	10299	2	Central nervous system, pharmacology	Central nervous system, pharmacology, behavior: Cocaine response (15 mg/kg ip), open field activity, total distance, difference from saline control in females [cm]	Jones BC, Tarantino LM, Rodriguez LA, Reed CL, McClearn GE, Plomin R, Erwin VG	1999	10591541
1066	10326	2	Central nervous system, pharmacology	Central nervous system, pharmacology, behavior: Cocaine response (15 mg/kg ip), open field behavior, difference in time spent in the field center relative saline injection for females [sec]	Jones BC, Tarantino LM, Rodriguez LA, Reed CL, McClearn GE, Plomin R, Erwin VG	1999	10591541
1067	10335	2	Central nervous system, pharmacology	Central nervous system, pharmacology, behavior: Cocaine response (15 mg/kg ip), open field behavior, time in the field center (difference from saline control) in males [sec]	Jones BC, Tarantino LM, Rodriguez LA, Reed CL, McClearn GE, Plomin R, Erwin VG	1999	10591541
1068	10296	2	Central nervous system, pharmacology	Central nervous system, pharmacology, behavior: Cocaine response (15 mg/kg ip), stereotypy evaluated as the number of movements (difference from saline control) in adult females [n]	Jones BC, Tarantino LM, Rodriguez LA, Reed CL, McClearn GE, Plomin R, Erwin VG	1999	10591541
1069	10297	2	Central nervous system, pharmacology	Central nervous system, pharmacology, behavior: Cocaine response (15 mg/kg ip), stereotypy evaluated as the number of movements (difference from saline control) in adult males and females [n]	Jones BC, Tarantino LM, Rodriguez LA, Reed CL, McClearn GE, Plomin R, Erwin VG	1999	10591541
1070	11738	2	Central nervous system, pharmacology	Central nervous system, pharmacology, behavior: Cocaine response (2 x 10 mg/kg ip), locomotion from 0-15 min after second injection in an activity chamber for females [n beam breaks]	Philip VM, Ansah TA, Blaha CD, Cook MN, Hamre KM, Lariviere WR, Matthews DB, Mittleman G, Goldowitz D, Chesler EJ	2010	19958391
1071	11481	2	Central nervous system, pharmacology	Central nervous system, pharmacology, behavior: Cocaine response (2 x 10 mg/kg ip), locomotion from 0-15 min after second injection in an activity chamber for males [n beam breaks]	Philip VM, Ansah TA, Blaha CD, Cook MN, Hamre KM, Lariviere WR, Matthews DB, Mittleman G, Goldowitz D, Chesler EJ	2010	19958391
1072	11995	2	Central nervous system, pharmacology	Central nervous system, pharmacology, behavior: Cocaine response (2 x 10 mg/kg ip), locomotion from 0-15 min after second injection in an activity chamber for males and females [n beam breaks]	Philip VM, Ansah TA, Blaha CD, Cook MN, Hamre KM, Lariviere WR, Matthews DB, Mittleman G, Goldowitz D, Chesler EJ	2010	19958391
1073	11739	2	Central nervous system, pharmacology	Central nervous system, pharmacology, behavior: Cocaine response (2 x 10 mg/kg ip), locomotion from 15-30 min after second injection in an activity chamber for females [n beam breaks]	Philip VM, Ansah TA, Blaha CD, Cook MN, Hamre KM, Lariviere WR, Matthews DB, Mittleman G, Goldowitz D, Chesler EJ	2010	19958391
1074	11482	2	Central nervous system, pharmacology	Central nervous system, pharmacology, behavior: Cocaine response (2 x 10 mg/kg ip), locomotion from 15-30 min after second injection in an activity chamber for males [n beam breaks]	Philip VM, Ansah TA, Blaha CD, Cook MN, Hamre KM, Lariviere WR, Matthews DB, Mittleman G, Goldowitz D, Chesler EJ	2010	19958391
1075	11996	2	Central nervous system, pharmacology	Central nervous system, pharmacology, behavior: Cocaine response (2 x 10 mg/kg ip), locomotion from 15-30 min after second injection in an activity chamber for males and females [n beam breaks]	Philip VM, Ansah TA, Blaha CD, Cook MN, Hamre KM, Lariviere WR, Matthews DB, Mittleman G, Goldowitz D, Chesler EJ	2010	19958391
1076	11740	2	Central nervous system, pharmacology	Central nervous system, pharmacology, behavior: Cocaine response (2 x 10 mg/kg ip), locomotion from 30-45 min after second injection in an activity chamber for females [n beam breaks]	Philip VM, Ansah TA, Blaha CD, Cook MN, Hamre KM, Lariviere WR, Matthews DB, Mittleman G, Goldowitz D, Chesler EJ	2010	19958391
1077	11997	2	Central nervous system, pharmacology	Central nervous system, pharmacology, behavior: Cocaine response (2 x 10 mg/kg ip), locomotion from 30-45 min after second injection in an activity chamber for males and females [n beam breaks]	Philip VM, Ansah TA, Blaha CD, Cook MN, Hamre KM, Lariviere WR, Matthews DB, Mittleman G, Goldowitz D, Chesler EJ	2010	19958391
1078	11741	2	Central nervous system, pharmacology	Central nervous system, pharmacology, behavior: Cocaine response (2 x 10 mg/kg ip), locomotion from 45-60 min after second injection in an activity chamber for females [n beam breaks]	Philip VM, Ansah TA, Blaha CD, Cook MN, Hamre KM, Lariviere WR, Matthews DB, Mittleman G, Goldowitz D, Chesler EJ	2010	19958391
1079	11484	2	Central nervous system, pharmacology	Central nervous system, pharmacology, behavior: Cocaine response (2 x 10 mg/kg ip), locomotion from 45-60 min after second injection in an activity chamber for males [n beam breaks]	Philip VM, Ansah TA, Blaha CD, Cook MN, Hamre KM, Lariviere WR, Matthews DB, Mittleman G, Goldowitz D, Chesler EJ	2010	19958391
1080	11998	2	Central nervous system, pharmacology	Central nervous system, pharmacology, behavior: Cocaine response (2 x 10 mg/kg ip), locomotion from 45-60 min after second injection in an activity chamber for males and females [n beam breaks]	Philip VM, Ansah TA, Blaha CD, Cook MN, Hamre KM, Lariviere WR, Matthews DB, Mittleman G, Goldowitz D, Chesler EJ	2010	19958391
1081	11742	2	Central nervous system, pharmacology	Central nervous system, pharmacology, behavior: Cocaine response (2 x 10 mg/kg ip), locomotion in an open field from 0-15 min after second injection in an activity chamber for females [cm]	Philip VM, Ansah TA, Blaha CD, Cook MN, Hamre KM, Lariviere WR, Matthews DB, Mittleman G, Goldowitz D, Chesler EJ	2010	19958391
1082	11485	2	Central nervous system, pharmacology	Central nervous system, pharmacology, behavior: Cocaine response (2 x 10 mg/kg ip), locomotion in an open field from 0-15 min after second injection in an activity chamber for males [cm]	Philip VM, Ansah TA, Blaha CD, Cook MN, Hamre KM, Lariviere WR, Matthews DB, Mittleman G, Goldowitz D, Chesler EJ	2010	19958391
1083	11999	2	Central nervous system, pharmacology	Central nervous system, pharmacology, behavior: Cocaine response (2 x 10 mg/kg ip), locomotion in an open field from 0-15 min after second injection in an activity chamber for males and females [cm]	Philip VM, Ansah TA, Blaha CD, Cook MN, Hamre KM, Lariviere WR, Matthews DB, Mittleman G, Goldowitz D, Chesler EJ	2010	19958391
1084	11743	2	Central nervous system, pharmacology	Central nervous system, pharmacology, behavior: Cocaine response (2 x 10 mg/kg ip), locomotion in an open field from 15-30 min after second injection in an activity chamber for females [cm]	Philip VM, Ansah TA, Blaha CD, Cook MN, Hamre KM, Lariviere WR, Matthews DB, Mittleman G, Goldowitz D, Chesler EJ	2010	19958391
1085	11486	2	Central nervous system, pharmacology	Central nervous system, pharmacology, behavior: Cocaine response (2 x 10 mg/kg ip), locomotion in an open field from 15-30 min after second injection in an activity chamber for males [cm]	Philip VM, Ansah TA, Blaha CD, Cook MN, Hamre KM, Lariviere WR, Matthews DB, Mittleman G, Goldowitz D, Chesler EJ	2010	19958391
1086	12000	2	Central nervous system, pharmacology	Central nervous system, pharmacology, behavior: Cocaine response (2 x 10 mg/kg ip), locomotion in an open field from 15-30 min after second injection in an activity chamber for males and females [cm]	Philip VM, Ansah TA, Blaha CD, Cook MN, Hamre KM, Lariviere WR, Matthews DB, Mittleman G, Goldowitz D, Chesler EJ	2010	19958391
1087	11744	2	Central nervous system, pharmacology	Central nervous system, pharmacology, behavior: Cocaine response (2 x 10 mg/kg ip), locomotion in an open field from 30-45 min after second injection in an activity chamber for females [cm]	Philip VM, Ansah TA, Blaha CD, Cook MN, Hamre KM, Lariviere WR, Matthews DB, Mittleman G, Goldowitz D, Chesler EJ	2010	19958391
1088	11487	2	Central nervous system, pharmacology	Central nervous system, pharmacology, behavior: Cocaine response (2 x 10 mg/kg ip), locomotion in an open field from 30-45 min after second injection in an activity chamber for males [cm]	Philip VM, Ansah TA, Blaha CD, Cook MN, Hamre KM, Lariviere WR, Matthews DB, Mittleman G, Goldowitz D, Chesler EJ	2010	19958391
1089	12001	2	Central nervous system, pharmacology	Central nervous system, pharmacology, behavior: Cocaine response (2 x 10 mg/kg ip), locomotion in an open field from 30-45 min after second injection in an activity chamber for males and females [cm]	Philip VM, Ansah TA, Blaha CD, Cook MN, Hamre KM, Lariviere WR, Matthews DB, Mittleman G, Goldowitz D, Chesler EJ	2010	19958391
1090	11745	2	Central nervous system, pharmacology	Central nervous system, pharmacology, behavior: Cocaine response (2 x 10 mg/kg ip), locomotion in an open field from 45-60 min after second injection in an activity chamber for females [cm]	Philip VM, Ansah TA, Blaha CD, Cook MN, Hamre KM, Lariviere WR, Matthews DB, Mittleman G, Goldowitz D, Chesler EJ	2010	19958391
1091	11488	2	Central nervous system, pharmacology	Central nervous system, pharmacology, behavior: Cocaine response (2 x 10 mg/kg ip), locomotion in an open field from 45-60 min after second injection in an activity chamber for males [cm]	Philip VM, Ansah TA, Blaha CD, Cook MN, Hamre KM, Lariviere WR, Matthews DB, Mittleman G, Goldowitz D, Chesler EJ	2010	19958391
1092	12002	2	Central nervous system, pharmacology	Central nervous system, pharmacology, behavior: Cocaine response (2 x 10 mg/kg ip), locomotion in an open field from 45-60 min after second injection in an activity chamber for males and females [cm]	Philip VM, Ansah TA, Blaha CD, Cook MN, Hamre KM, Lariviere WR, Matthews DB, Mittleman G, Goldowitz D, Chesler EJ	2010	19958391
1093	11797	2	Central nervous system, pharmacology	Central nervous system, pharmacology, behavior: Cocaine response (2 x 10 mg/kg ip), sensitization, change in vertical activity (rears) for females between first and second injections [difference in n/1 hr test, positive values indicate sensitization]	Philip VM, Ansah TA, Blaha CD, Cook MN, Hamre KM, Lariviere WR, Matthews DB, Mittleman G, Goldowitz D, Chesler EJ	2010	19958391
1094	12054	2	Central nervous system, pharmacology	Central nervous system, pharmacology, behavior: Cocaine response (2 x 10 mg/kg ip), sensitization, change in vertical activity (rears) for males and females between first and second injections [difference in n/1 hr test, positive values indicate sensitiza	Philip VM, Ansah TA, Blaha CD, Cook MN, Hamre KM, Lariviere WR, Matthews DB, Mittleman G, Goldowitz D, Chesler EJ	2010	19958391
1095	11540	2	Central nervous system, pharmacology	Central nervous system, pharmacology, behavior: Cocaine response (2 x 10 mg/kg ip), sensitization, change in vertical activity (rears) for males between first and second injections [difference in n/1 hr test, positive values indicate sensitization]	Philip VM, Ansah TA, Blaha CD, Cook MN, Hamre KM, Lariviere WR, Matthews DB, Mittleman G, Goldowitz D, Chesler EJ	2010	19958391
1096	12051	2	Central nervous system, pharmacology	Central nervous system, pharmacology, behavior: Cocaine response (2 x 10 mg/kg ip), sensitization, locomotion after the second injection minus locomotion after the first injection for males and females [difference in cm/1 hr test, positive values indicate	Philip VM, Ansah TA, Blaha CD, Cook MN, Hamre KM, Lariviere WR, Matthews DB, Mittleman G, Goldowitz D, Chesler EJ	2010	19958391
1097	11746	2	Central nervous system, pharmacology	Central nervous system, pharmacology, behavior: Cocaine response (2 x 10 mg/kg ip), vertical activity (rears) from 15-30 min after second injection in an activity chamber for females [n beam breaks]	Philip VM, Ansah TA, Blaha CD, Cook MN, Hamre KM, Lariviere WR, Matthews DB, Mittleman G, Goldowitz D, Chesler EJ	2010	19958391
1098	11747	2	Central nervous system, pharmacology	Central nervous system, pharmacology, behavior: Cocaine response (2 x 10 mg/kg ip), vertical activity (rears) from 15-30 min after second injection in an activity chamber for females [n beam breaks]	Philip VM, Ansah TA, Blaha CD, Cook MN, Hamre KM, Lariviere WR, Matthews DB, Mittleman G, Goldowitz D, Chesler EJ	2010	19958391
1099	11489	2	Central nervous system, pharmacology	Central nervous system, pharmacology, behavior: Cocaine response (2 x 10 mg/kg ip), vertical activity (rears) from 15-30 min after second injection in an activity chamber for males [n beam breaks]	Philip VM, Ansah TA, Blaha CD, Cook MN, Hamre KM, Lariviere WR, Matthews DB, Mittleman G, Goldowitz D, Chesler EJ	2010	19958391
1100	11490	2	Central nervous system, pharmacology	Central nervous system, pharmacology, behavior: Cocaine response (2 x 10 mg/kg ip), vertical activity (rears) from 15-30 min after second injection in an activity chamber for males [n beam breaks]	Philip VM, Ansah TA, Blaha CD, Cook MN, Hamre KM, Lariviere WR, Matthews DB, Mittleman G, Goldowitz D, Chesler EJ	2010	19958391
1101	12003	2	Central nervous system, pharmacology	Central nervous system, pharmacology, behavior: Cocaine response (2 x 10 mg/kg ip), vertical activity (rears) from 15-30 min after second injection in an activity chamber for males and females [n beam breaks]	Philip VM, Ansah TA, Blaha CD, Cook MN, Hamre KM, Lariviere WR, Matthews DB, Mittleman G, Goldowitz D, Chesler EJ	2010	19958391
1102	12004	2	Central nervous system, pharmacology	Central nervous system, pharmacology, behavior: Cocaine response (2 x 10 mg/kg ip), vertical activity (rears) from 15-30 min after second injection in an activity chamber for males and females [n beam breaks]	Philip VM, Ansah TA, Blaha CD, Cook MN, Hamre KM, Lariviere WR, Matthews DB, Mittleman G, Goldowitz D, Chesler EJ	2010	19958391
1103	11748	2	Central nervous system, pharmacology	Central nervous system, pharmacology, behavior: Cocaine response (2 x 10 mg/kg ip), vertical activity (rears) from 30-45 min after second injection in an activity chamber for females [n beam breaks]	Philip VM, Ansah TA, Blaha CD, Cook MN, Hamre KM, Lariviere WR, Matthews DB, Mittleman G, Goldowitz D, Chesler EJ	2010	19958391
1104	11491	2	Central nervous system, pharmacology	Central nervous system, pharmacology, behavior: Cocaine response (2 x 10 mg/kg ip), vertical activity (rears) from 30-45 min after second injection in an activity chamber for males [n beam breaks]	Philip VM, Ansah TA, Blaha CD, Cook MN, Hamre KM, Lariviere WR, Matthews DB, Mittleman G, Goldowitz D, Chesler EJ	2010	19958391
1105	12005	2	Central nervous system, pharmacology	Central nervous system, pharmacology, behavior: Cocaine response (2 x 10 mg/kg ip), vertical activity (rears) from 30-45 min after second injection in an activity chamber for males and females [n beam breaks]	Philip VM, Ansah TA, Blaha CD, Cook MN, Hamre KM, Lariviere WR, Matthews DB, Mittleman G, Goldowitz D, Chesler EJ	2010	19958391
1106	11749	2	Central nervous system, pharmacology	Central nervous system, pharmacology, behavior: Cocaine response (2 x 10 mg/kg ip), vertical activity (rears) from 45-60 min after second injection in an activity chamber for females [n beam breaks]	Philip VM, Ansah TA, Blaha CD, Cook MN, Hamre KM, Lariviere WR, Matthews DB, Mittleman G, Goldowitz D, Chesler EJ	2010	19958391
1107	11492	2	Central nervous system, pharmacology	Central nervous system, pharmacology, behavior: Cocaine response (2 x 10 mg/kg ip), vertical activity (rears) from 45-60 min after second injection in an activity chamber for males [n beam breaks]	Philip VM, Ansah TA, Blaha CD, Cook MN, Hamre KM, Lariviere WR, Matthews DB, Mittleman G, Goldowitz D, Chesler EJ	2010	19958391
1108	12006	2	Central nervous system, pharmacology	Central nervous system, pharmacology, behavior: Cocaine response (2 x 10 mg/kg ip), vertical activity (rears) from 45-60 min after second injection in an activity chamber for males and females [n beam breaks]	Philip VM, Ansah TA, Blaha CD, Cook MN, Hamre KM, Lariviere WR, Matthews DB, Mittleman G, Goldowitz D, Chesler EJ	2010	19958391
1109	11796	2	Central nervous system, pharmacology	Central nervous system, pharmacology, behavior: Cocaine response (2 x 10 mg/kg, ip), locomotion from 0-60 min after the second injection in sensitization test for females [cm, positive values indicate sensitization]	Philip VM, Ansah TA, Blaha CD, Cook MN, Hamre KM, Lariviere WR, Matthews DB, Mittleman G, Goldowitz D, Chesler EJ	2010	19958391
1110	11795	2	Central nervous system, pharmacology	Central nervous system, pharmacology, behavior: Cocaine response (2 x 10 mg/kg, ip), locomotion from 0-60 min after the second injection in sensitization test for females [n beam breaks, positive values indicate sensitization]	Philip VM, Ansah TA, Blaha CD, Cook MN, Hamre KM, Lariviere WR, Matthews DB, Mittleman G, Goldowitz D, Chesler EJ	2010	19958391
1111	11539	2	Central nervous system, pharmacology	Central nervous system, pharmacology, behavior: Cocaine response (2 x 10 mg/kg, ip), locomotion from 0-60 min after the second injection in sensitization test for males [cm, positive values indicate sensitization]	Philip VM, Ansah TA, Blaha CD, Cook MN, Hamre KM, Lariviere WR, Matthews DB, Mittleman G, Goldowitz D, Chesler EJ	2010	19958391
1112	11538	2	Central nervous system, pharmacology	Central nervous system, pharmacology, behavior: Cocaine response (2 x 10 mg/kg, ip), locomotion from 0-60 min after the second injection in sensitization test for males [n beam breaks, positive values indicate sensitization]	Philip VM, Ansah TA, Blaha CD, Cook MN, Hamre KM, Lariviere WR, Matthews DB, Mittleman G, Goldowitz D, Chesler EJ	2010	19958391
1113	12053	2	Central nervous system, pharmacology	Central nervous system, pharmacology, behavior: Cocaine response (2 x 10 mg/kg, ip), locomotion from 0-60 min after the second injection in sensitization test for males and females [cm, positive values indicate sensitization]	Philip VM, Ansah TA, Blaha CD, Cook MN, Hamre KM, Lariviere WR, Matthews DB, Mittleman G, Goldowitz D, Chesler EJ	2010	19958391
1114	12052	2	Central nervous system, pharmacology	Central nervous system, pharmacology, behavior: Cocaine response (2 x 10 mg/kg, ip), locomotion from 0-60 min after the second injection in sensitization test for males and females [n beam breaks, positive values indicate sensitization]	Philip VM, Ansah TA, Blaha CD, Cook MN, Hamre KM, Lariviere WR, Matthews DB, Mittleman G, Goldowitz D, Chesler EJ	2010	19958391
1115	11794	2	Central nervous system, pharmacology	Central nervous system, pharmacology, behavior: Cocaine response (2 x 10 mg/kg, ip), sensitization, locomotion after the second injection minus locomotion after the first injection for females [difference in cm/1 hr test, positive values indicate sensitiz	Philip VM, Ansah TA, Blaha CD, Cook MN, Hamre KM, Lariviere WR, Matthews DB, Mittleman G, Goldowitz D, Chesler EJ	2010	19958391
1116	11537	2	Central nervous system, pharmacology	Central nervous system, pharmacology, behavior: Cocaine response (2 x 10 mg/kg, ip), sensitization, locomotion after the second injection minus locomotion after the first injection for males [difference in cm/1 hr test, positive values indicate sensitizat	Philip VM, Ansah TA, Blaha CD, Cook MN, Hamre KM, Lariviere WR, Matthews DB, Mittleman G, Goldowitz D, Chesler EJ	2010	19958391
1117	11752	2	Central nervous system, pharmacology	Central nervous system, pharmacology, behavior: Cocaine response (3 x 3.2 mg/kg ip, Days 2, 3, 4), conditioned place preference (CPP), time in drug-paired compartment on Day 5 for females [sec]	Philip VM, Ansah TA, Blaha CD, Cook MN, Hamre KM, Lariviere WR, Matthews DB, Mittleman G, Goldowitz D, Chesler EJ	2010	19958391
1118	11495	2	Central nervous system, pharmacology	Central nervous system, pharmacology, behavior: Cocaine response (3 x 3.2 mg/kg ip, Days 2, 3, 4), conditioned place preference (CPP), time in drug-paired compartment on Day 5 for males [sec]	Philip VM, Ansah TA, Blaha CD, Cook MN, Hamre KM, Lariviere WR, Matthews DB, Mittleman G, Goldowitz D, Chesler EJ	2010	19958391
1119	11753	2	Central nervous system, pharmacology	Central nervous system, pharmacology, behavior: Cocaine response (3 x 3.2 mg/kg ip, Days 2, 3, 4), conditioned place preference (CPP), time in unconditioned saline-paired compartment on Day 5 for females [sec]	Philip VM, Ansah TA, Blaha CD, Cook MN, Hamre KM, Lariviere WR, Matthews DB, Mittleman G, Goldowitz D, Chesler EJ	2010	19958391
1120	11496	2	Central nervous system, pharmacology	Central nervous system, pharmacology, behavior: Cocaine response (3 x 3.2 mg/kg ip, Days 2, 3, 4), conditioned place preference (CPP), time in unconditioned saline-paired compartment on Day 5 for males [sec]	Philip VM, Ansah TA, Blaha CD, Cook MN, Hamre KM, Lariviere WR, Matthews DB, Mittleman G, Goldowitz D, Chesler EJ	2010	19958391
1121	11499	2	Central nervous system, pharmacology	Central nervous system, pharmacology, behavior: Cocaine response (3 x 3.2 mg/kg ip, Days 2, 3, and 4), conditioned place preference (CPP), change in percentage of time in cocaine-paired compartment relative to baseline (Day 5 minus Day 1) for males [% cha	Philip VM, Ansah TA, Blaha CD, Cook MN, Hamre KM, Lariviere WR, Matthews DB, Mittleman G, Goldowitz D, Chesler EJ	2010	19958391
1122	11756	2	Central nervous system, pharmacology	Central nervous system, pharmacology, behavior: Cocaine response (3 x 3.2 mg/kg ip, Days 2, 3, and 4), conditioned place preference (CPP), change in percentage time in cocaine-paired compartment relative to baseline (Day 5 minus Day 1) for females [% chan	Philip VM, Ansah TA, Blaha CD, Cook MN, Hamre KM, Lariviere WR, Matthews DB, Mittleman G, Goldowitz D, Chesler EJ	2010	19958391
1123	11755	2	Central nervous system, pharmacology	Central nervous system, pharmacology, behavior: Cocaine response (3 x 3.2 mg/kg ip, Days 2, 3, and 4), conditioned place preference (CPP), change in time in cocaine-paired compartment relative to baseline (Day 5 minus Day 1) for females [sec]	Philip VM, Ansah TA, Blaha CD, Cook MN, Hamre KM, Lariviere WR, Matthews DB, Mittleman G, Goldowitz D, Chesler EJ	2010	19958391
1124	11498	2	Central nervous system, pharmacology	Central nervous system, pharmacology, behavior: Cocaine response (3 x 3.2 mg/kg ip, Days 2, 3, and 4), conditioned place preference (CPP), change in time in cocaine-paired compartment relative to baseline (Day 5 minus Day 1) for males [sec]	Philip VM, Ansah TA, Blaha CD, Cook MN, Hamre KM, Lariviere WR, Matthews DB, Mittleman G, Goldowitz D, Chesler EJ	2010	19958391
1125	10305	2	Central nervous system, pharmacology	Central nervous system, pharmacology, behavior: Cocaine response (30 mg/k ip) stereotypy, increase in numbers of movements relative to saline controls in females [n]	Jones BC, Tarantino LM, Rodriguez LA, Reed CL, McClearn GE, Plomin R, Erwin VG	1999	10591541
1126	10324	2	Central nervous system, pharmacology	Central nervous system, pharmacology, behavior: Cocaine response (30 mg/k ip), open field locomotor activity relative to saline control (area under the curve with saline covariate) [cm x min]	Jones BC, Tarantino LM, Rodriguez LA, Reed CL, McClearn GE, Plomin R, Erwin VG	1999	10591541
1127	10308	2	Central nervous system, pharmacology	Central nervous system, pharmacology, behavior: Cocaine response (30 mg/k ip), open field locomotor activity, total distance relative to saline control in females [cm]	Jones BC, Tarantino LM, Rodriguez LA, Reed CL, McClearn GE, Plomin R, Erwin VG	1999	10591541
1128	10307	2	Central nervous system, pharmacology	Central nervous system, pharmacology, behavior: Cocaine response (30 mg/k ip), open field locomotor activity, total distance relative to saline control in males [cm]	Jones BC, Tarantino LM, Rodriguez LA, Reed CL, McClearn GE, Plomin R, Erwin VG	1999	10591541
1129	10309	2	Central nervous system, pharmacology	Central nervous system, pharmacology, behavior: Cocaine response (30 mg/k ip), open field locomotor activity, total distance relative to saline control in males and females [cm]	Jones BC, Tarantino LM, Rodriguez LA, Reed CL, McClearn GE, Plomin R, Erwin VG	1999	10591541
1130	10311	2	Central nervous system, pharmacology	Central nervous system, pharmacology, behavior: Cocaine response (30 mg/kg ip), exploratory activity (nose pokes in holeboard) difference relative to saline control, adult females [n difference]	Jones BC, Tarantino LM, Rodriguez LA, Reed CL, McClearn GE, Plomin R, Erwin VG	1999	10591541
1131	10310	2	Central nervous system, pharmacology	Central nervous system, pharmacology, behavior: Cocaine response (30 mg/kg ip), exploratory activity (nose pokes in holeboard) difference relative to saline control, adult males [n difference]	Jones BC, Tarantino LM, Rodriguez LA, Reed CL, McClearn GE, Plomin R, Erwin VG	1999	10591541
1132	10312	2	Central nervous system, pharmacology	Central nervous system, pharmacology, behavior: Cocaine response (30 mg/kg ip), exploratory activity (nose pokes in holeboard) difference relative to saline control, adult males and females [n difference]	Jones BC, Tarantino LM, Rodriguez LA, Reed CL, McClearn GE, Plomin R, Erwin VG	1999	10591541
1133	10328	2	Central nervous system, pharmacology	Central nervous system, pharmacology, behavior: Cocaine response (30 mg/kg ip), open field behavior, center time difference from saline control in females [sec]	Jones BC, Tarantino LM, Rodriguez LA, Reed CL, McClearn GE, Plomin R, Erwin VG	1999	10591541
1134	10304	2	Central nervous system, pharmacology	Central nervous system, pharmacology, behavior: Cocaine response (30 mg/kg ip), stereotypy, number of movements relative to saline control injection for males [n]	Jones BC, Tarantino LM, Rodriguez LA, Reed CL, McClearn GE, Plomin R, Erwin VG	1999	10591541
1135	10306	2	Central nervous system, pharmacology	Central nervous system, pharmacology, behavior: Cocaine response (30 mg/kg ip), stereotypy, number of movements relative to saline control injection, male and female combined [n]	Jones BC, Tarantino LM, Rodriguez LA, Reed CL, McClearn GE, Plomin R, Erwin VG	1999	10591541
1136	10327	2	Central nervous system, pharmacology	Central nervous system, pharmacology, behavior: Cocaine response (30 mg/kg), open field behavior, center time (difference from saline) in males [sec]	Jones BC, Tarantino LM, Rodriguez LA, Reed CL, McClearn GE, Plomin R, Erwin VG	1999	10591541
1137	10611	2	Central nervous system, pharmacology	Central nervous system, pharmacology, behavior: Cocaine response (32 mg/kg ip, daily), stereotypical behavior frequency after consecutive daily injections on day 8 [units]	Tolliver BK, Belknap JK, Woods WE, Carney JM	1994	7932176
1138	10609	2	Central nervous system, pharmacology	Central nervous system, pharmacology, behavior: Cocaine response (32 mg/kg ip), locomotion from 0-60 min after injections in an activity chamber [n beam breaks]	Tolliver BK, Belknap JK, Woods WE, Carney JM	1994	7932176
1139	10610	2	Central nervous system, pharmacology	Central nervous system, pharmacology, behavior: Cocaine response (32 mg/kg ip), sensitization of locomotor response [% initial response]	Tolliver BK, Belknap JK, Woods WE, Carney JM	1994	7932176
1140	10489	2	Central nervous system, pharmacology	Central nervous system, pharmacology, behavior: Cocaine response (40 mg/kg ip), difference in locomotion using Accuscan activity monitor between day 3 (first cocaine treatment) and day 2 (saline ip baseline) [cm/15 min]	Phillips TJ, Huson MG, McKinnon CS	1998	9526019
1141	10491	2	Central nervous system, pharmacology	Central nervous system, pharmacology, behavior: Cocaine response (40 mg/kg ip), sensitization of locomotion following 5 daily injections, difference between day 11 (fifth treatment) and day 3 (first treatment) [cm/15 min]	Phillips TJ, Huson MG, McKinnon CS	1998	9526019
1142	10313	2	Central nervous system, pharmacology	Central nervous system, pharmacology, behavior: Cocaine response (45 mg/k ip) stereotypy, increase in numbers of movements relative to saline controls in males [n]	Jones BC, Tarantino LM, Rodriguez LA, Reed CL, McClearn GE, Plomin R, Erwin VG	1999	10591541
1143	10315	2	Central nervous system, pharmacology	Central nervous system, pharmacology, behavior: Cocaine response (45 mg/k ip) stereotypy, increase in numbers of movements relative to saline controls in males and females [n]	Jones BC, Tarantino LM, Rodriguez LA, Reed CL, McClearn GE, Plomin R, Erwin VG	1999	10591541
1144	10330	2	Central nervous system, pharmacology	Central nervous system, pharmacology, behavior: Cocaine response (45 mg/k ip), open field center time relative to saline control in females [sec]	Jones BC, Tarantino LM, Rodriguez LA, Reed CL, McClearn GE, Plomin R, Erwin VG	1999	10591541
1145	10329	2	Central nervous system, pharmacology	Central nervous system, pharmacology, behavior: Cocaine response (45 mg/k ip), open field center time relative to saline control in males [sec]	Jones BC, Tarantino LM, Rodriguez LA, Reed CL, McClearn GE, Plomin R, Erwin VG	1999	10591541
1146	10325	2	Central nervous system, pharmacology	Central nervous system, pharmacology, behavior: Cocaine response (45 mg/k ip), open field locomotor activity relative to saline control (area under the curve with saline covariate) [cm x min]	Jones BC, Tarantino LM, Rodriguez LA, Reed CL, McClearn GE, Plomin R, Erwin VG	1999	10591541
1147	10317	2	Central nervous system, pharmacology	Central nervous system, pharmacology, behavior: Cocaine response (45 mg/k ip), open field locomotor activity, total distance relative to saline control in females [cm]	Jones BC, Tarantino LM, Rodriguez LA, Reed CL, McClearn GE, Plomin R, Erwin VG	1999	10591541
1148	10316	2	Central nervous system, pharmacology	Central nervous system, pharmacology, behavior: Cocaine response (45 mg/k ip), open field locomotor activity, total distance relative to saline control in males [cm]	Jones BC, Tarantino LM, Rodriguez LA, Reed CL, McClearn GE, Plomin R, Erwin VG	1999	10591541
1149	10318	2	Central nervous system, pharmacology	Central nervous system, pharmacology, behavior: Cocaine response (45 mg/k ip), open field locomotor activity, total distance relative to saline control in males and females [cm]	Jones BC, Tarantino LM, Rodriguez LA, Reed CL, McClearn GE, Plomin R, Erwin VG	1999	10591541
1150	10314	2	Central nervous system, pharmacology	Central nervous system, pharmacology, behavior: Cocaine response (45 mg/kg ip) stereotypy, increase in numbers of movements relative to saline controls in females [n]	Jones BC, Tarantino LM, Rodriguez LA, Reed CL, McClearn GE, Plomin R, Erwin VG	1999	10591541
1151	10320	2	Central nervous system, pharmacology	Central nervous system, pharmacology, behavior: Cocaine response (45 mg/kg ip), exploratory activity (nose pokes in holeboard) difference relative to saline control, adult females [n difference]	Jones BC, Tarantino LM, Rodriguez LA, Reed CL, McClearn GE, Plomin R, Erwin VG	1999	10591541
1152	10319	2	Central nervous system, pharmacology	Central nervous system, pharmacology, behavior: Cocaine response (45 mg/kg ip), exploratory activity (nose pokes in holeboard) difference relative to saline control, adult males [n difference]	Jones BC, Tarantino LM, Rodriguez LA, Reed CL, McClearn GE, Plomin R, Erwin VG	1999	10591541
1153	10321	2	Central nervous system, pharmacology	Central nervous system, pharmacology, behavior: Cocaine response (45 mg/kg ip), exploratory activity (nose pokes in holeboard) difference relative to saline control, adult males and females [n difference]	Jones BC, Tarantino LM, Rodriguez LA, Reed CL, McClearn GE, Plomin R, Erwin VG	1999	10591541
1154	10322	2	Central nervous system, pharmacology	Central nervous system, pharmacology, behavior: Cocaine response (5 mg/k ip), open field locomotor activity relative to saline control (area under the curve with saline covariate) [cm x min]	Jones BC, Tarantino LM, Rodriguez LA, Reed CL, McClearn GE, Plomin R, Erwin VG	1999	10591541
1155	10493	2	Central nervous system, pharmacology	Central nervous system, pharmacology, behavior: Cocaine response (5 mg/kg ip), difference in locomotion using Accuscan activity monitor between day 3 (first cocaine treatment) and day 2 (saline ip baseline) [cm/15 min]	Phillips TJ, Huson MG, McKinnon CS	1998	9526019
1156	10293	2	Central nervous system, pharmacology	Central nervous system, pharmacology, behavior: Cocaine response (5 mg/kg ip), exploratory activity, nose pokes in holeboard measured as difference from saline control in females [n difference	Jones BC, Tarantino LM, Rodriguez LA, Reed CL, McClearn GE, Plomin R, Erwin VG	1999	10591541
1157	10292	2	Central nervous system, pharmacology	Central nervous system, pharmacology, behavior: Cocaine response (5 mg/kg ip), exploratory activity, nose pokes in holeboard measured as difference from saline control in males [n]	Jones BC, Tarantino LM, Rodriguez LA, Reed CL, McClearn GE, Plomin R, Erwin VG	1999	10591541
1158	10294	2	Central nervous system, pharmacology	Central nervous system, pharmacology, behavior: Cocaine response (5 mg/kg ip), exploratory activity, nose pokes in holeboard measured as difference from saline control in males and females [n difference]	Jones BC, Tarantino LM, Rodriguez LA, Reed CL, McClearn GE, Plomin R, Erwin VG	1999	10591541
1159	10289	2	Central nervous system, pharmacology	Central nervous system, pharmacology, behavior: Cocaine response (5 mg/kg ip), locomotion activity measured as difference from saline control in males [cm difference]	Jones BC, Tarantino LM, Rodriguez LA, Reed CL, McClearn GE, Plomin R, Erwin VG	1999	10591541
1160	10291	2	Central nervous system, pharmacology	Central nervous system, pharmacology, behavior: Cocaine response (5 mg/kg ip), locomotion activity measured as difference from saline control in males and females [cm difference]	Jones BC, Tarantino LM, Rodriguez LA, Reed CL, McClearn GE, Plomin R, Erwin VG	1999	10591541
1161	10290	2	Central nervous system, pharmacology	Central nervous system, pharmacology, behavior: Cocaine response (5 mg/kg ip), locomotion measured as difference from saline control in females [cm difference]	Jones BC, Tarantino LM, Rodriguez LA, Reed CL, McClearn GE, Plomin R, Erwin VG	1999	10591541
1162	10492	2	Central nervous system, pharmacology	Central nervous system, pharmacology, behavior: Cocaine response (5 mg/kg ip), sensitization of locomotion following 5 daily injections, difference between day 11 (fifth treatment) and day 3 (first treatment) [cm/15 min]	Phillips TJ, Huson MG, McKinnon CS	1998	9526019
1163	10287	2	Central nervous system, pharmacology	Central nervous system, pharmacology, behavior: Cocaine response (5 mg/kg ip), stereotypy, repeated movements measured as difference from saline control in females [n difference]	Jones BC, Tarantino LM, Rodriguez LA, Reed CL, McClearn GE, Plomin R, Erwin VG	1999	10591541
1164	10286	2	Central nervous system, pharmacology	Central nervous system, pharmacology, behavior: Cocaine response (5 mg/kg ip), stereotypy, repeated movements measured as difference from saline control in males [n difference]	Jones BC, Tarantino LM, Rodriguez LA, Reed CL, McClearn GE, Plomin R, Erwin VG	1999	10591541
1165	10288	2	Central nervous system, pharmacology	Central nervous system, pharmacology, behavior: Cocaine response (5 mg/kg ip), stereotypy, repeated movements measured as difference from saline control in males and females [n difference]	Jones BC, Tarantino LM, Rodriguez LA, Reed CL, McClearn GE, Plomin R, Erwin VG	1999	10591541
1166	10333	2	Central nervous system, pharmacology	Central nervous system, pharmacology, behavior: Cocaine response (5 mg/kg, ip), open field center time (difference from saline) in males [sec]	Jones BC, Tarantino LM, Rodriguez LA, Reed CL, McClearn GE, Plomin R, Erwin VG	1999	10591541
1167	10334	2	Central nervous system, pharmacology	Central nervous system, pharmacology, behavior: Cocaine response (5 mg/kg), anxiety assay, center time in an open field test, difference from saline control in females [sec]	Jones BC, Tarantino LM, Rodriguez LA, Reed CL, McClearn GE, Plomin R, Erwin VG	1999	10591541
1168	10417	2	Central nervous system, pharmacology	Central nervous system, pharmacology, behavior: Cocaine response (dose), locomotor activation after injection, distance in 30 min test [cm]	Miner LL, Marley RJ	1995	8748389
1169	10203	2	Central nervous system, pharmacology	Central nervous system, pharmacology, behavior: Cocaine response (variable dose iv via tail vein), dose required to induce clonic seizure [mg/kg]	Hain HS, Crabbe JC, Bergeson SE, Belknap JK	2000	10734168
1170	10202	2	Central nervous system, pharmacology	Central nervous system, pharmacology, behavior: Cocaine response (variable dose, iv), dosage required to induce tonic seizure infused via tail vein [mg/kg]	Hain HS, Crabbe JC, Bergeson SE, Belknap JK	2000	10734168
1171	11750	2	Central nervous system, pharmacology	Central nervous system, pharmacology, behavior: Conditioned place preference (CPP) baseline control for cocaine CPP test, time in drug-paired compartment for females [sec]	Philip VM, Ansah TA, Blaha CD, Cook MN, Hamre KM, Lariviere WR, Matthews DB, Mittleman G, Goldowitz D, Chesler EJ	2010	19958391
1172	11751	2	Central nervous system, pharmacology	Central nervous system, pharmacology, behavior: Conditioned place preference (CPP) baseline control for cocaine CPP test, time spent in saline-paired unconditioned side before conditioning for females [sec]	Philip VM, Ansah TA, Blaha CD, Cook MN, Hamre KM, Lariviere WR, Matthews DB, Mittleman G, Goldowitz D, Chesler EJ	2010	19958391
1173	10564	2	Central nervous system, pharmacology	Central nervous system, pharmacology, behavior: Control response (10 mg/kg oil vehicle), locomotor activity 16-20 min after injection [activity counts/min]	Risinger FO, Quick E, Belknap JK	2000	11106859
1174	10566	2	Central nervous system, pharmacology	Central nervous system, pharmacology, behavior: Control response (10 mg/kg oil vehicle), locomotor activity 21-25 min after injection [activity counts/min]	Risinger FO, Quick E, Belknap JK	2000	11106859
1175	10568	2	Central nervous system, pharmacology	Central nervous system, pharmacology, behavior: Control response (10 mg/kg oil vehicle), locomotor activity 26-30 min after injection [activity counts/min]	Risinger FO, Quick E, Belknap JK	2000	11106859
1176	10570	2	Central nervous system, pharmacology	Central nervous system, pharmacology, behavior: Control response (10 mg/kg oil vehicle), locomotor activity from 0-15 min after injection [activity counts/min]	Risinger FO, Quick E, Belknap JK	2000	11106859
1177	10572	2	Central nervous system, pharmacology	Central nervous system, pharmacology, behavior: Control response (10 mg/kg oil vehicle), locomotor activity from 15-30 min after injection [activity counts/min]	Risinger FO, Quick E, Belknap JK	2000	11106859
1178	16197	2	Central nervous system, pharmacology	Central nervous system, pharmacology, behavior: Difference in nicotine response (0.5mg/kg, s.c., b.i.d., on days 2-4) and saline response (0.9%, s.c., b.i.d., on days 2-4), conditioned place preference (CPP) on day 5 in 7-8-week old males [sec]	Harenza, J, Muldoon, PP, De Biasi, M, Miles, MF, and Damaj, MI	2013
1179	10138	2	Central nervous system, pharmacology	Central nervous system, pharmacology, behavior: Ethanol acceptance (10% in tap water after 24 hr water deprivation) by young adult females (74-91 day, residuals and same data as in Rodriguez et al, 1994 with outliers removed and two strains added) [g/kg]	Fernandez JR, Vogler GP, Tarantino LM, Vignetti S, Plomin R, McClearn GE	1999	10581484
1180	10136	2	Central nervous system, pharmacology	Central nervous system, pharmacology, behavior: Ethanol acceptance (10% in tap water after 24 hr water deprivation) by young adult females (74-91 days, same data as in Rodriguez et al., 1994 with outliers removed and two strains added) [g/kg]	Fernandez JR, Vogler GP, Tarantino LM, Vignetti S, Plomin R, McClearn GE	1999	10581484
1181	10137	2	Central nervous system, pharmacology	Central nervous system, pharmacology, behavior: Ethanol acceptance (10% in tap water after 24 hr water deprivation) by young adult males (53-67 days, residual values and same data as Rodriguez et al, 1994 with outliers removed and two strains added) [g/kg	Fernandez JR, Vogler GP, Tarantino LM, Vignetti S, Plomin R, McClearn GE	1999	10581484
1182	10135	2	Central nervous system, pharmacology	Central nervous system, pharmacology, behavior: Ethanol acceptance (10% in tap water after 24 hr water deprivation), raw mean consumption of adult males (same data as Rodriguez et al, 1994 with outliers removed and two strains added) [g/kg body weight]	Fernandez JR, Vogler GP, Tarantino LM, Vignetti S, Plomin R, McClearn GE	1999	10581484
1183	10140	2	Central nervous system, pharmacology	Central nervous system, pharmacology, behavior: Ethanol preference (10% in tap water), consumption using two-bottle choice in young adult females (74-91 days, and same data as Rodriguez et al, 1994 with outliers removed and two strains added) [g/kg]	Fernandez JR, Vogler GP, Tarantino LM, Vignetti S, Plomin R, McClearn GE	1999	10581484
1184	10142	2	Central nervous system, pharmacology	Central nervous system, pharmacology, behavior: Ethanol preference (10% in tap water), consumption using two-bottle choice in young adult females (74-91 days, residuals over a two week test period and same data as Rodriguez et al, 1994 with outliers remov	Fernandez JR, Vogler GP, Tarantino LM, Vignetti S, Plomin R, McClearn GE	1999	10581484
1185	10141	2	Central nervous system, pharmacology	Central nervous system, pharmacology, behavior: Ethanol preference (10% in tap water), consumption using two-bottle choice in young adult males (53-67 days, residuals and same data as Rodriguez et al, 1994 with outliers removed and two strains added) [g/	Fernandez JR, Vogler GP, Tarantino LM, Vignetti S, Plomin R, McClearn GE	1999	10581484
1186	10139	2	Central nervous system, pharmacology	Central nervous system, pharmacology, behavior: Ethanol preference (10% in tap water), consumption using two-bottle choice in young adult males (53-67 days, same data as Rodriguez et al, 1994 with outliers removed and two strains added) [g/kg]	Fernandez JR, Vogler GP, Tarantino LM, Vignetti S, Plomin R, McClearn GE	1999	10581484
1187	13565	2	Central nervous system, pharmacology	Central nervous system, pharmacology, behavior: Ethanol response (20% v/v), consumption using drinking in the dark (DID) method (4 hr access on day 4 of DID) in females, baseline in normally housed group, control for chronic mild stress (CMS) group (Phas	Jones BC, Lu Lu, Williams RW	2011
1188	10077	2	Central nervous system, pharmacology	Central nervous system, pharmacology, behavior: Ethanol response (1.33 g/kg ip), open field activity in 20-24 week-old males tested under dim light, 10-13 min after injection of saline (day 1) and ethanol (day 2), difference in number of beam crossings re	Crabbe JC, Kosobud A, Young ER, Janowsky JS	1983	6683363
1189	10065	2	Central nervous system, pharmacology	Central nervous system, pharmacology, behavior: Ethanol response (1.5 g/kg ip loading dose and 68.1 mg/kg pyrazole), chronic withdrawal, handling-induced convulsion score (HIC) corrected for response to pyrazole alone (difference between strain mean value	Crabbe JC	1998	9655868
1190	10794	2	Central nervous system, pharmacology	Central nervous system, pharmacology, behavior: Ethanol response (1.5 g/kg ip), adaptation to ethanol defined as 15-20 min interval locomotion minus 0-5 min interval locomotion [cm]	Demarest K, Koyner J, McCaughran J Jr, Cipp L, Hitzemann R	2001	11529277
1191	10790	2	Central nervous system, pharmacology	Central nervous system, pharmacology, behavior: Ethanol response (1.5 g/kg ip), locomotion during 0 to 5 min interval (updated data PMID 9880575) [cm]	Demarest K, Koyner J, McCaughran J Jr, Cipp L, Hitzemann R	2001	11529277
1192	10792	2	Central nervous system, pharmacology	Central nervous system, pharmacology, behavior: Ethanol response (1.5 g/kg ip), locomotion during 10 to 15 min interval (updated data PMID 9880575) [cm]	Demarest K, Koyner J, McCaughran J Jr, Cipp L, Hitzemann R	2001	11529277
1193	10793	2	Central nervous system, pharmacology	Central nervous system, pharmacology, behavior: Ethanol response (1.5 g/kg ip), locomotion during 15 to 20 min interval (updated data PMID 9880575) [cm]	Demarest K, Koyner J, McCaughran J Jr, Cipp L, Hitzemann R	2001	11529277
1194	10791	2	Central nervous system, pharmacology	Central nervous system, pharmacology, behavior: Ethanol response (1.5 g/kg ip), locomotion during 5 to 10 min interval (updated data PMID 9880575) [cm]	Demarest K, Koyner J, McCaughran J Jr, Cipp L, Hitzemann R	2001	11529277
1195	10066	2	Central nervous system, pharmacology	Central nervous system, pharmacology, behavior: Ethanol response (1.5 g/kg), blood ethanol concentration (BEC) normalization data set (BEC was stabilized to ~1.5 mg EtOH/ml blood using daily pyrazole injections) [mg/ml]	Crabbe JC	1998	9655868
1196	10125	2	Central nervous system, pharmacology	Central nervous system, pharmacology, behavior: Ethanol response (1.5 mg/kg ip), acute locomotor activation, distance traveled 0 to 5 min after injection [cm]	Demarest K, McCaughran J, Mahjubi E, Cipp L, Hitzemann R	1999	9880575
1197	10127	2	Central nervous system, pharmacology	Central nervous system, pharmacology, behavior: Ethanol response (1.5 mg/kg ip), acute locomotor activation, distance traveled 10 to 15 min after injection [cm]	Demarest K, McCaughran J, Mahjubi E, Cipp L, Hitzemann R	1999	9880575
1198	10128	2	Central nervous system, pharmacology	Central nervous system, pharmacology, behavior: Ethanol response (1.5 mg/kg ip), acute locomotor activation, distance traveled 15-20 min after injection [cm]	Demarest K, McCaughran J, Mahjubi E, Cipp L, Hitzemann R	1999	9880575
1199	10126	2	Central nervous system, pharmacology	Central nervous system, pharmacology, behavior: Ethanol response (1.5 mg/kg ip), acute locomotor activation, distance traveled 5 to 10 min after injection [cm]	Demarest K, McCaughran J, Mahjubi E, Cipp L, Hitzemann R	1999	9880575
1200	10129	2	Central nervous system, pharmacology	Central nervous system, pharmacology, behavior: Ethanol response (1.5 mg/kg ip), acute locomotor activation, distance traveled 5 to 20 min after injection [cm]	Demarest K, McCaughran J, Mahjubi E, Cipp L, Hitzemann R	1999	9880575
1201	10348	2	Central nervous system, pharmacology	Central nervous system, pharmacology, behavior: Ethanol response (1.75 g/kg ip then 2 g/kg ip), acute functional tolerance (AFT) measured as the difference in blood alcohol concentration (BEC, retrobulbar bleed) following the second recovery of balance an	Kirstein SL, Davidson KL, Ehringer MA, Sikela JM, Erwin VG, Tabakoff B	2002	12183685
1202	10351	2	Central nervous system, pharmacology	Central nervous system, pharmacology, behavior: Ethanol response (1.75 g/kg ip then 2 g/kg ip), duration of ataxia following the second ethanol injection using a dowel test (Regain Test 2 corresponds to BEC2) [min]	Kirstein SL, Davidson KL, Ehringer MA, Sikela JM, Erwin VG, Tabakoff B	2002	12183685
1203	11006	2	Central nervous system, pharmacology	Central nervous system, pharmacology, behavior: Ethanol response (1.75 g/kg ip), ataxia measured by rotarod performance, difference from saline baseline (supplementary data to Brigman et al.)	Brigman JL, Mathur P, Lu L, Williams RW, Holmes A	2009	18830130
1204	10347	2	Central nervous system, pharmacology	Central nervous system, pharmacology, behavior: Ethanol response (1.75 g/kg ip), initial sensitivity measured by blood ethanol concentration (BEC, retrobulbar bleed) at loss of balance using a dowel test (BEC time 0) [mg % ethanol]	Kirstein SL, Davidson KL, Ehringer MA, Sikela JM, Erwin VG, Tabakoff B	2002	12183685
1205	10350	2	Central nervous system, pharmacology	Central nervous system, pharmacology, behavior: Ethanol response (1.75 mg/kg ip), duration of ataxia following the first ethanol injection using a dowel test (Regain Test 1 corresponds to BEC1) [min]	Kirstein SL, Davidson KL, Ehringer MA, Sikela JM, Erwin VG, Tabakoff B	2002	12183685
1206	10349	2	Central nervous system, pharmacology	Central nervous system, pharmacology, behavior: Ethanol response (1.75 mg/kg ip), time to ataxia measured as loss of balance using a dowel test (Loss corresponds to BEC time 0) [min]	Kirstein SL, Davidson KL, Ehringer MA, Sikela JM, Erwin VG, Tabakoff B	2002	12183685
1207	12393	2	Central nervous system, pharmacology	Central nervous system, pharmacology, behavior: Ethanol response (1.8 g/kg ip), anxiety assay in ethanol-treated (NOE) group, activity in closed quadrants using an elevated zero maze in 60 to 120-day-old males and females during last 5 min [n beam breaks/	Melloni Cook, Lu Lu, Rob Williams	2009
1208	12623	2	Central nervous system, pharmacology	Central nervous system, pharmacology, behavior: Ethanol response (10% EtOH in tap water) average daily consumption, two bottle choice [g/kg], males	Melloni N. Cook and colleagues	2010
1209	12624	2	Central nervous system, pharmacology	Central nervous system, pharmacology, behavior: Ethanol response (10% EtOH in tap water), average daily consumption using two-bottle choice method in females [g/kg]	Melloni N. Cook and colleagues	2010
1210	12586	2	Central nervous system, pharmacology	Central nervous system, pharmacology, behavior: Ethanol response (10% in tap water), average daily consumption, two-bottle choice, males and females [g/kg]	Cook M, Lu L, Williams RW	2010
1211	12565	2	Central nervous system, pharmacology	Central nervous system, pharmacology, behavior: Ethanol response (10% in tap water), average daily preference ratio, two-bottle choice in males and females [EtOH/water ratio]	Cook MN, Lu L	2010
1212	10159	2	Central nervous system, pharmacology	Central nervous system, pharmacology, behavior: Ethanol response (10% in tap water), voluntary consumption ratio using a two-bottle choice test [gm/kg]	Gill K, Liu Y, Deitrich RA	1996	8651451
1213	10581	2	Central nervous system, pharmacology	Central nervous system, pharmacology, behavior: Ethanol response (10% in water po), acceptance, total consumption over 24 hr for females [g/kg]	Rodriguez LA, Plomin R, Blizard DA, Jones BC, McClearn GE	1994	7695038
1214	10582	2	Central nervous system, pharmacology	Central nervous system, pharmacology, behavior: Ethanol response (10% in water po), acceptance, total consumption over 24 hr for males [g/kg]	Rodriguez LA, Plomin R, Blizard DA, Jones BC, McClearn GE	1994	7695038
1215	10158	2	Central nervous system, pharmacology	Central nervous system, pharmacology, behavior: Ethanol response (10% in water po), ethanol preference ratio using a two-bottle choice test [ratio]	Gill K, Liu Y, Deitrich RA	1996	8651451
1216	10588	2	Central nervous system, pharmacology	Central nervous system, pharmacology, behavior: Ethanol response (10% in water po), preference and consumption of 10% ethanol vs. water over 15 days [g/kg]	Rodriguez LA, Plomin R, Blizard DA, Jones BC, McClearn GE	1995	7625571
1217	10154	2	Central nervous system, pharmacology	Central nervous system, pharmacology, behavior: Ethanol response (10% in water po), preference during free choice period for females using two-bottle choice test [ratio]	Gill K, Liu Y, Deitrich RA	1996	8651451
1218	10583	2	Central nervous system, pharmacology	Central nervous system, pharmacology, behavior: Ethanol response (10% in water po), preference for alcohol for females [g/kg]	Rodriguez LA, Plomin R, Blizard DA, Jones BC, McClearn GE	1994	7695038
1219	10151	2	Central nervous system, pharmacology	Central nervous system, pharmacology, behavior: Ethanol response (10% in water po), total fluid intake during 4-day forced 10% ethanol exposure period [ml/day]	Gill K, Liu Y, Deitrich RA	1996	8651451
1220	10155	2	Central nervous system, pharmacology	Central nervous system, pharmacology, behavior: Ethanol response (10% in water, po), consumption during 3-week free choice period using two-bottle choice test for males [gm/kg/day]	Gill K, Liu Y, Deitrich RA	1996	8651451
1221	10156	2	Central nervous system, pharmacology	Central nervous system, pharmacology, behavior: Ethanol response (10% in water, po), consumption during free choice period for females using two-bottle choice test [gm/kg/day]	Gill K, Liu Y, Deitrich RA	1996	8651451
1222	10153	2	Central nervous system, pharmacology	Central nervous system, pharmacology, behavior: Ethanol response (10% in water, po), preference during 3-week free choice period using two-bottle choice test for males [fraction]	Gill K, Liu Y, Deitrich RA	1996	8651451
1223	12733	2	Central nervous system, pharmacology	Central nervous system, pharmacology, behavior: Ethanol response (10% v/v ethanol), average daily consumption at 2 hr, males and females combined [g/kg]	Melloni N Cook and colleagues	2010
1224	10587	2	Central nervous system, pharmacology	Central nervous system, pharmacology, behavior: Ethanol response (10% v/v in water), acceptance of ethanol under thirst motivation in a single-bottle (no choice) test following 24 hr water deprivation, total 24 hr ethanol intake [g/kg]	Rodriguez LA, Plomin R, Blizard DA, Jones BC, McClearn GE	1995	7625571
1225	10074	2	Central nervous system, pharmacology	Central nervous system, pharmacology, behavior: Ethanol response (10% v/v in water), acceptance of ethanol under thirst motivation in a single-bottle (no choice) test following 24 hr water deprivation, total 24 hr ethanol intake in 20-24 week-old males [g	Crabbe JC, Kosobud A, Young ER, Janowsky JS	1983	6683363
1226	10073	2	Central nervous system, pharmacology	Central nervous system, pharmacology, behavior: Ethanol response (10% v/v in water), acceptance of ethanol under thirst motivation in a single-bottle (no choice) test following 24 hr water deprivation, total 24 hr ethanol intake relative to previous water	Crabbe JC, Kosobud A, Young ER, Janowsky JS	1983	6683363
1227	10584	2	Central nervous system, pharmacology	Central nervous system, pharmacology, behavior: Ethanol response (10% v/v in water), preference of females using 2-bottle choice [g/kg]	Rodriguez LA, Plomin R, Blizard DA, Jones BC, McClearn GE	1994	7695038
1228	11297	2	Central nervous system, pharmacology	Central nervous system, pharmacology, behavior: Ethanol response (10% w/v in water), consumption using a two-bottle choice for males and females, average between days 5-11, new BXD strains only [g/kg/24h]	Matthews D, Lu L, Cook M, Williams RW	2004
1229	10477	2	Central nervous system, pharmacology	Central nervous system, pharmacology, behavior: Ethanol response (10%, g/kg in 0.2% saccharin and tap water), consumption using a two-bottle choice test offered vs. tap water, mean of day 2 and day 4 of a 4-day 24-hr access period [g/kg/day]	Phillips TJ, Crabbe JC, Metten P, Belknap JK	1994	7978106
1230	10476	2	Central nervous system, pharmacology	Central nervous system, pharmacology, behavior: Ethanol response (10%, g/kg in tap water), consumption using a two-bottle choice test offered vs. tap water, mean of day 2 and day 4 of a 4-day 24-hr access period [g/kg/day]	Phillips TJ, Crabbe JC, Metten P, Belknap JK	1994	7978106
1231	10479	2	Central nervous system, pharmacology	Central nervous system, pharmacology, behavior: Ethanol response (10%, g/kg in tap water), preference using a two-bottle choice test offered vs. tap water, mean of day 2 and day 4 of a 4-day 24-hr access period [ratio]	Phillips TJ, Crabbe JC, Metten P, Belknap JK	1994	7978106
1232	10498	2	Central nervous system, pharmacology	Central nervous system, pharmacology, behavior: Ethanol response (2 g/kg ip), acute ataxia measured using using grid test (Accuscan activity monitor), difference between day 11 (first and only ethanol treatment) and day 2 (saline baseline) in the chronic	Phillips TJ, Lessov CN, Harland RD, Mitchell SR	1996	8627538
1233	10497	2	Central nervous system, pharmacology	Central nervous system, pharmacology, behavior: Ethanol response (2 g/kg ip), acute ataxia, difference between day 3 (first ethanol treatment) and day 2 (saline baseline) in the chronic drug group [n grid test errors/10 min test]	Phillips TJ, Lessov CN, Harland RD, Mitchell SR	1996	8627538
1234	10088	2	Central nervous system, pharmacology	Central nervous system, pharmacology, behavior: Ethanol response (2 g/kg ip), acute difference in locomotion between experimental ethanol-condidtioned and saline control group of males [activity counts/min]	Cunningham CL	1995	7480533
1235	10485	2	Central nervous system, pharmacology	Central nervous system, pharmacology, behavior: Ethanol response (2 g/kg ip), acute locomotor activity response (horizontal distance), 1-5 min after injection, difference between day 2 saline injection response and day 3 ethanol injection in young adult f	Phillips TJ, Huson M, Gwiazdon C, Burkhart-Kasch S, Shen EH	1995	7625557
1236	10482	2	Central nervous system, pharmacology	Central nervous system, pharmacology, behavior: Ethanol response (2 g/kg ip), acute locomotor activity response (horizontal distance), 1-5 min after injections, difference between day 2 saline control and day 11 ethanol injection (first and only ethanol i	Phillips TJ, Huson M, Gwiazdon C, Burkhart-Kasch S, Shen EH	1995	7625557
1237	10097	2	Central nervous system, pharmacology	Central nervous system, pharmacology, behavior: Ethanol response (2 g/kg ip), conditioned place preference (CPP) for the ethanol-paired grid compartment in experimental group males [s/min]	Cunningham CL	1995	7480533
1238	10090	2	Central nervous system, pharmacology	Central nervous system, pharmacology, behavior: Ethanol response (2 g/kg ip), conditioned place preference (CPP) for the ethanol-paired grid compartment in males in the experimental group over a 30 min trial test [% time]	Cunningham CL	1995	7480533
1239	10098	2	Central nervous system, pharmacology	Central nervous system, pharmacology, behavior: Ethanol response (2 g/kg ip), conditioned place preference (CPP) for the ethanol-paired hole floor in experimental group males [s/min]	Cunningham CL	1995	7480533
1240	10500	2	Central nervous system, pharmacology	Central nervous system, pharmacology, behavior: Ethanol response (2 g/kg ip), difference in ataxia using grid test (Accuscan activity monitor) between acute ethanol on day 3 (first ethanol treatment) and day 2 (saline baseline) in the chronic ethanol grou	Phillips TJ, Lessov CN, Harland RD, Mitchell SR	1996	8627538
1241	10501	2	Central nervous system, pharmacology	Central nervous system, pharmacology, behavior: Ethanol response (2 g/kg ip), difference in ataxia using grid test (Accuscan activity monitor) between injection on day 11 (first and only ethanol treatment) and day 2 (saline baseline) in the chronic saline	Phillips TJ, Lessov CN, Harland RD, Mitchell SR	1996	8627538
1242	10495	2	Central nervous system, pharmacology	Central nervous system, pharmacology, behavior: Ethanol response (2 g/kg ip), difference in locomotion between day 11 (first and only ethanol treatment) and day 2 (saline baseline) in the chronic saline group [n beam breaks/10 min test]	Phillips TJ, Lessov CN, Harland RD, Mitchell SR	1996	8627538
1243	10496	2	Central nervous system, pharmacology	Central nervous system, pharmacology, behavior: Ethanol response (2 g/kg ip), difference in locomotion using grid test (Accuscan activity monitor) after repeated treatment, day 11 (fifth treatment) minus day 3 (first treatment) in the chronic ethanol grou	Phillips TJ, Lessov CN, Harland RD, Mitchell SR	1996	8627538
1244	10494	2	Central nervous system, pharmacology	Central nervous system, pharmacology, behavior: Ethanol response (2 g/kg ip), difference in locomotion using grid test (Accuscan activity monitor) following ethanol injection, day 3 (first treatment) minus day 2 (saline baseline) in the chronic ethanol gr	Phillips TJ, Lessov CN, Harland RD, Mitchell SR	1996	8627538
1245	10499	2	Central nervous system, pharmacology	Central nervous system, pharmacology, behavior: Ethanol response (2 g/kg ip), intoxication and adaptation measured as difference in missteps using grid test (Accuscan activity monitor) after repeated treatment, day 11 (fifth treatment) minus day 3 (first	Phillips TJ, Lessov CN, Harland RD, Mitchell SR	1996	8627538
1246	10092	2	Central nervous system, pharmacology	Central nervous system, pharmacology, behavior: Ethanol response (2 g/kg ip), locomotion from 1-5 min after injection, conditioning trial 1 in males [activity counts per min]	Cunningham CL	1995	7480533
1247	10102	2	Central nervous system, pharmacology	Central nervous system, pharmacology, behavior: Ethanol response (2 g/kg ip), locomotion from 1-5 min after injection, conditioning trial 4 in males [activity counts per min]	Cunningham CL	1995	7480533
1248	10089	2	Central nervous system, pharmacology	Central nervous system, pharmacology, behavior: Ethanol response (2 g/kg ip), locomotor tolerance or sensitization in males, difference between activity after fourth ethanol trial and first trial [cm]	Cunningham CL	1995	7480533
1249	10104	2	Central nervous system, pharmacology	Central nervous system, pharmacology, behavior: Ethanol response (2 g/kg ip), locomotor tolerance or sensitization in males, difference between experimental group (two prior exposures to ethanol) and saline control group on fourth conditioning day [activi	Cunningham CL	1995	7480533
1250	11560	2	Central nervous system, pharmacology	Central nervous system, pharmacology, behavior: Ethanol response (2 g/kg ip), motor coordination, time on dowel over a 5 min test period immediately after injection for females [sec]	Philip VM, Ansah TA, Blaha CD, Cook MN, Hamre KM, Lariviere WR, Matthews DB, Mittleman G, Goldowitz D, Chesler EJ	2010	19958391
1251	11303	2	Central nervous system, pharmacology	Central nervous system, pharmacology, behavior: Ethanol response (2 g/kg ip), motor coordination, time on dowel over a 5 min test period immediately after injection for males [sec]	Philip VM, Ansah TA, Blaha CD, Cook MN, Hamre KM, Lariviere WR, Matthews DB, Mittleman G, Goldowitz D, Chesler EJ	2010	19958391
1252	11817	2	Central nervous system, pharmacology	Central nervous system, pharmacology, behavior: Ethanol response (2 g/kg ip), motor coordination, time on dowel over a 5 min test period immediately after injection for males and females [sec]	Philip VM, Ansah TA, Blaha CD, Cook MN, Hamre KM, Lariviere WR, Matthews DB, Mittleman G, Goldowitz D, Chesler EJ	2010	19958391
1253	11561	2	Central nervous system, pharmacology	Central nervous system, pharmacology, behavior: Ethanol response (2 g/kg ip), motor coordination, time on dowel over a 5 min test period starting 30 min after injection for females [sec]	Philip VM, Ansah TA, Blaha CD, Cook MN, Hamre KM, Lariviere WR, Matthews DB, Mittleman G, Goldowitz D, Chesler EJ	2010	19958391
1254	11304	2	Central nervous system, pharmacology	Central nervous system, pharmacology, behavior: Ethanol response (2 g/kg ip), motor coordination, time on dowel over a 5 min test period starting 30 min after injection for males [sec]	Philip VM, Ansah TA, Blaha CD, Cook MN, Hamre KM, Lariviere WR, Matthews DB, Mittleman G, Goldowitz D, Chesler EJ	2010	19958391
1255	11818	2	Central nervous system, pharmacology	Central nervous system, pharmacology, behavior: Ethanol response (2 g/kg ip), motor coordination, time on dowel over a 5 min test period starting 30 min after injection for males and females [sec]	Philip VM, Ansah TA, Blaha CD, Cook MN, Hamre KM, Lariviere WR, Matthews DB, Mittleman G, Goldowitz D, Chesler EJ	2010	19958391
1256	10484	2	Central nervous system, pharmacology	Central nervous system, pharmacology, behavior: Ethanol response (2 g/kg ip), sensitization to ethanol (CD group), difference in locomotor activity between fifth ethanol treatment (day 11) and first ethanol treatment (day 3), 1- 5 min after injections in	Phillips TJ, Huson M, Gwiazdon C, Burkhart-Kasch S, Shen EH	1995	7625557
1257	10483	2	Central nervous system, pharmacology	Central nervous system, pharmacology, behavior: Ethanol response (2 g/kg ip), sensitization to ethanol, difference in locomotor activity between saline control group (CS) and ethanol treated group (CD) to final acute ethanol test on day 11 (deltaBG) [cm]	Phillips TJ, Huson M, Gwiazdon C, Burkhart-Kasch S, Shen EH	1995	7625557
1258	11453	2	Central nervous system, pharmacology	Central nervous system, pharmacology, behavior: Ethanol response (2.25 g/kg ip), blood ethanol concentration (BEC) for males [mg/dl XX min after injection]	Philip VM, Ansah TA, Blaha CD, Cook MN, Hamre KM, Lariviere WR, Matthews DB, Mittleman G, Goldowitz D, Chesler EJ	2010	19958391
1259	11967	2	Central nervous system, pharmacology	Central nervous system, pharmacology, behavior: Ethanol response (2.25 g/kg ip), blood ethanol concentration (BEC) for males and females [mg/dl XX min after injection]	Philip VM, Ansah TA, Blaha CD, Cook MN, Hamre KM, Lariviere WR, Matthews DB, Mittleman G, Goldowitz D, Chesler EJ	2010	19958391
1260	11718	2	Central nervous system, pharmacology	Central nervous system, pharmacology, behavior: Ethanol response (2.25 g/kg ip), duration on rotarod following injection for females [sec]	Philip VM, Ansah TA, Blaha CD, Cook MN, Hamre KM, Lariviere WR, Matthews DB, Mittleman G, Goldowitz D, Chesler EJ	2010	19958391
1261	11461	2	Central nervous system, pharmacology	Central nervous system, pharmacology, behavior: Ethanol response (2.25 g/kg ip), duration on rotarod following injection for males [sec]	Philip VM, Ansah TA, Blaha CD, Cook MN, Hamre KM, Lariviere WR, Matthews DB, Mittleman G, Goldowitz D, Chesler EJ	2010	19958391
1262	11975	2	Central nervous system, pharmacology	Central nervous system, pharmacology, behavior: Ethanol response (2.25 g/kg ip), duration on rotarod following injection for males and females [sec]	Philip VM, Ansah TA, Blaha CD, Cook MN, Hamre KM, Lariviere WR, Matthews DB, Mittleman G, Goldowitz D, Chesler EJ	2010	19958391
1263	11706	2	Central nervous system, pharmacology	Central nervous system, pharmacology, behavior: Ethanol response (2.25 g/kg ip), locomotor activity after injection from 0-20 min for females [cm]	Philip VM, Ansah TA, Blaha CD, Cook MN, Hamre KM, Lariviere WR, Matthews DB, Mittleman G, Goldowitz D, Chesler EJ	2010	19958391
1264	11449	2	Central nervous system, pharmacology	Central nervous system, pharmacology, behavior: Ethanol response (2.25 g/kg ip), locomotor activity after injection from 0-20 min for males [cm]	Philip VM, Ansah TA, Blaha CD, Cook MN, Hamre KM, Lariviere WR, Matthews DB, Mittleman G, Goldowitz D, Chesler EJ	2010	19958391
1265	11963	2	Central nervous system, pharmacology	Central nervous system, pharmacology, behavior: Ethanol response (2.25 g/kg ip), locomotor activity after injection from 0-20 min for males and females [cm]	Philip VM, Ansah TA, Blaha CD, Cook MN, Hamre KM, Lariviere WR, Matthews DB, Mittleman G, Goldowitz D, Chesler EJ	2010	19958391
1266	11697	2	Central nervous system, pharmacology	Central nervous system, pharmacology, behavior: Ethanol response (2.25 g/kg ip), locomotor activity after injection from 0-5 min for females [cm]	Philip VM, Ansah TA, Blaha CD, Cook MN, Hamre KM, Lariviere WR, Matthews DB, Mittleman G, Goldowitz D, Chesler EJ	2010	19958391
1267	11440	2	Central nervous system, pharmacology	Central nervous system, pharmacology, behavior: Ethanol response (2.25 g/kg ip), locomotor activity after injection from 0-5 min for males [cm]	Philip VM, Ansah TA, Blaha CD, Cook MN, Hamre KM, Lariviere WR, Matthews DB, Mittleman G, Goldowitz D, Chesler EJ	2010	19958391
1268	11954	2	Central nervous system, pharmacology	Central nervous system, pharmacology, behavior: Ethanol response (2.25 g/kg ip), locomotor activity after injection from 0-5 min for males and females [cm]	Philip VM, Ansah TA, Blaha CD, Cook MN, Hamre KM, Lariviere WR, Matthews DB, Mittleman G, Goldowitz D, Chesler EJ	2010	19958391
1269	11701	2	Central nervous system, pharmacology	Central nervous system, pharmacology, behavior: Ethanol response (2.25 g/kg ip), locomotor activity after injection from 10-15 min for females [cm]	Philip VM, Ansah TA, Blaha CD, Cook MN, Hamre KM, Lariviere WR, Matthews DB, Mittleman G, Goldowitz D, Chesler EJ	2010	19958391
1270	11444	2	Central nervous system, pharmacology	Central nervous system, pharmacology, behavior: Ethanol response (2.25 g/kg ip), locomotor activity after injection from 10-15 min for males [cm]	Philip VM, Ansah TA, Blaha CD, Cook MN, Hamre KM, Lariviere WR, Matthews DB, Mittleman G, Goldowitz D, Chesler EJ	2010	19958391
1271	11958	2	Central nervous system, pharmacology	Central nervous system, pharmacology, behavior: Ethanol response (2.25 g/kg ip), locomotor activity after injection from 10-15 min for males and females [cm]	Philip VM, Ansah TA, Blaha CD, Cook MN, Hamre KM, Lariviere WR, Matthews DB, Mittleman G, Goldowitz D, Chesler EJ	2010	19958391
1272	11703	2	Central nervous system, pharmacology	Central nervous system, pharmacology, behavior: Ethanol response (2.25 g/kg ip), locomotor activity after injection from 15-20 min for females [cm]	Philip VM, Ansah TA, Blaha CD, Cook MN, Hamre KM, Lariviere WR, Matthews DB, Mittleman G, Goldowitz D, Chesler EJ	2010	19958391
1273	11446	2	Central nervous system, pharmacology	Central nervous system, pharmacology, behavior: Ethanol response (2.25 g/kg ip), locomotor activity after injection from 15-20 min for males [cm]	Philip VM, Ansah TA, Blaha CD, Cook MN, Hamre KM, Lariviere WR, Matthews DB, Mittleman G, Goldowitz D, Chesler EJ	2010	19958391
1274	11960	2	Central nervous system, pharmacology	Central nervous system, pharmacology, behavior: Ethanol response (2.25 g/kg ip), locomotor activity after injection from 15-20 min for males and females [cm]	Philip VM, Ansah TA, Blaha CD, Cook MN, Hamre KM, Lariviere WR, Matthews DB, Mittleman G, Goldowitz D, Chesler EJ	2010	19958391
1275	11699	2	Central nervous system, pharmacology	Central nervous system, pharmacology, behavior: Ethanol response (2.25 g/kg ip), locomotor activity after injection from 5-10 min for females [cm]	Philip VM, Ansah TA, Blaha CD, Cook MN, Hamre KM, Lariviere WR, Matthews DB, Mittleman G, Goldowitz D, Chesler EJ	2010	19958391
1276	11442	2	Central nervous system, pharmacology	Central nervous system, pharmacology, behavior: Ethanol response (2.25 g/kg ip), locomotor activity after injection from 5-10 min for males [cm]	Philip VM, Ansah TA, Blaha CD, Cook MN, Hamre KM, Lariviere WR, Matthews DB, Mittleman G, Goldowitz D, Chesler EJ	2010	19958391
1277	11956	2	Central nervous system, pharmacology	Central nervous system, pharmacology, behavior: Ethanol response (2.25 g/kg ip), locomotor activity after injection from 5-10 min for males and females [cm]	Philip VM, Ansah TA, Blaha CD, Cook MN, Hamre KM, Lariviere WR, Matthews DB, Mittleman G, Goldowitz D, Chesler EJ	2010	19958391
1278	11709	2	Central nervous system, pharmacology	Central nervous system, pharmacology, behavior: Ethanol response (2.25 g/kg ip), locomotor activity, difference in distance traveled (saline minus ethanol) between the first 5 min and last 5 min for females [cm]	Philip VM, Ansah TA, Blaha CD, Cook MN, Hamre KM, Lariviere WR, Matthews DB, Mittleman G, Goldowitz D, Chesler EJ	2010	19958391
1279	11452	2	Central nervous system, pharmacology	Central nervous system, pharmacology, behavior: Ethanol response (2.25 g/kg ip), locomotor activity, difference in distance traveled (saline minus ethanol) between the first 5 min and last 5 min for males [cm]	Philip VM, Ansah TA, Blaha CD, Cook MN, Hamre KM, Lariviere WR, Matthews DB, Mittleman G, Goldowitz D, Chesler EJ	2010	19958391
1280	11966	2	Central nervous system, pharmacology	Central nervous system, pharmacology, behavior: Ethanol response (2.25 g/kg ip), locomotor activity, difference in distance traveled (saline minus ethanol) between the first 5 min and last 5 min for males and females [cm]	Philip VM, Ansah TA, Blaha CD, Cook MN, Hamre KM, Lariviere WR, Matthews DB, Mittleman G, Goldowitz D, Chesler EJ	2010	19958391
[truncated: 2,950 more rows]
