# Supplementary material for: Joint mouse–human phenome-wide association to test gene function and disease risk
Source: Nat Commun. 2016 Feb 2;7:10464. doi: 10.1038/ncomms10464 (PMC4740880; doi:10.1038/ncomms10464)
Supplement: Supplementary Data 2 — Summary of expression datasets [file ncomms10464-s3.xlsx]

## Sheet: Supplementary Data 2
	Table Name: Summary of expression datasets
	Author: Wang X, Pandey A, Mulligan MK, et al.
	Title: Joint mouse-human phenome-wide association to test gene function and disease risk
	Journal and Vol and Page:
	Date last updated or submitted: 5/9/2015
	Contact emails: labwilliams@gmail.com, xushengwang78@gmail.com, ashutoshmits@gmail.com
	Citations: Please see http://132.192.47.32/reference.html
	Database : BXD Published molecular Phenotypes
Supplementary Data 2. Summary of expression datasets
Index	GN DatasetID	DatasetName	Tissue
1	388	INIA Adrenal Affy MoGene 1.0ST (Jun12) RMA	Adrenal Gland
2	410	UCLA GSE27483 BXD Bone Femur ILM Mouse WG-6 v1, v1.1 (Jan13) RSN	Bone
3	466	UTHSC WGU88 Female Bone Femur AFFY Mouse Gene ST 2.0 Gene Level (Oct13) RMA	Bone
4	280	INIA Amygdala Affy MoGene 1.0 ST (Nov10) RMA	Brain: Amygdala
5	8	SJUT Cerebellum mRNA M430 (Jan04) MAS5	Brain: Cerebellum
6	415	GenEx BXD EtOH Cerebellum Affy M430 2.0 (Feb13) RMA Both Sexes	Brain: Cerebellum: Experimental
7	437	UBC/CMMT BXD P0 Cerebellum ILM Mouse WG-6 v2.0 (May13) RankInv	Brain: Cerebellum: Development
8	438	UBC/CMMT BXD P3 Cerebellum ILM Mouse WG-6 v2.0 (May13) RankInv	Brain: Cerebellum: Development
9	439	UBC/CMMT BXD P6 Cerebellum ILM Mouse WG-6 v2.0 (May13) RankInv	Brain: Cerebellum: Development
10	440	UBC/CMMT BXD P9 Cerebellum ILM Mouse WG-6 v2.0 (May13) RankInv	Brain: Cerebellum: Development
11	441	UBC/CMMT BXD E12 Cerebellum ILM Mouse WG-6 v2.0 (May13) RankInv	Brain: Cerebellum: Development
12	442	UBC/CMMT BXD E15 Cerebellum ILM Mouse WG-6 v2.0 (May13) RankInv	Brain: Cerebellum: Development
13	443	UBC/CMMT BXD E18 Cerebellum ILM Mouse WG-6 v2.0 (May13) RankInv	Brain: Cerebellum: Development
14	129	Hippocampus Consortium M430v2 (Dec06) ENT8 RMA	Brain: Hippocampus
15	393	UTHSC BXD Aged Hippocampus rev3 Affy Mouse Gene 1.0 ST (Sep12) RMA	Brain: Hippocampus Aging
16	292	UTHSC Hippocampus Illumina v6.1 NON (Nov12) RankInv	Brain: Hippocampus Control
17	293	UTHSC Hippocampus Illumina v6.1 NOS (Nov12) RankInv	Brain: Hippocampus Experimental
18	294	UTHSC Hippocampus Illumina v6.1 NOE (Nov12) RankInv	Brain: Hippocampus Experimental
19	295	UTHSC Hippocampus Illumina v6.1 RSS (Nov12) RankInv	Brain: Hippocampus Experimental
20	296	UTHSC Hippocampus Illumina v6.1 RSE (Nov12) RankInv	Brain: Hippocampus Experimental
21	491	UTHSC BXD Hippocampus Ion Torrent microRNA (Feb14) RPKM	Brain: Hippocampus miRNA
22	281	INIA Hypothalamus Affy MoGene 1.0 ST (Nov10)	Brain: Hypothalamus
23	381	VU BXD Midbrain Agilent SurePrint G3 Mouse GE (May12) Quantile	Brain: Midbrain
24	374	BIDMC/UTHSC Dev Neocortex P3 ILMv6.2 (Nov11) RankInv	Brain: Neocortex Development
25	375	BIDMC/UTHSC Dev Neocortex P14 ILMv6.2 (Nov11) RankInv	Brain: Neocortex Development
26	157	HQF BXD Neocortex ILM6v1.1 (Feb08) RankInv	Brain: Neocortex Adult
27	409	VCU BXD NAc CIE Air M430 2.0 (Jan13) RMA	Brain: Nucleus Accumbens
28	408	VCU BXD NAc CIE EtOH M430 2.0 (Jan13) RMA	Brain: Nucleus Accumbens Experimental
29	156	VCU BXD NAc Sal M430 2.0 (Oct07) RMA	Brain: Nucleus Accumbens Experimental
30	155	VCU BXD NAc EtOH M430 2.0 (Oct07) RMA	Brain: Striatum Adult
31	135	VCU BXD PFC Sal M430 2.0 (Dec06) RMA	Brain: Prefrontal Cortex
32	136	VCU BXD PFC EtOH M430 2.0 (Dec06) RMA	Brain: Prefrontal Cortex
33	301	VCU BXD PFC CIE Air M430 2.0 (Jan11) RMA	Brain: Prefrontal Cortex Experimental
34	300	VCU BXD PFC CIE EtOH M430 2.0 (Jan11) RMA	Brain: Prefrontal Cortex Experimental
35	68	HBP Rosen Striatum M430V2 (Apr05) PDNN Clean	Brain: Striatum Adult
36	152	HQF BXD Striatum ILM6.1 (Nov07) RankInv	Brain: Striatum Adult
37	399	HQF Striatum Affy Mouse Exon 1.0ST Gene Level (Dec09) RMA	Brain: Striatum Adult
38	376	BIDMC/UTHSC Dev Striatum P3 ILMv6.2 (Nov11) RankInv	Brain: Striatum Adult
39	377	BIDMC/UTHSC Dev Striatum P14 ILMv6.2 (Nov11) RankInv	Brain: Striatum Adult
40	228	VCU BXD VTA Sal M430 2.0 (Jun09) RMA	Brain: Ventral Tegmental Area Control
41	229	VCU BXD VTA EtOH M430 2.0 (Jun09) RMA	Brain: Ventral Tegmental Area Control
42	11	INIA Brain mRNA M430 (Feb04) MAS5	Brain: Whole Brain
43	96	UTHSC Brain mRNA U74Av2 (Nov05) RMA	Brain: Whole Brain
44	123	UCHSC BXD Whole Brain M430 2.0 (Nov06) RMA	Brain: Whole Brain
45	590	UTHSC Mouse BXD Whole Brain RNA Sequence (Nov12) RPKM Trimmed 1.0	Brain: Whole Brain RNA-seq
46	178	UCLA BXD Cartilage	Cartilage
47	207	Eye M430v2 (Sep08) RMA	Eye
48	469	EPFL/LISP BXD CD Brown Adipose Affy Mouse Gene 2.0 ST Gene Level (Oct13) RMA	Fat
49	539	UTHSC Mouse BXD Gastrointestinal Affy MoGene 1.0 ST Gene Level (Apr14) RMA	GI Tract
50	485	EPFL/LISP BXD CD Heart Affy Mouse Gene 2.0 ST Gene Level (Jan14) RMA	Heart Control
51	486	EPFL/LISP BXD HFD Heart Affy Mouse Gene 2.0 ST Gene Level (Jan14) RMA	Heart Experimental
52	5	GNF Hematopoietic Cells U74Av2 (Mar03) MAS5	Immune System: Hematopoietic Cells
53	227	IoP Affy MOE 430v2 Spleen (May09) RMA	Immnue System: Spleen
54	146	UMCG Erythroid Cells ILM6v1.1 (Apr09) transformed	Immune System: Erythroid Cells
55	390	St Jude BXD Popliteal Lymph Node Affy HT MG-430 PM (Sep12) RMA	Immune System: Lymph Nodes
56	144	UMCG Myeloid Cells ILM6v1.1 (Apr09) transformed	Immune System: Myeloid Cells
57	218	UWA Illumina PBL (Nov08) RSN	Immune System: Peripheral blood lymphocytes
58	595	UTHSC Elicited Peritoneal Neutrophils Affy MoGene 2.0 ST (Oct14) RMA	Immune System: Peritoneal Neutrophils
59	147	UMCG Progenitor Cells ILM6v1.1 (Apr09) transformed	Immune System: Progenitor Cells
60	260	UTK Spleen ILM6.1 (Jan10) VST	Immune System: Spleen
61	283	UTHSC Affy MoGene 1.0 ST Spleen (Dec10) RMA	Immune System: Spleen
62	145	UMCG Stem Cells ILM6v1.1 (Apr09) transformed	Immune System: Stem Cells
63	319	HZI Thelp M430v2 (Feb11) RMA	Immune System: T cells: Thelper
64	122	HZI Treg M430v2 (Feb11) RMA	Immune System: T cells: Treg
65	216	UWA Illumina Spleen (Nov08) RSN	Immune Systems: Spleen
66	115	Mouse Kidney M430v2 (Jul06) RMA	Kidney
67	373	GSE16780 UCLA Hybrid MDP Liver Affy HT M430A (Sep11) RMA	Liver
68	432	EPFL/LISP BXD CD Liver Affy Mouse Gene 1.0 ST (Apr13) RMA	Liver
69	431	EPFL/LISP BXD HFD Liver Affy Mouse Gene 1.0 ST (Apr13) RMA	Liver Experimental
70	310	GenEx BXD Sal Liver Affy M430 2.0 (Feb11) RMA Both Sexes	Liver Experimental
71	307	GenEx BXD EtOH Liver Affy M430 2.0 (Feb11) RMA Both Sexes	Liver Experimental
72	325	SUH BXD Liver CCl4-treated Affy Mouse Gene 1.0 ST (Jun11) RMA	Liver Experimental
73	160	HZI Lung M430v2 (Apr08) RMA	Lung
74	387	HZI PR8M-Infected Lungs Agilent4x44 (Apr12) Quantile Females	Lung Experimental
75	468	HZI PR8M-Infected Lungs Females RNAseq (Nov13) RPKM Log2	Lung Experimental
76	380	EPFL/LISP BXD HFD Muscle Affy Mouse Gene 1.0 ST (Dec11) RMA	Muscle Experimental
77	379	EPFL/LISP BXD CD Muscle Affy Mouse Gene 1.0 ST (Dec11) RMA
78	389	INIA Pituitary Affy MoGene 1.0ST (Jun12) RMA	Pituitary
79	302	Normal HEI Retina (April 2010) RankInv	Retina Control
80	471	DoD TATRC Retina Affy MoGene 2.0 ST (Dec13) RMA	Retina Control
81	385	ONC HEI Retina (April 2012) RankInv	Retina Experimental
82	479	DoD TATRC Retina Blast Affy MoGene 2.0 ST (Dec13) RMA	Retina Experimental
83	267	Full HEI Retina (April 2010) RankInv	Retina: Control
84	217	UWA Illumina Thymus (Nov08) RSN	Thymus
