# Supplementary material for: Joint mouse–human phenome-wide association to test gene function and disease risk
Source: Nat Commun. 2016 Feb 2;7:10464. doi: 10.1038/ncomms10464 (PMC4740880; doi:10.1038/ncomms10464)
Supplement: Supplementary Data 3 — Summary of sequencing data for the DBA/2J genome [file ncomms10464-s4.xlsx]

## Sheet: Supplementary Data 3
	Table Name: Summary of sequencing data for the DBA/2J genome
	Author: Wang X, Pandey A, Mulligan MK, et al.
	Title: Joint mouse-human phenome-wide association to test gene function and disease risk
	Journal and Vol and Page:
	Date last updated or submitted: 5/9/2015
	Contact emails: labwilliams@gmail.com, xushengwang78@gmail.com, ashutoshmits@gmail.com
	*Based on a C57BL/6J reference genome size of 2.6 Gb. Read depth was determined through by dividing mappable nucleotides by the size of C57BL/6J reference genome.
	† Number of mapped reads and nucleotides for ABI SOLiD using ABI Corona Lite (first) and MAQ (second) mapping tools
	We employed an amplification-free Illumina sequencing-library when using the Illumina HiSeq 2000 to improve mapping and assembly of GC-rich sequence.
Supplementary Data 3. Summary of sequencing data for the DBA/2J genome
	Sequencing platform	Library clone insert size (Kb)	Reads (billion)	Nucleotides (billion)	Mapped reads (billion)†	Mapped nucleotides (billion)†	Coverage*
	ABI SOLiD	1–2	1.29	32.27	0.80/1.23	19.95/30.83	7.67 /11.86
		2–3	4.32	163.89	1.92/3.09	72.39/114.87	27.84/44.18
		3–4	1.05	46.06	0.34/0.52	16.28/24.98	6.26/9.61
	Subtotal		6.66	242.22	3.06/4.84	108.62/170.23	41.77/65.47
	Illumina GA2	0.2	0.38	38.41	0.35	35.15	13.52
	Illumina HiSeq	0.2	1.22	123.01	1.08	118.21	45.46
	Subtotal		1.6	161.42	1.43	153.36	58.98
	Total		8.26	403.64	4.49/6.27	261.98/323.59	100.75/124.45
