# Supplementary material for: Joint mouse–human phenome-wide association to test gene function and disease risk
Source: Nat Commun. 2016 Feb 2;7:10464. doi: 10.1038/ncomms10464 (PMC4740880; doi:10.1038/ncomms10464)
Supplement: Supplementary Data 4 — Nonsynonymous SNPs segregating in the BXD family [file ncomms10464-s5.xlsx]

## Sheet: Supplementary Data 4
	Table Name: Nonsynonymous SNPs segregating in the BXD family
	Author: Wang X, Pandey A, Mulligan MK, et al.
	Title: Joint mouse-human phenome-wide association to test gene function and disease risk
	Journal and Vol and Page:
	Date last updated or submitted: 5/9/2015
	Contact emails: labwilliams@gmail.com, xushengwang78@gmail.com, ashutoshmits@gmail.com
	These missense SNPs can be found at URL: http://www.ncbi.nlm.nih.gov/SNP/snp_viewTable.cgi?handle=UTHSCSEQ
	Grantham score and Effect were calculated using in-house python scripts. (Amino acid difference formula to help explain protein evolution, Science, 1974, PMID: 4843792)
Supplementary Data 4. Nonsynonymous SNPs segregating in the BXD family
Index	Chr	Position bp (mm10)	B allele	D allele	Codon change	Position of AA change	Gene symbol	Transcript ID	Grantham score	Grantham Effect	SIFT	Polyphen	SIFT and Polyphen	Status
1	1	4344820	T	C	aAt/aGt	N2023S	Rp1	ENSMUST00000027032	46	Conservative	-	Yes	-	-
2	1	4344992	C	T	Gat/Aat	D1966N	Rp1	ENSMUST00000027032	23	Conservative	-	Yes	-	-
3	1	4349357	C	T	Ggt/Agt	G511S	Rp1	ENSMUST00000027032	56	Moderately Conservative	-	-	-	-
4	1	4352525	T	C	Aag/Gag	K101E	Rp1	ENSMUST00000027032	56	Moderately Conservative	-	-	-	-
5	1	5070062	A	C	aTt/aGt	I39S	Rgs20	ENSMUST00000118000	142	Moderately Radical	-	-	-	-
6	1	6214740	G	C	Ccg/Gcg	P185A	4732440D04Rik	ENSMUST00000097832	27	Conservative	-	-	-	-
7	1	6214823	G	C	cCa/cGa	P157R	4732440D04Rik	ENSMUST00000097832	103	Moderately Radical	-	-	-	-
8	1	6215064	G	C	Ccg/Gcg	P77A	4732440D04Rik	ENSMUST00000097832	27	Conservative	-	-	-	-
9	1	6240127	A	T	Acg/Tcg	T250S	Rb1cc1	ENSMUST00000027040	58	Moderately Conservative	-	Yes	-	-
10	1	6249843	A	T	tAt/tTt	Y1162F	Rb1cc1	ENSMUST00000027040	22	Conservative	-	-	-	-
11	1	6249969	T	G	cTt/cGt	L1204R	Rb1cc1	ENSMUST00000027040	102	Moderately Radical	-	Yes	-	-
12	1	9724699	A	G	gTg/gCg	V1149A	Vcpip1	ENSMUST00000057438	64	Moderately Conservative	-	-	-	-
13	1	9932176	G	A	Gaa/Aaa	E541K	6030422M02Rik	ENSMUST00000171802	56	Moderately Conservative	-	-	-	-
14	1	9937100	G	A	aGa/aAa	R625K	6030422M02Rik	ENSMUST00000171802	26	Conservative	-	-	-	-
15	1	9940386	C	G	Cca/Gca	P630A	6030422M02Rik	ENSMUST00000171802	27	Conservative	-	-	-	-
16	1	9978944	A	T	tTt/tAt	F225Y	Ppp1r42	ENSMUST00000027049	22	Conservative	-	-	-	-
17	1	11265732	C	T	gCc/gTc	A1459V	Prex2	ENSMUST00000027056	64	Moderately Conservative	-	-	-	-
18	1	11285085	A	G	Acc/Gcc	T1537A	Prex2	ENSMUST00000027056	58	Moderately Conservative	-	-	-	-
19	1	11537277	A	C	Ata/Cta	I82L	AC102654.1	ENSMUST00000179089	5	Conservative	-	-	-	-
20	1	13122474	C	T	cGg/cAg	R347Q	Prdm14	ENSMUST00000047577	43	Conservative	-	-	-	-
21	1	13175215	C	T	Ggt/Agt	G420S	Ncoa2	ENSMUST00000006037	56	Moderately Conservative	-	-	-	-
22	1	14755776	G	C	Gcg/Ccg	A108P	Gm9947	ENSMUST00000067599	27	Conservative	-	-	-	-
23	1	14889420	C	T	Gta/Ata	V681I	Trpa1	ENSMUST00000041447	29	Conservative	-	-	-	-
24	1	14905960	G	A	aCg/aTg	T173M	Trpa1	ENSMUST00000041447	81	Moderately Conservative	Yes	Yes	Yes	Not tested
25	1	15710459	T	A	aaT/aaA	N518K	Kcnb2	ENSMUST00000175681	94	Moderately Conservative	-	-	-	-
26	1	15819010	G	A	aGc/aAc	S221N	Terf1	ENSMUST00000027057	46	Conservative	-	-	-	-
27	1	15819055	G	A	aGt/aAt	S236N	Terf1	ENSMUST00000027057	46	Conservative	-	-	-	-
28	1	15819070	C	G	aCt/aGt	T241S	Terf1	ENSMUST00000027057	58	Moderately Conservative	-	-	-	-
29	1	15819757	A	G	gAg/gGg	E281G	Terf1	ENSMUST00000027057	98	Moderately Conservative	-	-	-	-
30	1	16667687	A	G	cAa/cGa	Q74R	Tmem70	ENSMUST00000177501	43	Conservative	-	-	-	-
31	1	16768820	C	T	cGa/cAa	R440Q	Gm5828	ENSMUST00000071842	43	Conservative	-	-	-	-
32	1	16768837	C	T	atG/atA	M434I	Gm5828	ENSMUST00000071842	10	Conservative	-	-	-	-
33	1	16768964	C	G	gGc/gCc	G392A	Gm5828	ENSMUST00000071842	60	Moderately Conservative	-	-	-	-
34	1	16769166	C	G	Gca/Cca	A325P	Gm5828	ENSMUST00000071842	27	Conservative	-	-	-	-
35	1	16769190	G	T	Cct/Act	P317T	Gm5828	ENSMUST00000071842	38	Conservative	-	-	-	-
36	1	16769945	T	C	cAc/cGc	H65R	Gm5828	ENSMUST00000071842	29	Conservative	-	-	-	-
37	1	16769997	G	A	Ccc/Tcc	P48S	Gm5828	ENSMUST00000071842	74	Moderately Conservative	-	-	-	-
38	1	16770058	T	G	ttA/ttC	L27F	Gm5828	ENSMUST00000071842	22	Conservative	-	-	-	-
39	1	18141484	C	T	gGa/gAa	G20E	Crisp4	ENSMUST00000115344	98	Moderately Conservative	-	-	-	-
40	1	18236603	C	T	cGt/cAt	R43H	Defb18	ENSMUST00000097818	29	Conservative	-	-	-	-
41	1	20509040	C	T	cGa/cAa	R1814Q	Pkhd1	ENSMUST00000088448	43	Conservative	-	-	-	-
42	1	20520157	G	C	Cat/Gat	H1789D	Pkhd1	ENSMUST00000088448	81	Moderately Conservative	-	-	-	-
43	1	20522979	T	C	Aat/Gat	N1637D	Pkhd1	ENSMUST00000088448	23	Conservative	-	-	-	-
44	1	20523048	A	T	Ttc/Atc	F1614I	Pkhd1	ENSMUST00000088448	21	Conservative	-	-	-	-
45	1	20523125	G	A	aCg/aTg	T1588M	Pkhd1	ENSMUST00000088448	81	Moderately Conservative	-	Yes	-	-
46	1	20523440	A	T	aTt/aAt	I1483N	Pkhd1	ENSMUST00000088448	149	Moderately Radical	Yes	Yes	Yes	Not tested
47	1	20523851	G	A	tCt/tTt	S1346F	Pkhd1	ENSMUST00000088448	155	Radical	-	-	-	-
48	1	20524097	A	G	cTa/cCa	L1264P	Pkhd1	ENSMUST00000088448	98	Moderately Conservative	-	-	-	-
49	1	20524250	C	T	aGt/aAt	S1213N	Pkhd1	ENSMUST00000088448	46	Conservative	-	-	-	-
50	1	20534578	A	G	gTg/gCg	V1171A	Pkhd1	ENSMUST00000088448	64	Moderately Conservative	-	-	-	-
51	1	20537401	T	A	gAt/gTt	D1077V	Pkhd1	ENSMUST00000088448	152	Radical	-	Yes	-	-
52	1	20547347	G	T	Cat/Aat	H1005N	Pkhd1	ENSMUST00000088448	68	Moderately Conservative	-	-	-	-
53	1	20553472	G	T	Cct/Act	P800T	Pkhd1	ENSMUST00000088448	38	Conservative	-	Yes	-	-
54	1	20558674	G	A	gCt/gTt	A683V	Pkhd1	ENSMUST00000088448	64	Moderately Conservative	-	-	-	-
55	1	20558708	T	G	Atc/Ctc	I672L	Pkhd1	ENSMUST00000088448	5	Conservative	-	-	-	-
56	1	20559437	C	T	Gat/Aat	D648N	Pkhd1	ENSMUST00000088448	23	Conservative	-	-	-	-
57	1	20559475	G	T	aCt/aAt	T635N	Pkhd1	ENSMUST00000088448	65	Moderately Conservative	-	-	-	-
58	1	20562376	A	G	cTg/cCg	L605P	Pkhd1	ENSMUST00000088448	98	Moderately Conservative	-	Yes	-	-
59	1	20562472	C	A	cGc/cTc	R573L	Pkhd1	ENSMUST00000088448	102	Moderately Radical	-	-	-	-
60	1	20563652	T	C	cAt/cGt	H553R	Pkhd1	ENSMUST00000088448	29	Conservative	-	-	-	-
61	1	20613452	A	T	Ttt/Att	F26I	Pkhd1	ENSMUST00000088448	21	Conservative	-	-	-	-
62	1	20934969	A	G	Atc/Gtc	I116V	Paqr8	ENSMUST00000167119	29	Conservative	-	-	-	-
63	1	20935152	A	C	Att/Ctt	I177L	Paqr8	ENSMUST00000167119	5	Conservative	-	-	-	-
64	1	20935638	A	T	Acc/Tcc	T339S	Paqr8	ENSMUST00000167119	58	Moderately Conservative	-	-	-	-
65	1	23256331	C	T	Gcg/Acg	A26T	Gm6420	ENSMUST00000097807	58	Moderately Conservative	-	-	-	-
66	1	24003167	C	G	gaG/gaC	E65D	1110058L19Rik	ENSMUST00000027338	45	Conservative	-	-	-	-
67	1	24057231	C	T	gGt/gAt	G114D	Fam135a	ENSMUST00000027337	94	Moderately Conservative	-	-	-	-
68	1	24510872	C	T	Gat/Aat	D315N	Col19a1	ENSMUST00000115244	23	Conservative	-	-	-	-
69	1	25830657	A	G	Att/Gtt	I1V	Gm9884	ENSMUST00000064487	29	Conservative	-	-	-	-
70	1	28776317	C	T	gGa/gAa	G878E	Gm597	ENSMUST00000059937	98	Moderately Conservative	Yes	Yes	Yes	Not tested
71	1	28776782	G	C	aCa/aGa	T723R	Gm597	ENSMUST00000059937	71	Moderately Conservative	-	-	-	-
72	1	28777184	A	G	cTc/cCc	L589P	Gm597	ENSMUST00000059937	98	Moderately Conservative	-	-	-	-
73	1	28777286	C	G	aGt/aCt	S555T	Gm597	ENSMUST00000059937	58	Moderately Conservative	-	-	-	-
74	1	28777292	C	T	tGc/tAc	C553Y	Gm597	ENSMUST00000059937	194	Radical	-	-	-	-
75	1	28777678	G	T	aaC/aaA	N424K	Gm597	ENSMUST00000059937	94	Moderately Conservative	-	-	-	-
76	1	28778246	C	T	cGc/cAc	R235H	Gm597	ENSMUST00000059937	29	Conservative	-	-	-	-
77	1	30821170	T	C	Aca/Gca	T860A	Phf3	ENSMUST00000088310	58	Moderately Conservative	-	-	-	-
78	1	30830434	C	T	gGt/gAt	G511D	Phf3	ENSMUST00000088310	94	Moderately Conservative	-	-	-	-
79	1	30830773	C	T	cGg/cAg	R398Q	Phf3	ENSMUST00000088310	43	Conservative	-	-	-	-
80	1	32520148	C	A	ttG/ttT	L284F	Gm9839	ENSMUST00000050429	22	Conservative	-	-	-	-
81	1	32545670	G	C	atC/atG	I386M	Gm5415	ENSMUST00000171322	10	Conservative	-	-	-	-
82	1	34169888	T	A	Ttg/Atg	L1156M	Dst	ENSMUST00000115104	15	Conservative	-	-	-	-
83	1	34189107	G	A	aGc/aAc	S1927N	Dst	ENSMUST00000115104	46	Conservative	-	-	-	-
84	1	34189113	C	A	aCg/aAg	T1929K	Dst	ENSMUST00000115104	78	Moderately Conservative	-	-	-	-
85	1	34189152	A	C	gAt/gCt	D1942A	Dst	ENSMUST00000115104	126	Moderately Radical	-	-	-	-
86	1	34189190	C	T	Ctc/Ttc	L1955F	Dst	ENSMUST00000115104	22	Conservative	-	Yes	-	-
87	1	34189379	G	A	Ggc/Agc	G2018S	Dst	ENSMUST00000115104	56	Moderately Conservative	-	-	-	-
88	1	34189403	A	G	Aca/Gca	T2026A	Dst	ENSMUST00000115104	58	Moderately Conservative	-	-	-	-
89	1	34189623	G	A	aGc/aAc	S2099N	Dst	ENSMUST00000115104	46	Conservative	-	-	-	-
90	1	34190553	C	T	aCc/aTc	T2409I	Dst	ENSMUST00000115104	89	Moderately Conservative	-	-	-	-
91	1	34190863	G	C	agG/agC	R2512S	Dst	ENSMUST00000115104	110	Moderately Radical	-	-	-	-
92	1	34190967	G	A	gGc/gAc	G2547D	Dst	ENSMUST00000115104	94	Moderately Conservative	-	-	-	-
93	1	34191110	C	G	Cag/Gag	Q2595E	Dst	ENSMUST00000115104	29	Conservative	-	-	-	-
94	1	34191473	G	A	Gta/Ata	V2716I	Dst	ENSMUST00000115104	29	Conservative	-	-	-	-
95	1	34191550	T	A	gaT/gaA	D2741E	Dst	ENSMUST00000115104	45	Conservative	-	-	-	-
96	1	34193246	A	G	Agt/Ggt	S3307G	Dst	ENSMUST00000115104	56	Moderately Conservative	-	-	-	-
97	1	34498599	T	C	cTc/cCc	L48P	Prss39	ENSMUST00000027299	98	Moderately Conservative	-	Yes	-	-
98	1	34536493	C	A	Cct/Act	P83T	Cfc1	ENSMUST00000027298	38	Conservative	-	-	-	-
99	1	34552517	A	G	aTc/aCc	I359T	Prss40	ENSMUST00000047840	89	Moderately Conservative	-	-	-	-
100	1	34552563	C	T	Gct/Act	A344T	Prss40	ENSMUST00000047840	58	Moderately Conservative	-	-	-	-
101	1	34552581	C	T	Gac/Aac	D338N	Prss40	ENSMUST00000047840	23	Conservative	-	-	-	-
102	1	34556040	C	T	Ggt/Agt	G238S	Prss40	ENSMUST00000047840	56	Moderately Conservative	-	-	-	-
103	1	34559765	T	C	Agc/Ggc	S106G	Prss40	ENSMUST00000047840	56	Moderately Conservative	Yes	Yes	Yes	Not tested
104	1	34560871	C	T	Ggt/Agt	G12S	Prss40	ENSMUST00000047840	56	Moderately Conservative	-	-	-	-
105	1	34560895	T	C	Atc/Gtc	I4V	Prss40	ENSMUST00000047840	29	Conservative	-	-	-	-
106	1	34579385	G	A	Ccc/Tcc	P77S	1700101I19Rik	ENSMUST00000062557	74	Moderately Conservative	-	-	-	-
107	1	34579525	T	G	cAc/cCc	H30P	1700101I19Rik	ENSMUST00000062557	77	Moderately Conservative	-	-	-	-
108	1	34724438	G	A	cGg/cAg	R786Q	Arhgef4	ENSMUST00000159747	43	Conservative	-	-	-	-
109	1	34732346	A	G	Aag/Gag	K1106E	Arhgef4	ENSMUST00000159747	56	Moderately Conservative	-	-	-	-
110	1	36320048	T	C	Tcc/Ccc	S634P	Arid5a	ENSMUST00000115031	74	Moderately Conservative	-	-	-	-
111	1	36344964	T	C	Acg/Gcg	T700A	Kansl3	ENSMUST00000010597	58	Moderately Conservative	-	Yes	-	-
112	1	37186931	C	T	Cgc/Tgc	R367C	Vwa3b	ENSMUST00000027289	180	Radical	-	-	-	-
113	1	37232302	A	G	Aat/Gat	N20D	Cnga3	ENSMUST00000027288	23	Conservative	-	-	-	-
114	1	37389746	A	G	aAt/aGt	N755S	Inpp4a	ENSMUST00000137266	46	Conservative	-	-	-	-
115	1	37893993	C	A	cCg/cAg	P10Q	Mrpl30	ENSMUST00000027256	76	Moderately Conservative	-	-	-	-
116	1	37897787	C	T	Cgt/Tgt	R78C	Mrpl30	ENSMUST00000027256	180	Radical	-	-	-	-
117	1	38996207	C	T	cCc/cTc	P216L	Pdcl3	ENSMUST00000027247	98	Moderately Conservative	-	Yes	-	-
118	1	43742395	A	G	Aat/Gat	N146D	1500015O10Rik	ENSMUST00000027217	23	Conservative	-	-	-	-
119	1	44061378	G	A	Cgt/Tgt	R187C	Gm8251	ENSMUST00000168641	180	Radical	-	-	-	-
120	1	44061632	G	T	cCt/cAt	P102H	Gm8251	ENSMUST00000168641	77	Moderately Conservative	-	-	-	-
121	1	44167090	T	C	Tgt/Cgt	C388R	Ercc5	ENSMUST00000027214	180	Radical	-	Yes	-	-
122	1	44167183	G	A	Ggg/Agg	G419R	Ercc5	ENSMUST00000027214	125	Moderately Radical	-	-	-	-
123	1	44167313	G	A	gGa/gAa	G462E	Ercc5	ENSMUST00000027214	98	Moderately Conservative	-	-	-	-
124	1	44167561	A	T	Ata/Tta	I545L	Ercc5	ENSMUST00000027214	5	Conservative	-	-	-	-
125	1	44173446	C	T	aCt/aTt	T688I	Ercc5	ENSMUST00000027214	89	Moderately Conservative	-	Yes	-	-
126	1	44180613	A	G	aAc/aGc	N1015S	Ercc5	ENSMUST00000027214	46	Conservative	-	Yes	-	-
127	1	44180632	A	G	atA/atG	I1021M	Ercc5	ENSMUST00000027214	10	Conservative	-	-	-	-
128	1	44180897	A	G	Agc/Ggc	S1110G	Ercc5	ENSMUST00000027214	56	Moderately Conservative	-	Yes	-	-
129	1	44180930	C	T	Cct/Tct	P1121S	Ercc5	ENSMUST00000027214	74	Moderately Conservative	-	-	-	-
130	1	44180982	A	G	gAt/gGt	D1138G	Ercc5	ENSMUST00000027214	94	Moderately Conservative	-	Yes	-	-
131	1	45403444	G	C	Ctt/Gtt	L614V	Col5a2	ENSMUST00000086430	32	Conservative	-	Yes	-	-
132	1	46029190	G	A	Cca/Tca	P380S	Gm4776	ENSMUST00000051224	74	Moderately Conservative	-	-	-	-
133	1	46066957	C	T	Ccg/Tcg	P34S	Dnahc7b	ENSMUST00000069293	74	Moderately Conservative	Yes	-	-	-
134	1	46066960	A	G	Atc/Gtc	I35V	Dnahc7b	ENSMUST00000069293	29	Conservative	Yes	-	-	-
135	1	46201351	A	G	Aac/Gac	N1543D	Dnahc7b	ENSMUST00000069293	23	Conservative	-	-	-	-
136	1	54406026	T	C	aAc/aGc	N623S	Gtf3c3	ENSMUST00000041638	46	Conservative	-	-	-	-
137	1	54424131	C	T	Gct/Act	A303T	Gtf3c3	ENSMUST00000041638	58	Moderately Conservative	-	-	-	-
138	1	54437841	C	T	Gcc/Acc	A69T	Gtf3c3	ENSMUST00000041638	58	Moderately Conservative	-	-	-	-
139	1	58153490	A	G	aAg/aGg	K541R	Aox3	ENSMUST00000040999	26	Conservative	-	-	-	-
140	1	58262590	G	A	cGt/cAt	R1107H	Aox4	ENSMUST00000040442	29	Conservative	Yes	Yes	Yes	Not tested
141	1	58292207	A	G	Aag/Gag	K202E	Aox3l1	ENSMUST00000114366	56	Moderately Conservative	-	-	-	-
142	1	58305310	A	G	Att/Gtt	I521V	Aox3l1	ENSMUST00000114366	29	Conservative	-	-	-	-
143	1	58305319	C	T	Ctc/Ttc	L524F	Aox3l1	ENSMUST00000114366	22	Conservative	-	-	-	-
144	1	58346285	A	G	Aca/Gca	T1084A	Aox3l1	ENSMUST00000114366	58	Moderately Conservative	-	-	-	-
145	1	58438409	T	C	Act/Gct	T59A	Ppil3	ENSMUST00000117069	58	Moderately Conservative	Yes	Yes	Yes	Not tested
146	1	59058708	T	C	atA/atG	I407M	Als2cr11	ENSMUST00000097080	10	Conservative	-	-	-	-
147	1	59094608	G	C	Ctc/Gtc	L85V	Als2cr11	ENSMUST00000097080	32	Conservative	-	-	-	-
148	1	59101159	G	T	aCa/aAa	T407K	Tmem237	ENSMUST00000094917	78	Moderately Conservative	-	-	-	-
149	1	59101169	G	A	Cac/Tac	H404Y	Tmem237	ENSMUST00000094917	83	Moderately Conservative	-	-	-	-
150	1	59139783	C	T	Gat/Aat	D362N	Mpp4	ENSMUST00000114275	23	Conservative	-	Yes	-	-
151	1	62637853	G	A	aGc/aAc	S1181N	Pard3b	ENSMUST00000075374	46	Conservative	-	-	-	-
152	1	63151632	A	G	gTa/gCa	V491A	Ndufs1	ENSMUST00000027111	64	Moderately Conservative	-	-	-	-
153	1	63623085	A	G	gTc/gCc	V631A	Dytn	ENSMUST00000090313	64	Moderately Conservative	-	-	-	-
154	1	63633753	A	G	cTg/cCg	L497P	Dytn	ENSMUST00000090313	98	Moderately Conservative	-	-	-	-
155	1	63661245	T	C	cAt/cGt	H242R	Dytn	ENSMUST00000090313	29	Conservative	-	-	-	-
156	1	63664810	C	T	cGt/cAt	R173H	Dytn	ENSMUST00000090313	29	Conservative	Yes	-	-	-
157	1	65050868	C	T	Gca/Aca	A52T	Cryge	ENSMUST00000087359	58	Moderately Conservative	-	-	-	-
158	1	65081929	A	G	Tgc/Cgc	C80R	Crygb	ENSMUST00000027090	180	Radical	-	Yes	-	-
159	1	65165221	C	A	aaG/aaT	K243N	Idh1	ENSMUST00000097709	94	Moderately Conservative	-	-	-	-
160	1	65246347	C	T	cCt/cTt	P915L	Pikfyve	ENSMUST00000097707	98	Moderately Conservative	-	-	-	-
161	1	65926877	A	G	cAc/cGc	H80R	Crygf	ENSMUST00000027082	29	Conservative	-	-	-	-
162	1	65928211	G	A	Ggc/Agc	G165S	Crygf	ENSMUST00000027082	56	Moderately Conservative	-	Yes	-	-
163	1	66399472	C	T	Cac/Tac	H116Y	Mtap2	ENSMUST00000114013	83	Moderately Conservative	-	-	-	-
164	1	66412466	G	A	Gct/Act	A172T	Mtap2	ENSMUST00000114013	58	Moderately Conservative	-	-	-	-
165	1	66413315	A	G	Aaa/Gaa	K455E	Mtap2	ENSMUST00000114013	56	Moderately Conservative	-	-	-	-
166	1	66413329	T	G	ttT/ttG	F459L	Mtap2	ENSMUST00000114013	22	Conservative	-	-	-	-
167	1	66413883	A	G	gAt/gGt	D644G	Mtap2	ENSMUST00000114013	94	Moderately Conservative	-	-	-	-
168	1	66414791	A	G	Aga/Gga	R947G	Mtap2	ENSMUST00000114013	125	Moderately Radical	-	-	-	-
169	1	66414912	G	C	gGt/gCt	G987A	Mtap2	ENSMUST00000114013	60	Moderately Conservative	-	-	-	-
170	1	66695563	C	G	gaC/gaG	D3316E	Unc80	ENSMUST00000061620	45	Conservative	-	-	-	-
171	1	66720913	T	C	Aca/Gca	T903A	Kansl1l	ENSMUST00000068168	58	Moderately Conservative	-	-	-	-
172	1	66721870	G	C	Cca/Gca	P850A	Kansl1l	ENSMUST00000068168	27	Conservative	-	-	-	-
173	1	66801485	G	C	Cag/Gag	Q219E	Kansl1l	ENSMUST00000068168	29	Conservative	-	-	-	-
174	1	66801656	C	T	Gct/Act	A162T	Kansl1l	ENSMUST00000068168	58	Moderately Conservative	-	-	-	-
175	1	66857493	T	C	Att/Gtt	I47V	Acadl	ENSMUST00000027153	29	Conservative	-	-	-	-
176	1	66863185	A	G	cTg/cCg	L22P	Acadl	ENSMUST00000027153	98	Moderately Conservative	-	-	-	-
177	1	66863208	G	T	agC/agA	S14R	Acadl	ENSMUST00000027153	110	Moderately Radical	-	-	-	-
178	1	66863209	C	T	aGc/aAc	S14N	Acadl	ENSMUST00000027153	46	Conservative	-	-	-	-
179	1	67180089	T	C	Tcc/Ccc	S863P	Cps1	ENSMUST00000027144	74	Moderately Conservative	Yes	-	-	-
180	1	68071612	T	C	gAa/gGa	E1014G	Erbb4	ENSMUST00000119142	98	Moderately Conservative	-	-	-	-
181	1	72585865	C	T	gCg/gTg	A57V	Smarcal1	ENSMUST00000047615	64	Moderately Conservative	-	-	-	-
182	1	72586009	A	G	cAa/cGa	Q105R	Smarcal1	ENSMUST00000047615	43	Conservative	-	-	-	-
183	1	72586116	T	C	Tgg/Cgg	W141R	Smarcal1	ENSMUST00000047615	101	Moderately Radical	-	-	-	-
184	1	72586225	T	C	gTg/gCg	V177A	Smarcal1	ENSMUST00000047615	64	Moderately Conservative	-	-	-	-
185	1	73924738	G	A	aCg/aTg	T1586M	Tns1	ENSMUST00000169786	81	Moderately Conservative	-	-	-	-
186	1	74127901	A	C	gaA/gaC	E34D	Rufy4	ENSMUST00000127134	45	Conservative	-	-	-	-
187	1	74129732	G	C	Gct/Cct	A141P	Rufy4	ENSMUST00000127134	27	Conservative	-	-	-	-
188	1	74349749	G	A	cGa/cAa	R257Q	Pnkd	ENSMUST00000087226	43	Conservative	-	Yes	-	-
189	1	74380211	A	G	gAc/gGc	D169G	Slc11a1	ENSMUST00000027368	94	Moderately Conservative	-	-	-	-
190	1	74479703	A	T	Tgt/Agt	C244S	Usp37	ENSMUST00000044260	112	Moderately Radical	-	-	-	-
191	1	74571837	A	G	tTg/tCg	L933S	Zfp142	ENSMUST00000027315	145	Moderately Radical	-	-	-	-
192	1	74611440	G	A	Ggg/Agg	G330R	Stk36	ENSMUST00000087183	125	Moderately Radical	-	-	-	-
193	1	74631605	A	G	tAt/tGt	Y844C	Stk36	ENSMUST00000087183	194	Radical	-	-	-	-
194	1	74902192	C	T	atG/atA	M1829I	Ccdc108	ENSMUST00000094844	10	Conservative	-	-	-	-
195	1	74907355	T	C	atA/atG	I1359M	Ccdc108	ENSMUST00000094844	10	Conservative	-	-	-	-
196	1	74968204	A	G	Tct/Cct	S130P	Nhej1	ENSMUST00000152855	74	Moderately Conservative	-	-	-	-
197	1	74968899	G	A	gCg/gTg	A71V	Nhej1	ENSMUST00000152855	64	Moderately Conservative	-	Yes	-	-
198	1	75406615	A	G	cAa/cGa	Q1118R	Speg	ENSMUST00000087122	43	Conservative	-	-	-	-
199	1	75421855	A	G	gAa/gGa	E1982G	Speg	ENSMUST00000087122	98	Moderately Conservative	-	-	-	-
200	1	75472884	A	G	cAa/cGa	Q431R	Accn4	ENSMUST00000037708	43	Conservative	-	-	-	-
201	1	75486756	G	A	aCg/aTg	T1764M	Obsl1	ENSMUST00000113567	81	Moderately Conservative	-	-	-	-
202	1	75491230	G	C	Cga/Gga	R1340G	Obsl1	ENSMUST00000113567	125	Moderately Radical	-	-	-	-
203	1	75493878	G	A	Cgt/Tgt	R1045C	Obsl1	ENSMUST00000113567	180	Radical	-	-	-	-
204	1	75498183	T	C	Aaa/Gaa	K858E	Obsl1	ENSMUST00000113567	56	Moderately Conservative	-	-	-	-
205	1	79801504	T	C	Att/Gtt	I313V	Serpine2	ENSMUST00000027467	29	Conservative	-	-	-	-
206	1	80199947	T	G	cAg/cCg	Q445P	Fam124b	ENSMUST00000058748	76	Moderately Conservative	-	-	-	-
207	1	80200484	C	A	aGa/aTa	R266I	Fam124b	ENSMUST00000058748	97	Moderately Conservative	-	-	-	-
208	1	80200487	A	G	tTg/tCg	L265S	Fam124b	ENSMUST00000058748	145	Moderately Radical	-	-	-	-
209	1	80200543	A	C	caT/caG	H246Q	Fam124b	ENSMUST00000058748	24	Conservative	-	-	-	-
210	1	80574223	A	T	Tcg/Acg	S645T	Dock10	ENSMUST00000077946	58	Moderately Conservative	-	-	-	-
211	1	80592647	C	A	aGt/aTt	S376I	Dock10	ENSMUST00000077946	142	Moderately Radical	-	-	-	-
212	1	85907565	G	C	gGc/gCc	G246A	Itm2c	ENSMUST00000027425	60	Moderately Conservative	-	-	-	-
213	1	85929029	C	T	cCc/cTc	P9L	4933407L21Rik	ENSMUST00000027426	98	Moderately Conservative	-	-	-	-
214	1	85940912	T	G	Aag/Cag	K316Q	Gpr55	ENSMUST00000086975	53	Moderately Conservative	-	-	-	-
215	1	85941587	A	C	Tcc/Gcc	S91A	Gpr55	ENSMUST00000086975	99	Moderately Conservative	-	-	-	-
216	1	85941592	A	G	tTg/tCg	L89S	Gpr55	ENSMUST00000086975	145	Moderately Radical	Yes	-	-	-
217	1	85941801	T	A	agA/agT	R19S	Gpr55	ENSMUST00000086975	110	Moderately Radical	-	-	-	-
218	1	86160088	C	T	Cca/Tca	P49S	Armc9	ENSMUST00000113309	74	Moderately Conservative	-	-	-	-
219	1	86426702	C	T	gCg/gTg	A111V	1700019O17Rik	ENSMUST00000046004	64	Moderately Conservative	-	-	-	-
220	1	86426705	A	C	tAc/tCc	Y112S	1700019O17Rik	ENSMUST00000046004	144	Moderately Radical	-	-	-	-
221	1	86426806	G	A	Gtc/Atc	V146I	1700019O17Rik	ENSMUST00000046004	29	Conservative	-	-	-	-
222	1	86426807	T	C	gTc/gCc	V146A	1700019O17Rik	ENSMUST00000046004	64	Moderately Conservative	-	-	-	-
223	1	86426885	C	T	tCt/tTt	S172F	1700019O17Rik	ENSMUST00000046004	155	Radical	Yes	-	-	-
224	1	86426896	G	A	Gcc/Acc	A176T	1700019O17Rik	ENSMUST00000046004	58	Moderately Conservative	-	-	-	-
225	1	86427266	A	C	aAc/aCc	N299T	1700019O17Rik	ENSMUST00000046004	65	Moderately Conservative	-	-	-	-
226	1	87098683	C	T	Ggc/Agc	G529S	Alpi	ENSMUST00000113270	56	Moderately Conservative	-	-	-	-
227	1	87205848	G	T	caG/caT	Q8H	Chrng	ENSMUST00000027470	24	Conservative	-	-	-	-
228	1	87207535	G	A	Gtc/Atc	V167I	Chrng	ENSMUST00000027470	29	Conservative	-	-	-	-
229	1	87540708	G	A	Cct/Tct	P110S	Ngef	ENSMUST00000068681	74	Moderately Conservative	-	-	-	-
230	1	87796574	C	G	atC/atG	I36M	5830472F04Rik	ENSMUST00000097661	10	Conservative	-	-	-	-
231	1	87986124	T	A	Acc/Tcc	T416S	Usp40	ENSMUST00000040783	58	Moderately Conservative	-	-	-	-
232	1	87997904	T	G	gAa/gCa	E201A	Usp40	ENSMUST00000040783	107	Moderately Radical	-	-	-	-
233	1	88055852	C	G	tCt/tGt	S124C	Ugt1a10	ENSMUST00000113142	112	Moderately Radical	-	-	-	-
234	1	88071245	T	C	tTt/tCt	F139S	Ugt1a9	ENSMUST00000073772	155	Radical	-	-	-	-
235	1	88071365	C	G	gCc/gGc	A179G	Ugt1a9	ENSMUST00000073772	60	Moderately Conservative	-	Yes	-	-
236	1	88087996	A	G	Att/Gtt	I44V	Ugt1a8	ENSMUST00000113139	29	Conservative	-	-	-	-
237	1	88095157	T	C	Tgt/Cgt	C13R	Ugt1a7c	ENSMUST00000058237	180	Radical	-	Yes	-	-
238	1	88095272	A	G	aAa/aGa	K51R	Ugt1a7c	ENSMUST00000058237	26	Conservative	-	-	-	-
239	1	88095320	C	G	aCg/aGg	T67R	Ugt1a7c	ENSMUST00000058237	71	Moderately Conservative	-	-	-	-
240	1	88095542	C	G	aCt/aGt	T141S	Ugt1a7c	ENSMUST00000058237	58	Moderately Conservative	-	-	-	-
241	1	88095896	T	C	gTc/gCc	V259A	Ugt1a7c	ENSMUST00000058237	64	Moderately Conservative	-	Yes	-	-
242	1	88107737	A	G	Atc/Gtc	I266V	Ugt1a6b	ENSMUST00000113137	29	Conservative	-	-	-	-
243	1	88138777	G	A	Ggt/Agt	G102S	Ugt1a6a	ENSMUST00000113134	56	Moderately Conservative	-	-	-	-
244	1	88138783	T	G	Tcc/Gcc	S104A	Ugt1a6a	ENSMUST00000113134	99	Moderately Conservative	-	-	-	-
245	1	88138791	G	T/T,C	atG/atT	M106I	Ugt1a6a	ENSMUST00000113134	10	Conservative	-	Yes	-	-
246	1	88138838	T	G	tTc/tGc	F122C	Ugt1a6a	ENSMUST00000113134	205	Radical	-	-	-	-
247	1	88138844	C	T	tCc/tTc	S124F	Ugt1a6a	ENSMUST00000113134	155	Radical	-	-	-	-
248	1	88166064	A	G	Atg/Gtg	M5V	Ugt1a5	ENSMUST00000097659	21	Conservative	-	-	-	-
249	1	88503494	C	G	caG/caC	Q51H	Glrp1	ENSMUST00000067625	24	Conservative	-	-	-	-
250	1	88509838	T	C	Aaa/Gaa	K17E	Glrp1	ENSMUST00000067625	56	Moderately Conservative	-	-	-	-
251	1	91115186	G	A	Gag/Aag	E438K	Lrrfip1	ENSMUST00000097649	56	Moderately Conservative	-	Yes	-	-
252	1	91115247	C	A	aCc/aAc	T458N	Lrrfip1	ENSMUST00000097649	65	Moderately Conservative	-	-	-	-
253	1	91115352	C	T	cCc/cTc	P493L	Lrrfip1	ENSMUST00000097649	98	Moderately Conservative	-	Yes	-	-
254	1	91115366	G	A	Gcc/Acc	A498T	Lrrfip1	ENSMUST00000097649	58	Moderately Conservative	-	-	-	-
255	1	91115378	C	G	Cct/Gct	P502A	Lrrfip1	ENSMUST00000097649	27	Conservative	-	Yes	-	-
256	1	91115402	G	A	Ggc/Agc	G510S	Lrrfip1	ENSMUST00000097649	56	Moderately Conservative	-	-	-	-
257	1	91115879	A	G	Acc/Gcc	T669A	Lrrfip1	ENSMUST00000097649	58	Moderately Conservative	-	-	-	-
258	1	91115900	G	C	Gag/Cag	E676Q	Lrrfip1	ENSMUST00000097649	29	Conservative	-	Yes	-	-
259	1	91115920	A	T	caA/caT	Q682H	Lrrfip1	ENSMUST00000097649	24	Conservative	-	Yes	-	-
260	1	91115934	C	A	gCa/gAa	A687E	Lrrfip1	ENSMUST00000097649	107	Moderately Radical	-	-	-	-
261	1	91153115	C	G	Cga/Gga	R342G	Rbm44	ENSMUST00000094698	125	Moderately Radical	-	-	-	-
262	1	91153385	G	C	Gca/Cca	A432P	Rbm44	ENSMUST00000094698	27	Conservative	-	Yes	-	-
263	1	91153394	A	G	Ata/Gta	I435V	Rbm44	ENSMUST00000094698	29	Conservative	-	-	-	-
264	1	91153431	G	C	aGa/aCa	R447T	Rbm44	ENSMUST00000094698	71	Moderately Conservative	-	Yes	-	-
265	1	91153434	T	C	gTg/gCg	V448A	Rbm44	ENSMUST00000094698	64	Moderately Conservative	-	-	-	-
266	1	91153451	A	G	Ata/Gta	I454V	Rbm44	ENSMUST00000094698	29	Conservative	-	-	-	-
267	1	91153473	C	T	aCa/aTa	T461I	Rbm44	ENSMUST00000094698	89	Moderately Conservative	-	Yes	-	-
268	1	91153502	G	C	Gct/Cct	A471P	Rbm44	ENSMUST00000094698	27	Conservative	-	-	-	-
269	1	91153924	A	G	Acc/Gcc	T534A	Rbm44	ENSMUST00000094698	58	Moderately Conservative	-	Yes	-	-
270	1	91153945	T	C	Tgt/Cgt	C541R	Rbm44	ENSMUST00000094698	180	Radical	-	-	-	-
271	1	91155431	C	G	Cag/Gag	Q559E	Rbm44	ENSMUST00000094698	29	Conservative	-	-	-	-
272	1	91155452	A	G	Ata/Gta	I566V	Rbm44	ENSMUST00000094698	29	Conservative	-	-	-	-
273	1	91155454	A	G	atA/atG	I566M	Rbm44	ENSMUST00000094698	10	Conservative	-	-	-	-
274	1	91162412	G	A	Gat/Aat	D716N	Rbm44	ENSMUST00000094698	23	Conservative	-	-	-	-
275	1	91162437	A	G	gAc/gGc	D724G	Rbm44	ENSMUST00000094698	94	Moderately Conservative	-	-	-	-
276	1	91164929	A	G	gAa/gGa	E784G	Rbm44	ENSMUST00000094698	98	Moderately Conservative	-	Yes	-	-
277	1	91167011	T	C	aTt/aCt	I900T	Rbm44	ENSMUST00000094698	89	Moderately Conservative	-	-	-	-
278	1	91309887	T	C	Tgg/Cgg	W278R	Scly	ENSMUST00000027532	101	Moderately Radical	-	-	-	-
279	1	91445550	C	G	aGc/aCc	S172T	Per2	ENSMUST00000069620	58	Moderately Conservative	-	-	-	-
280	1	91500846	C	T	aCg/aTg	T143M	Traf3ip1	ENSMUST00000047242	81	Moderately Conservative	-	-	-	-
281	1	91540832	G	A	gGc/gAc	G7D	Asb1	ENSMUST00000027538	94	Moderately Conservative	-	-	-	-
282	1	91930104	C	T	Gca/Aca	A68T	Hdac4	ENSMUST00000097644	58	Moderately Conservative	-	-	-	-
283	1	91955290	C	T	aGa/aAa	R904K	Hdac4	ENSMUST00000008995	26	Conservative	Yes	Yes	Yes	Validated
284	1	91975501	C	A	Gcc/Tcc	A569S	Hdac4	ENSMUST00000008995	99	Moderately Conservative	-	-	-	-
285	1	92511369	G	A	Cac/Tac	H220Y	Olfr1414	ENSMUST00000062353	83	Moderately Conservative	-	-	-	-
286	1	92511897	C	T	Gcc/Acc	A44T	Olfr1414	ENSMUST00000062353	58	Moderately Conservative	-	-	-	-
287	1	93006521	G	A	gGg/gAg	G40E	Aqp12	ENSMUST00000059676	98	Moderately Conservative	-	-	-	-
288	1	93012100	G	A	Gcc/Acc	A284T	Aqp12	ENSMUST00000059676	58	Moderately Conservative	-	-	-	-
289	1	93284444	G	A	Gtc/Atc	V1123I	Sned1	ENSMUST00000062202	29	Conservative	-	Yes	-	-
290	1	93285936	T	C	Tcc/Ccc	S1244P	Sned1	ENSMUST00000062202	74	Moderately Conservative	-	-	-	-
291	1	93304661	C	T	aGc/aAc	S156N	Mterfd2	ENSMUST00000027492	46	Conservative	-	-	-	-
292	1	93304940	T	C	tAc/tGc	Y63C	Mterfd2	ENSMUST00000027492	194	Radical	-	-	-	-
293	1	93321182	G	A	gCg/gTg	A832V	Pask	ENSMUST00000027493	64	Moderately Conservative	Yes	-	-	-
294	1	93617583	C	T	cCt/cTt	P821L	Farp2	ENSMUST00000041983	98	Moderately Conservative	-	Yes	-	-
295	1	93750629	G	A	cCa/cTa	P145L	Thap4	ENSMUST00000112905	98	Moderately Conservative	-	-	-	-
296	1	93780748	T	C	gTt/gCt	V190A	Atg4b	ENSMUST00000027502	64	Moderately Conservative	-	-	-	-
297	1	93785926	C	A	aCg/aAg	T325K	Atg4b	ENSMUST00000027502	78	Moderately Conservative	-	Yes	-	-
298	1	94008951	A	T	aAg/aTg	K206M	Gm6086	ENSMUST00000097632	95	Moderately Conservative	-	-	-	-
299	1	94008968	T	C	Tgc/Cgc	C212R	Gm6086	ENSMUST00000097632	180	Radical	-	-	-	-
300	1	94009398	G	A	gGt/gAt	G355D	Gm6086	ENSMUST00000097632	94	Moderately Conservative	-	-	-	-
301	1	95325126	G	A	cGc/cAc	R151H	Fam174a	ENSMUST00000059975	29	Conservative	-	-	-	-
302	1	96841238	C	T	Gag/Aag	E300K	Slco4c1	ENSMUST00000071985	56	Moderately Conservative	-	Yes	-	-
303	1	96988698	C	T	Gat/Aat	D221N	Slco6b1	ENSMUST00000178359	23	Conservative	-	-	-	-
304	1	97784759	G	A	Gta/Ata	V216I	Gin1	ENSMUST00000112844	29	Conservative	-	-	-	-
305	1	99772792	A	G	Att/Gtt	I10V	Cntnap5b	ENSMUST00000086738	29	Conservative	-	-	-	-
306	1	100160052	A	G	Aat/Gat	N447D	Cntnap5b	ENSMUST00000086738	23	Conservative	-	-	-	-
307	1	100274417	G	A	Ggt/Agt	G644S	Cntnap5b	ENSMUST00000086738	56	Moderately Conservative	-	-	-	-
308	1	100274554	C	G	aaC/aaG	N689K	Cntnap5b	ENSMUST00000086738	94	Moderately Conservative	-	-	-	-
309	1	100383536	A	C	Aat/Cat	N956H	Cntnap5b	ENSMUST00000086738	68	Moderately Conservative	-	Yes	-	-
310	1	100390622	G	T	Gct/Tct	A1036S	Cntnap5b	ENSMUST00000086738	99	Moderately Conservative	-	-	-	-
311	1	100478528	A	G	Atg/Gtg	M1188V	Cntnap5b	ENSMUST00000086738	21	Conservative	-	-	-	-
312	1	107515635	G	A	Gcc/Acc	A55T	Serpinb2	ENSMUST00000009356	58	Moderately Conservative	-	Yes	-	-
313	1	107523834	C	A	gCa/gAa	A239E	Serpinb2	ENSMUST00000009356	107	Moderately Radical	-	-	-	-
314	1	107523890	C	T	Cat/Tat	H258Y	Serpinb2	ENSMUST00000009356	83	Moderately Conservative	-	-	-	-
315	1	107523894	C	T	aCt/aTt	T259I	Serpinb2	ENSMUST00000009356	89	Moderately Conservative	-	-	-	-
316	1	107524543	A	C	Agt/Cgt	S284R	Serpinb2	ENSMUST00000009356	110	Moderately Radical	-	-	-	-
317	1	107538473	C	T	tCt/tTt	S63F	Serpinb10	ENSMUST00000173703	155	Radical	-	-	-	-
318	1	107597527	A	G	Agt/Ggt	S20G	Serpinb8	ENSMUST00000112706	56	Moderately Conservative	-	-	-	-
319	1	107598954	G	A	Gct/Act	A75T	Serpinb8	ENSMUST00000112706	58	Moderately Conservative	-	-	-	-
320	1	107607004	A	C	ttA/ttC	L268F	Serpinb8	ENSMUST00000112706	22	Conservative	-	-	-	-
321	1	110065735	C	G	Ctg/Gtg	L307V	Cdh7	ENSMUST00000027542	32	Conservative	-	Yes	-	-
322	1	110893384	C	A	gaG/gaT	E541D	Cdh19	ENSMUST00000094626	45	Conservative	-	Yes	-	-
323	1	111859457	T	C	aAt/aGt	N1116S	Dsel	ENSMUST00000035462	46	Conservative	-	-	-	-
324	1	111859994	G	C	aCc/aGc	T937S	Dsel	ENSMUST00000035462	58	Moderately Conservative	-	-	-	-
325	1	116804624	A	C	Aca/Cca	T66P	AC132379.1	ENSMUST00000179777	38	Conservative	-	-	-	-
326	1	116821273	A	T	gAg/gTg	E228V	AC132379.1	ENSMUST00000179777	121	Moderately Radical	-	-	-	-
327	1	116821277	T	G	tgT/tgG	C229W	AC132379.1	ENSMUST00000179777	215	Radical	-	-	-	-
328	1	116821434	A	G	Aga/Gga	R282G	AC132379.1	ENSMUST00000179777	125	Moderately Radical	-	-	-	-
329	1	116821489	G	A	aGg/aAg	R300K	AC132379.1	ENSMUST00000179777	26	Conservative	-	-	-	-
330	1	118868087	C	T	Gcc/Acc	A113T	Gli2	ENSMUST00000062483	58	Moderately Conservative	-	-	-	-
331	1	119002044	G	T	caC/caA	H44Q	Gli2	ENSMUST00000062483	24	Conservative	-	Yes	-	-
332	1	120031656	T	C	Ttc/Ctc	F110L	Sctr	ENSMUST00000072886	22	Conservative	-	-	-	-
333	1	120063246	G	T	gaG/gaT	E453D	Sctr	ENSMUST00000072886	45	Conservative	-	-	-	-
334	1	120063257	G	A	aGc/aAc	S457N	Sctr	ENSMUST00000072886	46	Conservative	-	-	-	-
335	1	120227750	T	C	aAc/aGc	N493S	Steap3	ENSMUST00000112643	46	Conservative	-	-	-	-
336	1	120234378	G	A	gCt/gTt	A388V	Steap3	ENSMUST00000112643	64	Moderately Conservative	-	-	-	-
337	1	120603621	A	G	Agc/Ggc	S197G	En1	ENSMUST00000079721	56	Moderately Conservative	-	-	-	-
338	1	121456126	C	T	cCa/cTa	P192L	Ccdc93	ENSMUST00000036025	98	Moderately Conservative	-	-	-	-
339	1	121461939	T	C	gTg/gCg	V237A	Ccdc93	ENSMUST00000036025	64	Moderately Conservative	-	-	-	-
340	1	125872852	C	A	Cca/Aca	P447T	Gpr39	ENSMUST00000027581	38	Conservative	-	-	-	-
341	1	127803140	A	G	Aca/Gca	T585A	Ccnt2	ENSMUST00000027587	58	Moderately Conservative	-	-	-	-
342	1	127889267	A	G	Aga/Gga	R88G	Rab3gap1	ENSMUST00000037649	125	Moderately Radical	-	-	-	-
343	1	127959819	T	C	cAc/cGc	H957R	Zranb3	ENSMUST00000086614	29	Conservative	-	Yes	-	-
344	1	127960096	T	G	Att/Ctt	I865L	Zranb3	ENSMUST00000086614	5	Conservative	-	-	-	-
345	1	128258983	C	T	aCa/aTa	T162I	Ubxn4	ENSMUST00000027592	89	Moderately Conservative	-	-	-	-
346	1	128327768	T	C	aAa/aGa	K179R	Lct	ENSMUST00000073490	26	Conservative	-	-	-	-
347	1	128417208	T	C	Acc/Gcc	T4A	Dars	ENSMUST00000027602	58	Moderately Conservative	-	-	-	-
348	1	128589277	C	T	Gtc/Atc	V216I	Cxcr4	ENSMUST00000052172	29	Conservative	-	-	-	-
349	1	130875974	A	G	Act/Gct	T172A	Faim3	ENSMUST00000038829	58	Moderately Conservative	-	-	-	-
350	1	130878269	T	C	Tcg/Ccg	S321P	Faim3	ENSMUST00000038829	74	Moderately Conservative	-	-	-	-
351	1	131265937	C	A	Gcg/Tcg	A483S	Ikbke	ENSMUST00000062108	99	Moderately Conservative	-	-	-	-
352	1	131269823	T	C	Agc/Ggc	S471G	Ikbke	ENSMUST00000062108	56	Moderately Conservative	-	-	-	-
353	1	131530668	T	C	aTt/aCt	I56T	Fam72a	ENSMUST00000068613	89	Moderately Conservative	-	-	-	-
354	1	131538895	C	T	aCg/aTg	T139M	Fam72a	ENSMUST00000068613	81	Moderately Conservative	-	-	-	-
355	1	131763870	C	T	gCg/gTg	A617V	Slc26a9	ENSMUST00000049027	64	Moderately Conservative	-	Yes	-	-
356	1	131766012	C	A	Cgc/Agc	R747S	Slc26a9	ENSMUST00000049027	110	Moderately Radical	-	Yes	-	-
357	1	131872110	A	G	cAg/cGg	Q141R	Rab7l1	ENSMUST00000112386	43	Conservative	-	-	-	-
358	1	132067883	C	T	Gac/Aac	D4N	Mfsd4	ENSMUST00000144548	23	Conservative	-	-	-	-
359	1	132456984	C	T	Ctc/Ttc	L739F	Dstyk	ENSMUST00000045110	22	Conservative	-	Yes	-	-
360	1	133066627	C	T	Cca/Tca	P110S	Pik3c2b	ENSMUST00000077730	74	Moderately Conservative	-	-	-	-
361	1	133287846	C	G	aCc/aGc	T916S	Plekha6	ENSMUST00000038295	58	Moderately Conservative	-	-	-	-
362	1	133359079	A	T	gaA/gaT	E315D	Ren1	ENSMUST00000094556	45	Conservative	-	-	-	-
363	1	133363923	A	G	Agc/Ggc	S54G	Etnk2	ENSMUST00000135222	56	Moderately Conservative	-	-	-	-
364	1	133376915	T	A	gTg/gAg	V292E	Etnk2	ENSMUST00000135222	121	Moderately Radical	-	-	-	-
365	1	133377046	G	T	Gct/Tct	A336S	Etnk2	ENSMUST00000135222	99	Moderately Conservative	-	-	-	-
366	1	133393113	A	G	cTg/cCg	L53P	Sox13	ENSMUST00000094551	98	Moderately Conservative	-	-	-	-
367	1	133622154	G	A	Ccc/Tcc	P695S	Zc3h11a	ENSMUST00000027736	74	Moderately Conservative	-	-	-	-
368	1	133624621	C	T	Gta/Ata	V583I	Zc3h11a	ENSMUST00000027736	29	Conservative	-	Yes	-	-
369	1	133679978	T	C	Aga/Gga	R342G	Lax1	ENSMUST00000169295	125	Moderately Radical	-	-	-	-
370	1	133680569	T	C	Aac/Gac	N145D	Lax1	ENSMUST00000169295	23	Conservative	-	-	-	-
371	1	133683634	G	A	Cct/Tct	P67S	Lax1	ENSMUST00000169295	74	Moderately Conservative	-	Yes	-	-
372	1	134197020	C	G	Cag/Gag	Q193E	Mybph	ENSMUST00000038445	29	Conservative	-	Yes	-	-
373	1	134836061	C	T	cGc/cAc	R745H	Ppp1r12b	ENSMUST00000086444	29	Conservative	-	-	-	-
374	1	134879737	G	A	Cca/Tca	P384S	Ppp1r12b	ENSMUST00000086444	74	Moderately Conservative	-	Yes	-	-
375	1	134972167	C	T	gCt/gTt	A149V	Ube2t	ENSMUST00000027687	64	Moderately Conservative	-	-	-	-
376	1	134987088	C	T	Gta/Ata	V918I	Lgr6	ENSMUST00000044828	29	Conservative	-	-	-	-
377	1	134988009	A	T	Tcg/Acg	S611T	Lgr6	ENSMUST00000044828	58	Moderately Conservative	-	-	-	-
378	1	134990635	G	T	Cac/Aac	H540N	Lgr6	ENSMUST00000044828	68	Moderately Conservative	-	Yes	-	-
379	1	135003476	C	T	aGc/aAc	S280N	Lgr6	ENSMUST00000044828	46	Conservative	-	-	-	-
380	1	135105076	G	C	gCg/gGg	A22G	Lgr6	ENSMUST00000044828	60	Moderately Conservative	-	-	-	-
381	1	135111440	T	C	cAc/cGc	H47R	Ptprv	ENSMUST00000086432	29	Conservative	-	-	-	-
382	1	135134475	A	G	cAg/cGg	Q53R	Ptpn7	ENSMUST00000049449	43	Conservative	-	-	-	-
383	1	135143242	G	T	gaG/gaT	E356D	Ptpn7	ENSMUST00000049449	45	Conservative	-	-	-	-
384	1	135232440	T	C	cTc/cCc	L93P	Gm4204	ENSMUST00000110798	98	Moderately Conservative	-	-	-	-
385	1	135232496	A	G	Att/Gtt	I112V	Gm4204	ENSMUST00000110798	29	Conservative	-	-	-	-
386	1	135232626	C	T	cCg/cTg	P155L	Gm4204	ENSMUST00000110798	98	Moderately Conservative	-	-	-	-
387	1	135232696	A	T	gaA/gaT	E178D	Gm4204	ENSMUST00000110798	45	Conservative	-	-	-	-
388	1	135232880	G	A	Gga/Aga	G240R	Gm4204	ENSMUST00000110798	125	Moderately Radical	-	-	-	-
389	1	135232980	G	A	cGt/cAt	R273H	Gm4204	ENSMUST00000110798	29	Conservative	-	-	-	-
390	1	135263096	C	T	Gcc/Acc	A610T	Rnpep	ENSMUST00000077340	58	Moderately Conservative	-	-	-	-
391	1	135283629	C	G	cGg/cCg	R127P	Rnpep	ENSMUST00000077340	103	Moderately Radical	-	-	-	-
392	1	135283977	G	C	gCg/gGg	A11G	Rnpep	ENSMUST00000077340	60	Moderately Conservative	-	-	-	-
393	1	135364073	C	T	aCa/aTa	T222I	Lmod1	ENSMUST00000059352	89	Moderately Conservative	-	Yes	-	-
394	1	135402250	A	G	gTa/gCa	V484A	Ipo9	ENSMUST00000041023	64	Moderately Conservative	-	-	-	-
395	1	135584727	A	T	gaT/gaA	D198E	Nav1	ENSMUST00000067414	45	Conservative	-	-	-	-
396	1	135607339	A	T	aTc/aAc	I178N	Nav1	ENSMUST00000112103	149	Moderately Radical	-	-	-	-
397	1	135607421	A	G	Tgt/Cgt	C151R	Nav1	ENSMUST00000112103	180	Radical	-	-	-	-
398	1	135607423	C	T	aGc/aAc	S150N	Nav1	ENSMUST00000112103	46	Conservative	-	-	-	-
399	1	135607716	C	A	caG/caT	Q52H	Nav1	ENSMUST00000112103	24	Conservative	-	-	-	-
400	1	135827381	C	T	Cct/Tct	P132S	Lad1	ENSMUST00000038760	74	Moderately Conservative	-	Yes	-	-
401	1	135828023	C	T	Cgt/Tgt	R346C	Lad1	ENSMUST00000038760	180	Radical	-	Yes	-	-
402	1	135959928	G	A	cCg/cTg	P2466L	Igfn1	ENSMUST00000166193	98	Moderately Conservative	-	-	-	-
403	1	135968199	G	A	gCg/gTg	A1543V	Igfn1	ENSMUST00000166193	64	Moderately Conservative	-	-	-	-
404	1	135970411	T	C	Agt/Ggt	S806G	Igfn1	ENSMUST00000166193	56	Moderately Conservative	-	-	-	-
405	1	135972127	C	T	cGg/cAg	R482Q	Igfn1	ENSMUST00000166193	43	Conservative	-	-	-	-
406	1	135979915	C	T	Gcc/Acc	A231T	Igfn1	ENSMUST00000166193	58	Moderately Conservative	-	-	-	-
407	1	135982475	G	A	Cgg/Tgg	R124W	Igfn1	ENSMUST00000166193	101	Moderately Radical	-	-	-	-
408	1	135998625	T	C	gAg/gGg	E29G	Igfn1	ENSMUST00000166193	98	Moderately Conservative	-	-	-	-
409	1	135998683	T	C	Att/Gtt	I10V	Igfn1	ENSMUST00000166193	29	Conservative	-	-	-	-
410	1	136118716	T	C	tTt/tCt	F1763S	Cacna1s	ENSMUST00000112064	155	Radical	-	-	-	-
411	1	136192144	G	C	Cag/Gag	Q284E	2310006M14Rik	ENSMUST00000168561	29	Conservative	-	-	-	-
412	1	136260710	G	A	cCg/cTg	P55L	Gpr25	ENSMUST00000086395	98	Moderately Conservative	-	-	-	-
413	1	136281315	C	T	cGa/cAa	R819Q	Camsap2	ENSMUST00000048309	43	Conservative	-	Yes	-	-
414	1	136417053	T	C	gTg/gCg	V154A	Ddx59	ENSMUST00000027655	64	Moderately Conservative	-	-	-	-
415	1	136468279	A	G	Aac/Gac	N108D	Kif14	ENSMUST00000047817	23	Conservative	-	-	-	-
416	1	136468975	A	G	Aaa/Gaa	K290E	Kif14	ENSMUST00000047817	56	Moderately Conservative	Yes	Yes	Yes	Validated
417	1	136478365	G	A	Gcg/Acg	A506T	Kif14	ENSMUST00000047817	58	Moderately Conservative	Yes	-	-	-
418	1	136490332	A	G	Agc/Ggc	S818G	Kif14	ENSMUST00000047817	56	Moderately Conservative	-	-	-	-
419	1	136503431	C	T	Ctt/Ttt	L1139F	Kif14	ENSMUST00000047817	22	Conservative	-	Yes	-	-
420	1	136515961	T	C	Ttc/Ctc	F1241L	Kif14	ENSMUST00000047817	22	Conservative	-	Yes	-	-
421	1	136525783	T	C	gTc/gCc	V1433A	Kif14	ENSMUST00000047817	64	Moderately Conservative	-	-	-	-
422	1	136952125	C	A	cGt/cTt	R35L	Nr5a2	ENSMUST00000027649	102	Moderately Radical	-	-	-	-
423	1	138856790	C	A	Gcg/Tcg	A10S	2310009B15Rik	ENSMUST00000112025	99	Moderately Conservative	-	-	-	-
424	1	139234779	T	C	Atg/Gtg	M1275V	Crb1	ENSMUST00000059825	21	Conservative	-	-	-	-
425	1	139237622	A	T	caT/caA	H982Q	Crb1	ENSMUST00000059825	24	Conservative	-	-	-	-
426	1	139337426	C	T	Gtg/Atg	V85M	Crb1	ENSMUST00000059825	21	Conservative	-	Yes	-	-
427	1	139473574	A	G	Ata/Gta	I1111V	Aspm	ENSMUST00000053364	29	Conservative	-	-	-	-
428	1	139477773	G	A	cGg/cAg	R1466Q	Aspm	ENSMUST00000053364	43	Conservative	Yes	Yes	Yes	Validated
429	1	139597649	T	C	Ata/Gta	I45V	Cfhr3	ENSMUST00000170441	29	Conservative	-	-	-	-
430	1	139597651	T	A	aAa/aTa	K44I	Cfhr3	ENSMUST00000170441	102	Moderately Radical	-	-	-	-
431	1	139597661	A	G	Tct/Cct	S41P	Cfhr3	ENSMUST00000170441	74	Moderately Conservative	-	-	-	-
432	1	139608266	C	A	gGa/gTa	G6V	Cfhr3	ENSMUST00000170441	109	Moderately Radical	-	-	-	-
433	1	139698105	A	G	aTt/aCt	I877T	Gm4788	ENSMUST00000111989	89	Moderately Conservative	-	-	-	-
434	1	139698226	T	C	Aaa/Gaa	K837E	Gm4788	ENSMUST00000111989	56	Moderately Conservative	-	-	-	-
435	1	139731560	C	T	Ggc/Agc	G744S	Gm4788	ENSMUST00000111989	56	Moderately Conservative	-	-	-	-
436	1	139731566	T	C	Att/Gtt	I742V	Gm4788	ENSMUST00000111989	29	Conservative	-	-	-	-
437	1	139731617	C	A	Gtc/Ttc	V725F	Gm4788	ENSMUST00000111989	50	Conservative	-	-	-	-
438	1	139731651	G	C	aaC/aaG	N713K	Gm4788	ENSMUST00000111989	94	Moderately Conservative	-	Yes	-	-
439	1	139731692	T	C	Att/Gtt	I700V	Gm4788	ENSMUST00000111989	29	Conservative	-	-	-	-
440	1	139732351	G	A	Ctt/Ttt	L679F	Gm4788	ENSMUST00000111989	22	Conservative	-	-	-	-
441	1	139732443	A	C	cTt/cGt	L648R	Gm4788	ENSMUST00000111989	102	Moderately Radical	-	-	-	-
442	1	139732446	G	A	cCt/cTt	P647L	Gm4788	ENSMUST00000111989	98	Moderately Conservative	-	-	-	-
443	1	139733048	C	T	cGc/cAc	R634H	Gm4788	ENSMUST00000111989	29	Conservative	-	-	-	-
444	1	139733082	C	T	Gcc/Acc	A623T	Gm4788	ENSMUST00000111989	58	Moderately Conservative	-	-	-	-
445	1	139733085	C	T	Gta/Ata	V622I	Gm4788	ENSMUST00000111989	29	Conservative	-	-	-	-
446	1	139733100	G	A	Cct/Tct	P617S	Gm4788	ENSMUST00000111989	74	Moderately Conservative	-	-	-	-
447	1	139733159	A	G	tTc/tCc	F597S	Gm4788	ENSMUST00000111989	155	Radical	-	Yes	-	-
448	1	139733183	T	C	gAa/gGa	E589G	Gm4788	ENSMUST00000111989	98	Moderately Conservative	-	-	-	-
449	1	139733222	G	T	aCa/aAa	T576K	Gm4788	ENSMUST00000111989	78	Moderately Conservative	-	-	-	-
450	1	139733545	T	A	cAa/cTa	Q522L	Gm4788	ENSMUST00000111989	113	Moderately Radical	-	-	-	-
451	1	139733581	A	G	aTa/aCa	I510T	Gm4788	ENSMUST00000111989	89	Moderately Conservative	-	-	-	-
452	1	139736800	A	G	aTa/aCa	I507T	Gm4788	ENSMUST00000111989	89	Moderately Conservative	-	-	-	-
453	1	139736904	T	A	aaA/aaT	K472N	Gm4788	ENSMUST00000111989	94	Moderately Conservative	-	-	-	-
454	1	139739232	A	G	tTt/tCt	F435S	Gm4788	ENSMUST00000111989	155	Radical	-	-	-	-
455	1	139740420	C	T	tGt/tAt	C325Y	Gm4788	ENSMUST00000111989	194	Radical	Yes	Yes	Yes	Not tested
456	1	139753052	A	G	Tat/Cat	Y243H	Gm4788	ENSMUST00000111989	83	Moderately Conservative	-	-	-	-
457	1	139754280	C	T	Gga/Aga	G193R	Gm4788	ENSMUST00000111989	125	Moderately Radical	-	-	-	-
458	1	139774626	T	A	tAt/tTt	Y40F	Gm4788	ENSMUST00000111989	22	Conservative	-	-	-	-
459	1	139813442	A	G	aTg/aCg	M265T	Cfhr2	ENSMUST00000094489	81	Moderately Conservative	-	-	-	-
460	1	139813459	A	C	aaT/aaG	N259K	Cfhr2	ENSMUST00000094489	94	Moderately Conservative	-	-	-	-
461	1	139831174	T	C	aAa/aGa	K46R	Cfhr2	ENSMUST00000094489	26	Conservative	-	-	-	-
462	1	140101626	A	T	aTa/aAa	I995K	Cfh	ENSMUST00000111976	102	Moderately Radical	-	-	-	-
463	1	140108617	C	A	tGt/tTt	C721F	Cfh	ENSMUST00000111976	205	Radical	-	-	-	-
464	1	140163052	G	A	gCt/gTt	A66V	Cfh	ENSMUST00000111976	64	Moderately Conservative	-	-	-	-
465	1	150393488	T	C	gTt/gCt	V68A	Tpr	ENSMUST00000124973	64	Moderately Conservative	-	-	-	-
466	1	150563613	C	T	Gga/Aga	G5607R	Hmcn1	ENSMUST00000074783	125	Moderately Radical	-	-	-	-
467	1	150563721	T	C	Ata/Gta	I5571V	Hmcn1	ENSMUST00000074783	29	Conservative	-	-	-	-
468	1	150743813	T	G	caA/caC	Q1183H	Hmcn1	ENSMUST00000074783	24	Conservative	Yes	-	-	-
469	1	150753636	T	C	Aaa/Gaa	K957E	Hmcn1	ENSMUST00000074783	56	Moderately Conservative	-	-	-	-
470	1	151361590	C	T	Ccc/Tcc	P544S	Ivns1abp	ENSMUST00000023918	74	Moderately Conservative	-	-	-	-
471	1	151405472	C	A	gGa/gTa	G368V	1200016B10Rik	ENSMUST00000064771	109	Moderately Radical	-	Yes	-	-
472	1	151412822	A	C	Tac/Gac	Y84D	1200016B10Rik	ENSMUST00000064771	160	Radical	-	Yes	-	-
473	1	151428947	G	C	cGg/cCg	R24P	1190005F20Rik	ENSMUST00000065625	103	Moderately Radical	-	-	-	-
474	1	151703840	A	G	Agg/Ggg	R437G	Fam129a	ENSMUST00000148810	125	Moderately Radical	-	-	-	-
475	1	151717517	T	A	gTg/gAg	V651E	Fam129a	ENSMUST00000148810	121	Moderately Radical	-	-	-	-
476	1	151717642	C	T	Cct/Tct	P693S	Fam129a	ENSMUST00000148810	74	Moderately Conservative	-	-	-	-
477	1	151717678	A	G	Aag/Gag	K705E	Fam129a	ENSMUST00000148810	56	Moderately Conservative	-	-	-	-
478	1	151717801	A	G	Agc/Ggc	S746G	Fam129a	ENSMUST00000148810	56	Moderately Conservative	-	-	-	-
479	1	152499980	G	A	Gag/Aag	E368K	Glt25d2	ENSMUST00000044311	56	Moderately Conservative	-	-	-	-
480	1	152552492	C	T	Gtc/Atc	V329I	Rgl1	ENSMUST00000111859	29	Conservative	-	-	-	-
481	1	152756733	A	G	Aag/Gag	K171E	Apobec4	ENSMUST00000068875	56	Moderately Conservative	-	-	-	-
482	1	152757249	T	A	Tct/Act	S343T	Apobec4	ENSMUST00000068875	58	Moderately Conservative	-	-	-	-
483	1	153249754	A	G	gTg/gCg	V561A	Lamc1	ENSMUST00000027752	64	Moderately Conservative	-	-	-	-
484	1	153250389	A	G	aTt/aCt	I519T	Lamc1	ENSMUST00000027752	89	Moderately Conservative	-	-	-	-
485	1	153251975	G	A	tCt/tTt	S394F	Lamc1	ENSMUST00000027752	155	Radical	-	-	-	-
486	1	153255300	T	C	Atg/Gtg	M302V	Lamc1	ENSMUST00000027752	21	Conservative	-	-	-	-
487	1	153406465	T	G	aaA/aaC	K106N	E330020D12Rik	ENSMUST00000097535	94	Moderately Conservative	-	-	-	-
488	1	153407655	T	C	cAa/cGa	Q43R	E330020D12Rik	ENSMUST00000097535	43	Conservative	-	-	-	-
489	1	153407662	T	C	Agg/Ggg	R41G	E330020D12Rik	ENSMUST00000097535	125	Moderately Radical	-	-	-	-
490	1	153407667	A	G	cTg/cCg	L39P	E330020D12Rik	ENSMUST00000097535	98	Moderately Conservative	-	-	-	-
491	1	153740924	A	G	Act/Gct	T36A	Rgs16	ENSMUST00000027748	58	Moderately Conservative	-	-	-	-
492	1	153743826	G	A	Ggc/Agc	G193S	Rgs16	ENSMUST00000027748	56	Moderately Conservative	-	-	-	-
493	1	153754214	A	G	Aag/Gag	K159E	Rnasel	ENSMUST00000086209	56	Moderately Conservative	-	-	-	-
494	1	153754223	A	T	Agg/Tgg	R162W	Rnasel	ENSMUST00000086209	101	Moderately Radical	Yes	Yes	Yes	Validated
495	1	153754230	T	C	tTg/tCg	L164S	Rnasel	ENSMUST00000086209	145	Moderately Radical	-	Yes	-	-
496	1	153754236	A	G	cAa/cGa	Q166R	Rnasel	ENSMUST00000086209	43	Conservative	-	-	-	-
497	1	153754376	T	A	Tgg/Agg	W213R	Rnasel	ENSMUST00000086209	101	Moderately Radical	-	-	-	-
498	1	153754451	A	G	Aga/Gga	R238G	Rnasel	ENSMUST00000086209	125	Moderately Radical	-	-	-	-
499	1	153754473	C	A	gCa/gAa	A245E	Rnasel	ENSMUST00000086209	107	Moderately Radical	-	-	-	-
500	1	153754483	G	T	gaG/gaT	E248D	Rnasel	ENSMUST00000086209	45	Conservative	-	Yes	-	-
501	1	153754585	T	A	gaT/gaA	D282E	Rnasel	ENSMUST00000086209	45	Conservative	-	-	-	-
502	1	153754596	A	G	aAg/aGg	K286R	Rnasel	ENSMUST00000086209	26	Conservative	-	Yes	-	-
503	1	153754632	A	C	gAt/gCt	D298A	Rnasel	ENSMUST00000086209	126	Moderately Radical	-	Yes	-	-
504	1	153754919	C	T	Cgt/Tgt	R394C	Rnasel	ENSMUST00000086209	180	Radical	-	-	-	-
505	1	153754970	G	A	Ggt/Agt	G411S	Rnasel	ENSMUST00000086209	56	Moderately Conservative	-	Yes	-	-
506	1	153759630	A	C	cAt/cCt	H618P	Rnasel	ENSMUST00000086209	77	Moderately Conservative	-	-	-	-
507	1	153759660	A	C	gAc/gCc	D628A	Rnasel	ENSMUST00000086209	126	Moderately Radical	-	-	-	-
508	1	153760830	A	C	aAc/aCc	N652T	Rnasel	ENSMUST00000086209	65	Moderately Conservative	-	-	-	-
509	1	153825658	T	C	aAc/aGc	N350S	Rgsl1	ENSMUST00000124558	46	Conservative	-	-	-	-
510	1	153850583	C	T	Gtg/Atg	V182M	5830403L16Rik	ENSMUST00000059607	21	Conservative	-	-	-	-
511	1	153850609	T	C	gAg/gGg	E173G	5830403L16Rik	ENSMUST00000059607	98	Moderately Conservative	-	-	-	-
512	1	153850745	G	T	Ctg/Atg	L128M	5830403L16Rik	ENSMUST00000059607	15	Conservative	-	Yes	-	-
513	1	153850982	T	C	Aca/Gca	T49A	5830403L16Rik	ENSMUST00000059607	58	Moderately Conservative	-	-	-	-
514	1	153850991	C	T	Ggg/Agg	G46R	5830403L16Rik	ENSMUST00000059607	125	Moderately Radical	-	Yes	-	-
515	1	153874525	A	G	Atc/Gtc	I27V	Gm5531	ENSMUST00000055314	29	Conservative	-	-	-	-
516	1	153874555	T	C	Tct/Cct	S37P	Gm5531	ENSMUST00000055314	74	Moderately Conservative	-	-	-	-
517	1	153874567	A	T	Acc/Tcc	T41S	Gm5531	ENSMUST00000055314	58	Moderately Conservative	-	-	-	-
518	1	153875002	A	T	Agg/Tgg	R186W	Gm5531	ENSMUST00000055314	101	Moderately Radical	Yes	-	-	-
519	1	153875102	G	A	gGt/gAt	G219D	Gm5531	ENSMUST00000055314	94	Moderately Conservative	-	-	-	-
520	1	153875320	A	G	Aac/Gac	N292D	Gm5531	ENSMUST00000055314	23	Conservative	-	-	-	-
521	1	153892146	A	G	Atg/Gtg	M119V	Teddm1	ENSMUST00000050660	21	Conservative	-	-	-	-
522	1	153905565	T	C	Tcc/Ccc	S89P	A930039A15Rik	ENSMUST00000105679	74	Moderately Conservative	-	-	-	-
523	1	154204227	C	G	aCc/aGc	T44S	Zfp648	ENSMUST00000086195	58	Moderately Conservative	-	-	-	-
524	1	154204268	A	C	Aac/Cac	N58H	Zfp648	ENSMUST00000086195	68	Moderately Conservative	-	-	-	-
525	1	154204380	C	T	tCc/tTc	S95F	Zfp648	ENSMUST00000086195	155	Radical	-	-	-	-
526	1	154204385	A	G	Aaa/Gaa	K97E	Zfp648	ENSMUST00000086195	56	Moderately Conservative	-	-	-	-
527	1	154204620	T	C	cTa/cCa	L175P	Zfp648	ENSMUST00000086195	98	Moderately Conservative	-	-	-	-
528	1	154204667	A	G	Agc/Ggc	S191G	Zfp648	ENSMUST00000086195	56	Moderately Conservative	-	-	-	-
529	1	154471553	C	T	gGg/gAg	G710E	Cacna1e	ENSMUST00000004214	98	Moderately Conservative	-	Yes	-	-
530	1	155132441	T	C	Aat/Gat	N263D	Mr1	ENSMUST00000027744	23	Conservative	-	-	-	-
531	1	155132582	A	G	Ttc/Ctc	F216L	Mr1	ENSMUST00000027744	22	Conservative	-	-	-	-
532	1	155132603	T	A	Act/Tct	T209S	Mr1	ENSMUST00000027744	58	Moderately Conservative	-	-	-	-
533	1	155137723	A	C	gTc/gGc	V36G	Mr1	ENSMUST00000027744	109	Moderately Radical	-	-	-	-
534	1	155201966	A	G	Atc/Gtc	I240V	Stx6	ENSMUST00000027743	29	Conservative	-	-	-	-
535	1	155213654	T	C	Agg/Ggg	R866G	BC034090	ENSMUST00000035914	125	Moderately Radical	-	-	-	-
536	1	155221514	T	C	Agt/Ggt	S682G	BC034090	ENSMUST00000035914	56	Moderately Conservative	-	-	-	-
537	1	155225180	T	A	aAg/aTg	K515M	BC034090	ENSMUST00000035914	95	Moderately Conservative	-	-	-	-
538	1	155225205	T	C	Atg/Gtg	M507V	BC034090	ENSMUST00000035914	21	Conservative	-	-	-	-
539	1	155225259	T	A	Acc/Tcc	T489S	BC034090	ENSMUST00000035914	58	Moderately Conservative	-	-	-	-
540	1	155225337	T	C	Aaa/Gaa	K463E	BC034090	ENSMUST00000035914	56	Moderately Conservative	-	-	-	-
541	1	155225591	C	A	gGg/gTg	G378V	BC034090	ENSMUST00000035914	109	Moderately Radical	-	-	-	-
542	1	155225663	G	A	gCg/gTg	A354V	BC034090	ENSMUST00000035914	64	Moderately Conservative	-	-	-	-
543	1	155226419	A	G	tTg/tCg	L102S	BC034090	ENSMUST00000035914	145	Moderately Radical	-	-	-	-
544	1	155779448	A	C	ttT/ttG	F656L	Qsox1	ENSMUST00000035325	22	Conservative	-	-	-	-
545	1	155862369	G	A	cCc/cTc	P2576L	Cep350	ENSMUST00000138762	98	Moderately Conservative	-	-	-	-
546	1	155862882	C	T	aGg/aAg	R2405K	Cep350	ENSMUST00000138762	26	Conservative	-	-	-	-
547	1	155863282	C	G	Gga/Cga	G2272R	Cep350	ENSMUST00000138762	125	Moderately Radical	-	-	-	-
548	1	155926508	C	T	Gca/Aca	A1091T	Cep350	ENSMUST00000138762	58	Moderately Conservative	-	-	-	-
549	1	155928211	C	T	gGt/gAt	G1042D	Cep350	ENSMUST00000138762	94	Moderately Conservative	-	Yes	-	-
550	1	155958681	G	A	aCt/aTt	T90I	Cep350	ENSMUST00000138762	89	Moderately Conservative	-	-	-	-
551	1	156022318	C	T	Gat/Aat	D254N	Tor1aip1	ENSMUST00000097527	23	Conservative	-	Yes	-	-
552	1	156061657	A	G	aAt/aGt	N46S	Tor1aip2	ENSMUST00000060404	46	Conservative	-	-	-	-
553	1	156061765	A	G	gAa/gGa	E82G	Tor1aip2	ENSMUST00000060404	98	Moderately Conservative	-	Yes	-	-
554	1	156061876	G	C	gGg/gCg	G119A	Tor1aip2	ENSMUST00000060404	60	Moderately Conservative	-	-	-	-
555	1	156061909	G	T	tGc/tTc	C130F	Tor1aip2	ENSMUST00000060404	205	Radical	-	Yes	-	-
556	1	156061963	T	C	gTa/gCa	V148A	Tor1aip2	ENSMUST00000060404	64	Moderately Conservative	-	-	-	-
557	1	156062121	A	G	Aca/Gca	T201A	Tor1aip2	ENSMUST00000060404	58	Moderately Conservative	-	-	-	-
558	1	156062134	A	G	aAc/aGc	N205S	Tor1aip2	ENSMUST00000060404	46	Conservative	-	-	-	-
559	1	156065045	G	A	Gaa/Aaa	E366K	Tor1aip2	ENSMUST00000060404	56	Moderately Conservative	-	Yes	-	-
560	1	156078970	T	C	aAt/aGt	N145S	Fam163a	ENSMUST00000015628	46	Conservative	-	-	-	-
561	1	156262881	G	C	cCa/cGa	P865R	Tdrd5	ENSMUST00000121146	103	Moderately Radical	-	-	-	-
562	1	156263413	G	A	gCa/gTa	A832V	Tdrd5	ENSMUST00000121146	64	Moderately Conservative	-	-	-	-
563	1	156267355	C	T	gGa/gAa	G726E	Tdrd5	ENSMUST00000121146	98	Moderately Conservative	-	-	-	-
564	1	156270646	C	T	Gac/Aac	D694N	Tdrd5	ENSMUST00000121146	23	Conservative	-	-	-	-
565	1	156285523	T	C	Act/Gct	T396A	Tdrd5	ENSMUST00000121146	58	Moderately Conservative	-	-	-	-
566	1	156301806	T	C	atA/atG	I111M	Tdrd5	ENSMUST00000121146	10	Conservative	-	-	-	-
567	1	156318723	C	T	Cac/Tac	H165Y	Nphs2	ENSMUST00000027896	83	Moderately Conservative	-	Yes	-	-
568	1	156326100	C	T	Cca/Tca	P374S	Nphs2	ENSMUST00000027896	74	Moderately Conservative	-	Yes	-	-
569	1	156331574	T	C	Aat/Gat	N950D	9430070O13Rik	ENSMUST00000178036	23	Conservative	-	-	-	-
570	1	156366192	G	A	Ggt/Agt	G39S	Gm2000	ENSMUST00000102782	56	Moderately Conservative	-	-	-	-
571	1	156397526	C	T	Gta/Ata	V216I	9430070O13Rik	ENSMUST00000178036	29	Conservative	-	-	-	-
572	1	156441366	G	A	Cac/Tac	H205Y	Soat1	ENSMUST00000051396	83	Moderately Conservative	-	Yes	-	-
573	1	156442409	T	C	Atc/Gtc	I147V	Soat1	ENSMUST00000051396	29	Conservative	-	-	-	-
574	1	156642255	A	G	Atg/Gtg	M1030V	Abl2	ENSMUST00000027888	21	Conservative	-	-	-	-
575	1	156655866	A	G	Tgc/Cgc	C329R	Tor3a	ENSMUST00000079625	180	Radical	-	-	-	-
576	1	156669484	A	C	Ttg/Gtg	L164V	Tor3a	ENSMUST00000079625	32	Conservative	-	-	-	-
577	1	156669619	G	A	Cgt/Tgt	R119C	Tor3a	ENSMUST00000079625	180	Radical	-	Yes	-	-
578	1	156673586	C	T	cGc/cAc	R94H	Tor3a	ENSMUST00000079625	29	Conservative	-	Yes	-	-
579	1	156674181	T	G	aAg/aCg	K42T	Tor3a	ENSMUST00000079625	78	Moderately Conservative	-	-	-	-
580	1	156832745	T	C	atA/atG	I252M	Ralgps2	ENSMUST00000171292	10	Conservative	-	-	-	-
581	1	157100165	G	A	gCa/gTa	A145V	1700057K13Rik	ENSMUST00000118207	64	Moderately Conservative	-	-	-	-
582	1	157100202	C	T	Ggc/Agc	G133S	1700057K13Rik	ENSMUST00000118207	56	Moderately Conservative	-	-	-	-
583	1	157464427	C	T	gCt/gTt	A92V	BC026585	ENSMUST00000046743	64	Moderately Conservative	-	-	-	-
584	1	157467240	G	A	cGc/cAc	R189H	BC026585	ENSMUST00000046743	29	Conservative	Yes	-	-	-
585	1	157529318	T	C	cTg/cCg	L32P	Sec16b	ENSMUST00000086130	98	Moderately Conservative	-	-	-	-
586	1	157535456	C	T	Ccc/Tcc	P286S	Sec16b	ENSMUST00000086130	74	Moderately Conservative	-	-	-	-
587	1	157559468	C	T	cCg/cTg	P711L	Sec16b	ENSMUST00000086130	98	Moderately Conservative	-	-	-	-
588	1	157565439	T	C	Tct/Cct	S939P	Sec16b	ENSMUST00000086130	74	Moderately Conservative	-	-	-	-
589	1	158266584	T	G	Act/Cct	T183P	Fam5b	ENSMUST00000004133	38	Conservative	-	-	-	-
590	1	158509911	A	C	Att/Ctt	I396L	Astn1	ENSMUST00000046110	5	Conservative	-	Yes	-	-
591	1	158597288	G	C	gaG/gaC	E681D	Astn1	ENSMUST00000046110	45	Conservative	Yes	-	-	-
592	1	158667517	A	C	aAc/aCc	N1045T	Astn1	ENSMUST00000046110	65	Moderately Conservative	-	-	-	-
593	1	158750571	G	A	Cac/Tac	H1719Y	Pappa2	ENSMUST00000159861	83	Moderately Conservative	-	Yes	-	-
594	1	158765041	C	T	Gtc/Atc	V1589I	Pappa2	ENSMUST00000159861	29	Conservative	-	-	-	-
595	1	158787723	G	A	gCg/gTg	A1395V	Pappa2	ENSMUST00000159861	64	Moderately Conservative	-	-	-	-
596	1	158814493	T	G	cAt/cCt	H1331P	Pappa2	ENSMUST00000159861	77	Moderately Conservative	-	-	-	-
597	1	158814833	T	C	Att/Gtt	I1281V	Pappa2	ENSMUST00000159861	29	Conservative	-	-	-	-
598	1	158832839	T	C	cAc/cGc	H1224R	Pappa2	ENSMUST00000159861	29	Conservative	-	Yes	-	-
599	1	158834769	G	A	aCa/aTa	T1212I	Pappa2	ENSMUST00000159861	89	Moderately Conservative	-	Yes	-	-
600	1	158834943	C	T	gGg/gAg	G1154E	Pappa2	ENSMUST00000159861	98	Moderately Conservative	Yes	Yes	Yes	Not tested
601	1	158845048	G	C	agC/agG	S1108R	Pappa2	ENSMUST00000159861	110	Moderately Radical	-	Yes	-	-
602	1	158845082	A	C	gTa/gGa	V1097G	Pappa2	ENSMUST00000159861	109	Moderately Radical	-	-	-	-
603	1	158845116	G	T	Cag/Aag	Q1086K	Pappa2	ENSMUST00000159861	53	Moderately Conservative	-	Yes	-	-
604	1	158956583	C	T	Gag/Aag	E286K	Pappa2	ENSMUST00000159861	56	Moderately Conservative	-	Yes	-	-
605	1	158956669	G	T	tCc/tAc	S257Y	Pappa2	ENSMUST00000159861	144	Moderately Radical	Yes	Yes	Yes	Not tested
606	1	158956870	T	C	aAg/aGg	K190R	Pappa2	ENSMUST00000159861	26	Conservative	-	-	-	-
607	1	158957396	T	C	Act/Gct	T15A	Pappa2	ENSMUST00000159861	58	Moderately Conservative	-	-	-	-
608	1	158968869	A	T	gaT/gaA	D330E	1600012P17Rik	ENSMUST00000062159	45	Conservative	-	-	-	-
609	1	158969728	G	A	aCt/aTt	T44I	1600012P17Rik	ENSMUST00000062159	89	Moderately Conservative	-	-	-	-
610	1	159168603	C	T	Gta/Ata	V14I	Gm4953	ENSMUST00000077309	29	Conservative	-	-	-	-
611	1	159684570	G	T	Gct/Tct	A30S	Gm10530	ENSMUST00000097514	99	Moderately Conservative	-	-	-	-
612	1	159684607	A	G	cAt/cGt	H42R	Gm10530	ENSMUST00000097514	29	Conservative	-	-	-	-
613	1	159684816	C	T	Ctc/Ttc	L112F	Gm10530	ENSMUST00000097514	22	Conservative	-	-	-	-
614	1	159684858	C	T	Ctc/Ttc	L126F	Gm10530	ENSMUST00000097514	22	Conservative	-	-	-	-
615	1	159684873	C	T	Ctc/Ttc	L131F	Gm10530	ENSMUST00000097514	22	Conservative	-	-	-	-
616	1	159850197	G	C	Gct/Cct	A51P	Tnr	ENSMUST00000111669	27	Conservative	-	-	-	-
617	1	159858348	T	C	aTg/aCg	M383T	Tnr	ENSMUST00000111669	81	Moderately Conservative	-	-	-	-
618	1	159886989	A	G	Aaa/Gaa	K813E	Tnr	ENSMUST00000111669	56	Moderately Conservative	-	-	-	-
619	1	159919046	C	T	gCt/gTt	A1245V	Tnr	ENSMUST00000111669	64	Moderately Conservative	-	-	-	-
620	1	160044708	A	G	cAg/cGg	Q42R	4930523C07Rik	ENSMUST00000168359	43	Conservative	-	-	-	-
621	1	160070717	T	C	cTt/cCt	L63P	4930523C07Rik	ENSMUST00000168359	98	Moderately Conservative	-	-	-	-
622	1	160105424	C	T	cGg/cAg	R1313Q	Tnn	ENSMUST00000039178	43	Conservative	-	Yes	-	-
623	1	160114556	G	A	aCg/aTg	T1124M	Tnn	ENSMUST00000039178	81	Moderately Conservative	-	Yes	-	-
624	1	160146351	G	A	Ctc/Ttc	L149F	Tnn	ENSMUST00000039178	22	Conservative	-	-	-	-
625	1	160739013	C	T	Ggt/Agt	G72S	Rabgap1l	ENSMUST00000028049	56	Moderately Conservative	-	-	-	-
626	1	160739066	T	G	cAg/cCg	Q54P	Rabgap1l	ENSMUST00000028049	76	Moderately Conservative	-	-	-	-
627	1	160997710	C	A	Ctc/Atc	L376I	Serpinc1	ENSMUST00000064725	5	Conservative	-	Yes	-	-
628	1	161046833	T	A	Atg/Ttg	M429L	Dars2	ENSMUST00000035430	15	Conservative	-	Yes	-	-
629	1	161051348	A	G	Tgt/Cgt	C370R	Dars2	ENSMUST00000035430	180	Radical	-	Yes	-	-
630	1	161070092	G	T	Cgt/Agt	R9S	Dars2	ENSMUST00000035430	110	Moderately Radical	-	Yes	-	-
631	1	161083424	T	G	Tca/Gca	S314A	Cenpl	ENSMUST00000111620	99	Moderately Conservative	-	-	-	-
632	1	161244224	G	T	gCt/gAt	A124D	Prdx6	ENSMUST00000071718	126	Moderately Radical	-	-	-	-
633	1	161503752	C	A	aCt/aAt	T157N	Tnfsf18	ENSMUST00000086084	65	Moderately Conservative	-	-	-	-
634	1	161781763	T	C	gAg/gGg	E218G	Fasl	ENSMUST00000000834	98	Moderately Conservative	-	-	-	-
635	1	161781866	T	C	Act/Gct	T184A	Fasl	ENSMUST00000000834	58	Moderately Conservative	-	-	-	-
636	1	161834798	C	T	aGc/aAc	S688N	AI848100	ENSMUST00000048377	46	Conservative	-	-	-	-
637	1	161857375	C	G	Gaa/Caa	E183Q	AI848100	ENSMUST00000048377	29	Conservative	Yes	-	-	-
638	1	161942437	G	A	Cgt/Tgt	R168C	4930558K02Rik	ENSMUST00000162676	180	Radical	-	-	-	-
639	1	162045386	C	A	aaG/aaT	K631N	Dnm3	ENSMUST00000086074	94	Moderately Conservative	-	-	-	-
640	1	162477971	A	G	Act/Gct	T98A	Gm10176	ENSMUST00000159707	58	Moderately Conservative	-	-	-	-
641	1	162545899	C	T	cGc/cAc	R261H	Mettl13	ENSMUST00000028017	29	Conservative	-	Yes	-	-
642	1	162639753	A	G	Aca/Gca	T164A	Myoc	ENSMUST00000028020	58	Moderately Conservative	-	-	-	-
643	1	162654509	G	A	Ctc/Ttc	L98F	7420461P10Rik	ENSMUST00000169439	22	Conservative	-	-	-	-
644	1	162704573	T	A	aAg/aTg	K1491M	Prrc2c	ENSMUST00000028016	95	Moderately Conservative	-	-	-	-
645	1	162706508	T	C	gAa/gGa	E846G	Prrc2c	ENSMUST00000028016	98	Moderately Conservative	-	-	-	-
646	1	162718880	G	C	tCt/tGt	S186C	Prrc2c	ENSMUST00000028016	112	Moderately Radical	-	-	-	-
647	1	162795070	G	A	aCg/aTg	T410M	Fmo4	ENSMUST00000111525	81	Moderately Conservative	-	-	-	-
648	1	162799048	T	C	Atc/Gtc	I310V	Fmo4	ENSMUST00000111525	29	Conservative	-	-	-	-
649	1	162805167	T	C	gAa/gGa	E205G	Fmo4	ENSMUST00000111525	98	Moderately Conservative	-	-	-	-
650	1	162808440	C	T	Gag/Aag	E48K	Fmo4	ENSMUST00000111525	56	Moderately Conservative	-	-	-	-
651	1	162916743	C	T	Gtt/Att	V527I	AC117767.1	ENSMUST00000178465	29	Conservative	-	-	-	-
652	1	162922717	T	C	Atc/Gtc	I257V	AC117767.1	ENSMUST00000178465	29	Conservative	-	-	-	-
653	1	162937023	A	T	aTc/aAc	I35N	AC117767.1	ENSMUST00000178465	149	Moderately Radical	-	-	-	-
654	1	162954207	G	T	Ctc/Atc	L526I	Fmo3	ENSMUST00000028010	5	Conservative	-	-	-	-
655	1	162958468	T	C	Atg/Gtg	M318V	Fmo3	ENSMUST00000028010	21	Conservative	-	-	-	-
656	1	162966899	C	A	Gca/Tca	A201S	Fmo3	ENSMUST00000028010	99	Moderately Conservative	-	-	-	-
657	1	162967913	T	C	Aat/Gat	N118D	Fmo3	ENSMUST00000028010	23	Conservative	-	-	-	-
658	1	162968776	C	T	Gat/Aat	D76N	Fmo3	ENSMUST00000028010	23	Conservative	-	Yes	-	-
659	1	163079521	G	A	Cgc/Tgc	R11C	4921528O07Rik	ENSMUST00000096608	180	Radical	-	Yes	-	-
660	1	163386379	A	T	aaT/aaA	N327K	Gorab	ENSMUST00000045138	94	Moderately Conservative	-	-	-	-
661	1	163795999	T	G	Tca/Gca	S112A	Kifap3	ENSMUST00000027877	99	Moderately Conservative	-	-	-	-
662	1	163950624	G	A	Gac/Aac	D457N	Scyl3	ENSMUST00000027876	23	Conservative	-	-	-	-
663	1	163950625	A	G	gAc/gGc	D457G	Scyl3	ENSMUST00000027876	94	Moderately Conservative	-	-	-	-
664	1	163952572	C	G	Ctg/Gtg	L703V	Scyl3	ENSMUST00000027876	32	Conservative	-	-	-	-
665	1	163955350	G	C	aCg/aGg	T835R	BC055324	ENSMUST00000097493	71	Moderately Conservative	-	-	-	-
666	1	163960611	A	G	tTc/tCc	F688S	BC055324	ENSMUST00000097493	155	Radical	-	Yes	-	-
667	1	163971914	C	T	Gcc/Acc	A405T	BC055324	ENSMUST00000097493	58	Moderately Conservative	-	-	-	-
668	1	163972294	T	C	Agc/Ggc	S360G	BC055324	ENSMUST00000097493	56	Moderately Conservative	-	-	-	-
669	1	163996235	C	T	Cgt/Tgt	R42C	2810422O20Rik	ENSMUST00000045694	180	Radical	Yes	-	-	-
670	1	163996302	A	C	gAc/gCc	D64A	2810422O20Rik	ENSMUST00000045694	126	Moderately Radical	-	Yes	-	-
671	1	163996347	A	G	gAa/gGa	E79G	2810422O20Rik	ENSMUST00000045694	98	Moderately Conservative	-	-	-	-
672	1	163996410	A	G	aAt/aGt	N100S	2810422O20Rik	ENSMUST00000045694	46	Conservative	-	-	-	-
673	1	163996857	G	A	cGa/cAa	R249Q	2810422O20Rik	ENSMUST00000045694	43	Conservative	-	-	-	-
674	1	163997193	C	A	cCc/cAc	P361H	2810422O20Rik	ENSMUST00000045694	77	Moderately Conservative	-	Yes	-	-
675	1	164048720	G	A	cGc/cAc	R12H	Sele	ENSMUST00000027874	29	Conservative	-	-	-	-
676	1	164049416	T	C	gTa/gCa	V87A	Sele	ENSMUST00000027874	64	Moderately Conservative	-	Yes	-	-
677	1	164049421	A	G	Atc/Gtc	I89V	Sele	ENSMUST00000027874	29	Conservative	-	-	-	-
678	1	164050695	C	T	tCc/tTc	S201F	Sele	ENSMUST00000027874	155	Radical	-	Yes	-	-
679	1	164050710	C	T	cCc/cTc	P206L	Sele	ENSMUST00000027874	98	Moderately Conservative	-	-	-	-
680	1	164051548	G	A	Gaa/Aaa	E251K	Sele	ENSMUST00000027874	56	Moderately Conservative	-	-	-	-
681	1	164051953	C	T	Cca/Tca	P352S	Sele	ENSMUST00000027874	74	Moderately Conservative	-	Yes	-	-
682	1	164053022	G	A	aGt/aAt	S391N	Sele	ENSMUST00000027874	46	Conservative	-	-	-	-
683	1	164065311	T	C	aTa/aCa	I32T	Sell	ENSMUST00000027871	89	Moderately Conservative	-	-	-	-
684	1	164066288	C	A	gCa/gAa	A184E	Sell	ENSMUST00000027871	107	Moderately Radical	-	-	-	-
685	1	164066618	G	C	caG/caC	Q196H	Sell	ENSMUST00000027871	24	Conservative	-	Yes	-	-
686	1	164066637	C	T	Cct/Tct	P203S	Sell	ENSMUST00000027871	74	Moderately Conservative	-	Yes	-	-
687	1	164066788	T	C	aTc/aCc	I253T	Sell	ENSMUST00000027871	89	Moderately Conservative	-	-	-	-
688	1	164126305	T	C	gTg/gCg	V58A	Selp	ENSMUST00000162746	64	Moderately Conservative	-	-	-	-
689	1	164128195	C	T	Cat/Tat	H208Y	Selp	ENSMUST00000162746	83	Moderately Conservative	-	-	-	-
690	1	164128291	G	A	Ggc/Agc	G240S	Selp	ENSMUST00000162746	56	Moderately Conservative	-	-	-	-
691	1	164132188	G	A	Gtc/Atc	V338I	Selp	ENSMUST00000162746	29	Conservative	-	-	-	-
692	1	164141484	A	C	aAt/aCt	N551T	Selp	ENSMUST00000162746	65	Moderately Conservative	-	-	-	-
693	1	164142676	A	G	Ata/Gta	I570V	Selp	ENSMUST00000162746	29	Conservative	-	-	-	-
694	1	164151981	T	C	Tgc/Cgc	C7R	F5	ENSMUST00000086040	180	Radical	-	-	-	-
695	1	164152051	A	G	cAa/cGa	Q30R	F5	ENSMUST00000086040	43	Conservative	-	-	-	-
696	1	164176304	C	T	Cgg/Tgg	R223W	F5	ENSMUST00000086040	101	Moderately Radical	-	-	-	-
697	1	164181629	A	G	Att/Gtt	I323V	F5	ENSMUST00000086040	29	Conservative	-	Yes	-	-
698	1	164192620	C	G	aCt/aGt	T888S	F5	ENSMUST00000086040	58	Moderately Conservative	-	Yes	-	-
699	1	164192848	G	A	cGg/cAg	R964Q	F5	ENSMUST00000086040	43	Conservative	-	-	-	-
700	1	164194069	C	A	tCc/tAc	S1371Y	F5	ENSMUST00000086040	144	Moderately Radical	Yes	Yes	Yes	Not tested
701	1	164201684	C	T	Cgg/Tgg	R1751W	F5	ENSMUST00000086040	101	Moderately Radical	-	-	-	-
702	1	164201714	G	T	Gcc/Tcc	A1761S	F5	ENSMUST00000086040	99	Moderately Conservative	-	-	-	-
703	1	164201720	A	G	Aag/Gag	K1763E	F5	ENSMUST00000086040	56	Moderately Conservative	-	-	-	-
704	1	164214416	G	A	Gac/Aac	D2038N	F5	ENSMUST00000086040	23	Conservative	-	-	-	-
705	1	164219468	A	T	Aca/Tca	T2166S	F5	ENSMUST00000086040	58	Moderately Conservative	-	-	-	-
706	1	164260828	G	A	Gtc/Atc	V282I	Slc19a2	ENSMUST00000044021	29	Conservative	-	-	-	-
707	1	164280158	C	G	Ctt/Gtt	L137V	4930455F23Rik	ENSMUST00000027867	32	Conservative	-	Yes	-	-
708	1	164280587	A	C	Atc/Ctc	I280L	4930455F23Rik	ENSMUST00000027867	5	Conservative	-	-	-	-
709	1	164292366	C	T	Gac/Aac	D365N	Blzf1	ENSMUST00000027866	23	Conservative	-	-	-	-
710	1	164796741	A	G	Act/Gct	T4A	Dpt	ENSMUST00000027861	58	Moderately Conservative	-	-	-	-
711	1	165306267	C	G	Ctc/Gtc	L45V	Gpr161	ENSMUST00000178700	32	Conservative	-	-	-	-
712	1	165351033	A	C	aaT/aaG	N642K	Dcaf6	ENSMUST00000027856	94	Moderately Conservative	-	-	-	-
713	1	165351044	T	C	Acc/Gcc	T639A	Dcaf6	ENSMUST00000027856	58	Moderately Conservative	-	-	-	-
714	1	165351113	T	C	Acc/Gcc	T616A	Dcaf6	ENSMUST00000027856	58	Moderately Conservative	-	-	-	-
715	1	165351186	T	G	gaA/gaC	E591D	Dcaf6	ENSMUST00000027856	45	Conservative	-	Yes	-	-
716	1	165351229	T	C	aAg/aGg	K577R	Dcaf6	ENSMUST00000027856	26	Conservative	-	-	-	-
717	1	165575695	G	C	aaG/aaC	K1587N	Adcy10	ENSMUST00000027852	94	Moderately Conservative	-	-	-	-
718	1	165576602	A	G	Agt/Ggt	S1609G	Adcy10	ENSMUST00000027852	56	Moderately Conservative	-	-	-	-
719	1	165655604	T	C	Acc/Gcc	T303A	Rcsd1	ENSMUST00000040357	58	Moderately Conservative	-	-	-	-
720	1	165655814	A	G	Tgg/Cgg	W233R	Rcsd1	ENSMUST00000040357	101	Moderately Radical	-	-	-	-
721	1	165655889	C	G	Gct/Cct	A208P	Rcsd1	ENSMUST00000040357	27	Conservative	-	-	-	-
722	1	166098628	G	T	gaC/gaA	D1138E	Dusp27	ENSMUST00000085992	45	Conservative	-	-	-	-
723	1	166099193	C	T	cGg/cAg	R950Q	Dusp27	ENSMUST00000085992	43	Conservative	-	Yes	-	-
724	1	166099369	A	T	gaT/gaA	D891E	Dusp27	ENSMUST00000085992	45	Conservative	-	Yes	-	-
725	1	166100415	T	C	Att/Gtt	I543V	Dusp27	ENSMUST00000085992	29	Conservative	-	-	-	-
726	1	166130595	T	C	Ttc/Ctc	F12L	Gpa33	ENSMUST00000060833	22	Conservative	-	-	-	-
727	1	166164618	A	G	Agt/Ggt	S244G	Gpa33	ENSMUST00000060833	56	Moderately Conservative	-	-	-	-
728	1	166165203	G	A	cGg/cAg	R295Q	Gpa33	ENSMUST00000060833	43	Conservative	-	-	-	-
729	1	166308822	A	G	aTt/aCt	I247T	5330438I03Rik	ENSMUST00000168347	89	Moderately Conservative	-	-	-	-
730	1	166308865	T	C	Aga/Gga	R233G	5330438I03Rik	ENSMUST00000168347	125	Moderately Radical	-	-	-	-
731	1	166309093	G	C	Cgg/Ggg	R157G	5330438I03Rik	ENSMUST00000168347	125	Moderately Radical	-	-	-	-
732	1	166309111	T	C	Acg/Gcg	T151A	5330438I03Rik	ENSMUST00000168347	58	Moderately Conservative	-	-	-	-
733	1	166309153	A	G	Tgg/Cgg	W137R	5330438I03Rik	ENSMUST00000168347	101	Moderately Radical	-	-	-	-
734	1	166309352	A	G	Acc/Gcc	T587A	Ildr2	ENSMUST00000111416	58	Moderately Conservative	-	-	-	-
735	1	166309363	A	G	Ttt/Ctt	F67L	5330438I03Rik	ENSMUST00000168347	22	Conservative	-	-	-	-
736	1	166309533	C	T	gGc/gAc	G10D	5330438I03Rik	ENSMUST00000168347	94	Moderately Conservative	-	-	-	-
737	1	166409707	C	T	Gaa/Aaa	E19K	Pogk	ENSMUST00000169324	56	Moderately Conservative	-	-	-	-
738	1	166487031	T	C	Aaa/Gaa	K348E	Gm4846	ENSMUST00000143922	56	Moderately Conservative	-	-	-	-
739	1	166680271	T	C	cAg/cGg	Q5R	Fmo9	ENSMUST00000027843	43	Conservative	-	-	-	-
740	1	171051722	A	C	gaT/gaG	D250E	Fcgr3	ENSMUST00000164044	45	Conservative	-	-	-	-
741	1	171057820	A	C	Tgg/Ggg	W79G	Fcgr3	ENSMUST00000164044	184	Radical	-	-	-	-
742	1	171136127	G	C	Ctg/Gtg	L91V	Sdhc	ENSMUST00000111336	32	Conservative	-	-	-	-
743	1	171145805	T	C	Agc/Ggc	S10G	Sdhc	ENSMUST00000111336	56	Moderately Conservative	-	-	-	-
744	1	171150569	A	G	Ttc/Ctc	F4L	Sdhc	ENSMUST00000111336	22	Conservative	-	-	-	-
745	1	171158798	A	G	Acc/Gcc	T94A	Mpz	ENSMUST00000070758	58	Moderately Conservative	-	-	-	-
746	1	171247067	G	C	Cgc/Ggc	R8G	Ndufs2	ENSMUST00000013737	125	Moderately Radical	-	-	-	-
747	1	171250901	A	G	cAa/cGa	Q30R	Adamts4	ENSMUST00000006570	43	Conservative	-	-	-	-
748	1	171256676	T	A	tTc/tAc	F574Y	Adamts4	ENSMUST00000006570	22	Conservative	-	-	-	-
749	1	171284618	A	G	Tgc/Cgc	C341R	Usp21	ENSMUST00000111306	180	Radical	-	-	-	-
750	1	171344938	G	A	aCc/aTc	T22I	Nit1	ENSMUST00000111295	89	Moderately Conservative	-	-	-	-
751	1	171360318	T	C	gAg/gGg	E115G	Klhdc9	ENSMUST00000061878	98	Moderately Conservative	-	-	-	-
752	1	171360646	T	G	Acc/Ccc	T6P	Klhdc9	ENSMUST00000061878	38	Conservative	-	-	-	-
753	1	171370132	T	A	Tca/Aca	S12T	Pvrl4	ENSMUST00000111286	58	Moderately Conservative	-	-	-	-
754	1	171408430	A	G	Agt/Ggt	S791G	Arhgap30	ENSMUST00000056449	56	Moderately Conservative	-	-	-	-
755	1	171408701	C	A	gCc/gAc	A881D	Arhgap30	ENSMUST00000056449	126	Moderately Radical	-	Yes	-	-
756	1	171409061	G	A	aGg/aAg	R1001K	Arhgap30	ENSMUST00000056449	26	Conservative	-	-	-	-
757	1	171409082	T	G	cTg/cGg	L1008R	Arhgap30	ENSMUST00000056449	102	Moderately Radical	-	-	-	-
758	1	171503588	A	T	aTg/aAg	M114K	B930036N10Rik	ENSMUST00000165827	95	Moderately Conservative	-	-	-	-
759	1	171503601	A	C	Tac/Gac	Y110D	B930036N10Rik	ENSMUST00000165827	160	Radical	-	-	-	-
760	1	171503634	T	C	Act/Gct	T99A	B930036N10Rik	ENSMUST00000165827	58	Moderately Conservative	-	-	-	-
761	1	171503709	A	G	aAc/aGc	N18S	Alyref2	ENSMUST00000081527	46	Conservative	-	-	-	-
762	1	171503765	C	A	cGg/cTg	R55L	B930036N10Rik	ENSMUST00000165827	102	Moderately Radical	-	Yes	-	-
763	1	171504107	A	G	Acg/Gcg	T151A	Alyref2	ENSMUST00000081527	58	Moderately Conservative	-	Yes	-	-
764	1	171573804	G	C	aGa/aCa	R62T	Cd244	ENSMUST00000004829	71	Moderately Conservative	-	-	-	-
765	1	171574176	A	C	Acc/Ccc	T157P	Cd244	ENSMUST00000004829	38	Conservative	-	-	-	-
766	1	171574264	T	C	aTt/aCt	I186T	Cd244	ENSMUST00000004829	89	Moderately Conservative	-	-	-	-
767	1	171574366	C	T	tCg/tTg	S220L	Cd244	ENSMUST00000004829	145	Moderately Radical	-	-	-	-
768	1	171579124	C	A	aCt/aAt	T316N	Cd244	ENSMUST00000004829	65	Moderately Conservative	-	-	-	-
769	1	171579127	T	C	tTc/tCc	F317S	Cd244	ENSMUST00000004829	155	Radical	-	-	-	-
770	1	171593907	C	T	gGg/gAg	G592E	Ly9	ENSMUST00000068878	98	Moderately Conservative	-	-	-	-
771	1	171594032	C	A	atG/atT	M550I	Ly9	ENSMUST00000068878	10	Conservative	-	Yes	-	-
772	1	171599857	C	T	Gag/Aag	E377K	Ly9	ENSMUST00000068878	56	Moderately Conservative	-	-	-	-
773	1	171599888	C	G	aaG/aaC	K366N	Ly9	ENSMUST00000068878	94	Moderately Conservative	-	-	-	-
774	1	171605028	A	G	aTc/aCc	I139T	Ly9	ENSMUST00000068878	89	Moderately Conservative	-	-	-	-
775	1	171605056	G	A	Cat/Tat	H130Y	Ly9	ENSMUST00000068878	83	Moderately Conservative	-	-	-	-
776	1	171605172	A	G	tTc/tCc	F91S	Ly9	ENSMUST00000068878	155	Radical	-	Yes	-	-
777	1	171605208	A	G	aTc/aCc	I79T	Ly9	ENSMUST00000068878	89	Moderately Conservative	-	-	-	-
778	1	171607284	C	T	Ggt/Agt	G14S	Ly9	ENSMUST00000068878	56	Moderately Conservative	-	-	-	-
779	1	171638669	C	T	Gga/Aga	G253R	Slamf7	ENSMUST00000111276	125	Moderately Radical	-	-	-	-
780	1	171638683	A	G	aTg/aCg	M248T	Slamf7	ENSMUST00000111276	81	Moderately Conservative	-	-	-	-
781	1	171682104	T	G	aTa/aGa	I4R	Cd48	ENSMUST00000068584	97	Moderately Conservative	-	-	-	-
782	1	171695858	A	G	Aat/Gat	N90D	Cd48	ENSMUST00000068584	23	Conservative	-	Yes	-	-
783	1	171851835	G	A	Gtg/Atg	V27M	Cd84	ENSMUST00000042302	21	Conservative	-	-	-	-
784	1	171885586	A	G	Aaa/Gaa	K293E	Cd84	ENSMUST00000042302	56	Moderately Conservative	-	-	-	-
785	1	171896415	A	G	Aca/Gca	T98A	Gm10521	ENSMUST00000097466	58	Moderately Conservative	-	-	-	-
786	1	171896499	A	G	Atg/Gtg	M126V	Gm10521	ENSMUST00000097466	21	Conservative	-	-	-	-
787	1	172066763	C	T	Gtc/Atc	V680I	Ncstn	ENSMUST00000003550	29	Conservative	-	-	-	-
788	1	172066768	G	A	aCc/aTc	T678I	Ncstn	ENSMUST00000003550	89	Moderately Conservative	-	-	-	-
789	1	172082621	G	A	tCt/tTt	S21F	Ncstn	ENSMUST00000003550	155	Radical	-	-	-	-
790	1	172114762	T	A	Tca/Aca	S770T	Copa	ENSMUST00000027833	58	Moderately Conservative	-	-	-	-
791	1	172118968	A	G	aAt/aGt	N993S	Copa	ENSMUST00000027833	46	Conservative	-	-	-	-
792	1	172128723	C	T	Cca/Tca	P55S	Pex19	ENSMUST00000075895	74	Moderately Conservative	-	-	-	-
793	1	172240058	A	G	aTg/aCg	M546T	Atp1a4	ENSMUST00000111243	81	Moderately Conservative	-	-	-	-
794	1	172244100	T	C	aAc/aGc	N476S	Atp1a4	ENSMUST00000111243	46	Conservative	-	-	-	-
795	1	172255054	T	C	Atc/Gtc	I74V	Atp1a4	ENSMUST00000111243	29	Conservative	-	-	-	-
796	1	172317580	A	G	cAc/cGc	H221R	Igsf8	ENSMUST00000039506	29	Conservative	-	-	-	-
797	1	172318712	A	T	Act/Tct	T489S	Igsf8	ENSMUST00000039506	58	Moderately Conservative	-	-	-	-
798	1	172369705	C	G	aCc/aGc	T262S	Kcnj10	ENSMUST00000056136	58	Moderately Conservative	-	-	-	-
799	1	172377316	A	T	caA/caT	Q206H	Pigm	ENSMUST00000052455	24	Conservative	-	Yes	-	-
800	1	172476174	G	A	Gtt/Att	V29I	Slamf9	ENSMUST00000027830	29	Conservative	-	Yes	-	-
801	1	172477430	A	G	Atc/Gtc	I204V	Slamf9	ENSMUST00000027830	29	Conservative	-	-	-	-
802	1	172478072	T	C	cTg/cCg	L224P	Slamf9	ENSMUST00000027830	98	Moderately Conservative	-	-	-	-
803	1	172484869	A	G	cAc/cGc	H49R	Igsf9	ENSMUST00000111235	29	Conservative	-	-	-	-
804	1	172491899	G	A	Ggg/Agg	G284R	Igsf9	ENSMUST00000111235	125	Moderately Radical	Yes	Yes	Yes	Validated
805	1	172493544	A	G	Aat/Gat	N388D	Igsf9	ENSMUST00000111235	23	Conservative	-	-	-	-
806	1	172493614	A	G	cAg/cGg	Q411R	Igsf9	ENSMUST00000111235	43	Conservative	-	-	-	-
807	1	172584483	T	C	cAc/cGc	H175R	Slamf8	ENSMUST00000065679	29	Conservative	-	-	-	-
808	1	172587924	A	G	Tat/Cat	Y116H	Slamf8	ENSMUST00000065679	83	Moderately Conservative	-	-	-	-
809	1	172587951	T	C	Agg/Ggg	R107G	Slamf8	ENSMUST00000065679	125	Moderately Radical	-	-	-	-
810	1	172597669	T	C	cAa/cGa	Q265R	Fcrl6	ENSMUST00000094303	43	Conservative	-	-	-	-
811	1	172597802	G	A	aCg/aTg	T248M	Fcrl6	ENSMUST00000094303	81	Moderately Conservative	Yes	-	-	-
812	1	172598290	G	T	Cct/Act	P215T	Fcrl6	ENSMUST00000094303	38	Conservative	-	-	-	-
813	1	172599200	T	C	Aac/Gac	N60D	Fcrl6	ENSMUST00000094303	23	Conservative	-	-	-	-
814	1	172600048	G	A	gCt/gTt	A14V	Fcrl6	ENSMUST00000094303	64	Moderately Conservative	-	-	-	-
815	1	172698921	G	A	aGc/aAc	S191N	Crp	ENSMUST00000038495	46	Conservative	-	-	-	-
816	1	173183633	C	T	aGg/aAg	R267K	Olfr1406	ENSMUST00000072395	26	Conservative	-	-	-	-
817	1	173184360	G	A	Ctc/Ttc	L25F	Olfr1406	ENSMUST00000072395	22	Conservative	-	-	-	-
818	1	173203994	A	G	Agt/Ggt	S213G	Olfr218	ENSMUST00000057548	56	Moderately Conservative	-	-	-	-
819	1	173222578	T	C	Aaa/Gaa	K182E	Fcer1a	ENSMUST00000049706	56	Moderately Conservative	-	-	-	-
820	1	173222761	C	T	Gtc/Atc	V121I	Fcer1a	ENSMUST00000049706	29	Conservative	-	Yes	-	-
821	1	173270447	C	T	Ccc/Tcc	P91S	Olfr418-ps1	ENSMUST00000059754	74	Moderately Conservative	-	-	-	-
822	1	173271097	T	A	aaT/aaA	N307K	Olfr418-ps1	ENSMUST00000059754	94	Moderately Conservative	-	-	-	-
823	1	173332148	A	G	aTt/aCt	I268T	Darc	ENSMUST00000038227	89	Moderately Conservative	-	-	-	-
824	1	173332289	G	A	cCg/cTg	P221L	Darc	ENSMUST00000038227	98	Moderately Conservative	-	-	-	-
825	1	173332330	C	A	atG/atT	M207I	Darc	ENSMUST00000038227	10	Conservative	-	-	-	-
826	1	173332331	A	G	aTg/aCg	M207T	Darc	ENSMUST00000038227	81	Moderately Conservative	-	-	-	-
827	1	173332371	C	T	Gcc/Acc	A194T	Darc	ENSMUST00000038227	58	Moderately Conservative	-	-	-	-
828	1	173332388	G	A	gCt/gTt	A188V	Darc	ENSMUST00000038227	64	Moderately Conservative	-	-	-	-
829	1	173332418	A	G	tTa/tCa	L178S	Darc	ENSMUST00000038227	145	Moderately Radical	Yes	Yes	Yes	Validated
830	1	173332725	C	T	Ggc/Agc	G76S	Darc	ENSMUST00000038227	56	Moderately Conservative	Yes	Yes	Yes	Validated
831	1	173332784	C	T	gGc/gAc	G56D	Darc	ENSMUST00000038227	94	Moderately Conservative	-	-	-	-
832	1	173332922	T	G	aAc/aCc	N10T	Darc	ENSMUST00000038227	65	Moderately Conservative	-	-	-	-
833	1	173459709	C	T	Ctc/Ttc	L92F	Aim2	ENSMUST00000166137	22	Conservative	-	-	-	-
834	1	173480417	C	G	cGc/cCc	R671P	Gm4955	ENSMUST00000160565	103	Moderately Radical	-	-	-	-
835	1	173480508	A	T	Tgg/Agg	W641R	Gm4955	ENSMUST00000160565	101	Moderately Radical	-	-	-	-
836	1	173480582	T	C	aAt/aGt	N616S	Gm4955	ENSMUST00000160565	46	Conservative	-	-	-	-
837	1	173481519	A	G	Tgt/Cgt	C304R	Gm4955	ENSMUST00000160565	180	Radical	-	-	-	-
838	1	173481545	A	C	tTg/tGg	L295W	Gm4955	ENSMUST00000160565	61	Moderately Conservative	-	-	-	-
839	1	173481879	G	T	Cca/Aca	P184T	Gm4955	ENSMUST00000160565	38	Conservative	-	-	-	-
840	1	173482052	C	T	aGc/aAc	S126N	Gm4955	ENSMUST00000160565	46	Conservative	-	-	-	-
841	1	173486640	T	C	cAt/cGt	H78R	Gm4955	ENSMUST00000160565	29	Conservative	-	-	-	-
842	1	173589822	A	C	caT/caG	H341Q	Pydc4	ENSMUST00000150649	24	Conservative	-	-	-	-
843	1	173589907	C	T	cGa/cAa	R313Q	Pydc4	ENSMUST00000150649	43	Conservative	-	-	-	-
844	1	173589949	A	C	tTg/tGg	L299W	Pydc4	ENSMUST00000150649	61	Moderately Conservative	-	-	-	-
845	1	173595145	G	C	aaC/aaG	N51K	Pydc4	ENSMUST00000150649	94	Moderately Conservative	-	-	-	-
846	1	173637559	A	T	aAg/aTg	K85M	Pyhin1	ENSMUST00000056071	95	Moderately Conservative	-	Yes	-	-
847	1	173642527	A	T	gAa/gTa	E227V	Pyhin1	ENSMUST00000056071	121	Moderately Radical	-	-	-	-
848	1	173642860	A	G	aAa/aGa	K338R	Pyhin1	ENSMUST00000056071	26	Conservative	-	-	-	-
849	1	173646000	G	A	Gct/Act	A418T	Pyhin1	ENSMUST00000056071	58	Moderately Conservative	-	-	-	-
850	1	173682830	C	T	Ccc/Tcc	P184S	Pydc3	ENSMUST00000169857	74	Moderately Conservative	-	Yes	-	-
851	1	173683442	C	T	Ccc/Tcc	P388S	Pydc3	ENSMUST00000169857	74	Moderately Conservative	-	Yes	-	-
852	1	173697436	G	C	gGa/gCa	G579A	Pydc3	ENSMUST00000169857	60	Moderately Conservative	-	-	-	-
853	1	173728922	A	G	aTt/aCt	I757T	AI607873	ENSMUST00000042610	89	Moderately Conservative	-	-	-	-
854	1	173728947	T	C	Aca/Gca	T749A	AI607873	ENSMUST00000042610	58	Moderately Conservative	-	-	-	-
855	1	173729382	A	G	Tat/Cat	Y604H	AI607873	ENSMUST00000042610	83	Moderately Conservative	-	-	-	-
856	1	173729406	T	C	Aca/Gca	T596A	AI607873	ENSMUST00000042610	58	Moderately Conservative	-	-	-	-
857	1	173729660	C	G	aGa/aCa	R511T	AI607873	ENSMUST00000042610	71	Moderately Conservative	-	-	-	-
858	1	173730219	A	G	Tat/Cat	Y325H	AI607873	ENSMUST00000042610	83	Moderately Conservative	-	-	-	-
859	1	173730275	T	C	aAt/aGt	N306S	AI607873	ENSMUST00000042610	46	Conservative	-	-	-	-
860	1	173730320	C	G	aGa/aCa	R291T	AI607873	ENSMUST00000042610	71	Moderately Conservative	-	-	-	-
861	1	173730324	A	G	Tca/Cca	S290P	AI607873	ENSMUST00000042610	74	Moderately Conservative	-	-	-	-
862	1	173730353	T	G	cAc/cCc	H280P	AI607873	ENSMUST00000042610	77	Moderately Conservative	-	-	-	-
863	1	173732310	C	G	Gca/Cca	A206P	AI607873	ENSMUST00000042610	27	Conservative	-	-	-	-
864	1	173732408	T	C	gAa/gGa	E173G	AI607873	ENSMUST00000042610	98	Moderately Conservative	-	-	-	-
865	1	173735178	C	G	gGg/gCg	G134A	AI607873	ENSMUST00000042610	60	Moderately Conservative	-	-	-	-
866	1	173736253	C	T	Gag/Aag	E67K	AI607873	ENSMUST00000042610	56	Moderately Conservative	-	-	-	-
867	1	173736279	G	T	cCc/cAc	P58H	AI607873	ENSMUST00000042610	77	Moderately Conservative	-	-	-	-
868	1	173736280	G	C	Ccc/Gcc	P58A	AI607873	ENSMUST00000042610	27	Conservative	-	-	-	-
869	1	173874436	A	C	gTg/gGg	V100G	Mndal	ENSMUST00000111210	109	Moderately Radical	-	-	-	-
870	1	173905483	A	G	cTt/cCt	L204P	Mnda	ENSMUST00000009340	98	Moderately Conservative	-	-	-	-
871	1	173928897	A	G	aTt/aCt	I440T	Ifi203	ENSMUST00000129829	89	Moderately Conservative	-	-	-	-
872	1	173936625	C	T	Gaa/Aaa	E94K	Ifi203	ENSMUST00000129829	56	Moderately Conservative	-	-	-	-
873	1	173936634	T	C	Aag/Gag	K91E	Ifi203	ENSMUST00000129829	56	Moderately Conservative	-	Yes	-	-
874	1	173937851	A	C	atT/atG	I52M	Ifi203	ENSMUST00000129829	10	Conservative	-	-	-	-
875	1	173963817	A	C	Tct/Gct	S432A	Ifi202b	ENSMUST00000000266	99	Moderately Conservative	-	-	-	-
876	1	173963976	T	A	Acc/Tcc	T379S	Ifi202b	ENSMUST00000000266	58	Moderately Conservative	-	-	-	-
877	1	173971432	A	G	cTc/cCc	L350P	Ifi202b	ENSMUST00000000266	98	Moderately Conservative	-	-	-	-
878	1	173972304	T	C	Aaa/Gaa	K204E	Ifi202b	ENSMUST00000000266	56	Moderately Conservative	-	-	-	-
879	1	173974843	T	A	Att/Ttt	I142F	Ifi202b	ENSMUST00000000266	21	Conservative	-	-	-	-
880	1	173974844	A	C	atT/atG	I141M	Ifi202b	ENSMUST00000000266	10	Conservative	-	-	-	-
881	1	174026535	G	A	tCg/tTg	S184L	Ifi205	ENSMUST00000059226	145	Moderately Radical	-	-	-	-
882	1	174026643	A	G	aTc/aCc	I148T	Ifi205	ENSMUST00000059226	89	Moderately Conservative	-	-	-	-
883	1	174026654	G	T	gaC/gaA	D144E	Ifi205	ENSMUST00000059226	45	Conservative	-	-	-	-
884	1	174027231	T	C	Aag/Gag	K121E	Ifi205	ENSMUST00000059226	56	Moderately Conservative	-	-	-	-
885	1	174027285	T	C	Agt/Ggt	S103G	Ifi205	ENSMUST00000059226	56	Moderately Conservative	-	-	-	-
886	1	174027320	T	C	gAa/gGa	E91G	Ifi205	ENSMUST00000059226	98	Moderately Conservative	-	-	-	-
887	1	174028272	C	T	aGa/aAa	R64K	Ifi205	ENSMUST00000059226	26	Conservative	-	-	-	-
888	1	174028370	T	A	aaA/aaT	K31N	Ifi205	ENSMUST00000059226	94	Moderately Conservative	-	-	-	-
889	1	174042766	T	G	cTt/cGt	L272R	Olfr433	ENSMUST00000052975	102	Moderately Radical	-	Yes	-	-
890	1	174050519	A	G	Atc/Gtc	I49V	Olfr432	ENSMUST00000062665	29	Conservative	-	-	-	-
891	1	174051310	A	T	aaA/aaT	K312N	Olfr432	ENSMUST00000062665	94	Moderately Conservative	Yes	-	-	-
892	1	174069533	C	G	atC/atG	I78M	Olfr430	ENSMUST00000055873	10	Conservative	-	-	-	-
893	1	174089147	T	C	Ttc/Ctc	F36L	Olfr429	ENSMUST00000060693	22	Conservative	-	-	-	-
894	1	174099583	G	A	Gat/Aat	D42N	Olfr427	ENSMUST00000080831	23	Conservative	-	-	-	-
895	1	174099589	G	A	Gtg/Atg	V44M	Olfr427	ENSMUST00000080831	21	Conservative	-	-	-	-
896	1	174099602	A	C	gAt/gCt	D48A	Olfr427	ENSMUST00000080831	126	Moderately Radical	-	-	-	-
897	1	174100309	G	T	Gtc/Ttc	V284F	Olfr427	ENSMUST00000080831	50	Conservative	-	-	-	-
898	1	174117696	C	T	Gtc/Atc	V107I	Olfr231	ENSMUST00000063030	29	Conservative	-	-	-	-
899	1	174136762	C	G	aCc/aGc	T6S	Olfr424	ENSMUST00000053941	58	Moderately Conservative	-	-	-	-
900	1	174136992	T	A	Tcc/Acc	S83T	Olfr424	ENSMUST00000053941	58	Moderately Conservative	-	-	-	-
901	1	174137174	C	G	caC/caG	H143Q	Olfr424	ENSMUST00000053941	24	Conservative	-	-	-	-
902	1	174159625	T	C	tTc/tCc	F284S	Olfr420	ENSMUST00000068403	155	Radical	-	-	-	-
903	1	174198368	G	A	Gtg/Atg	V741M	Spna1	ENSMUST00000027817	21	Conservative	-	-	-	-
904	1	174207137	G	A	cGg/cAg	R1044Q	Spna1	ENSMUST00000027817	43	Conservative	-	-	-	-
905	1	174207140	A	G	cAa/cGa	Q1045R	Spna1	ENSMUST00000027817	43	Conservative	-	-	-	-
906	1	174240192	T	A	Ttg/Atg	L2062M	Spna1	ENSMUST00000027817	15	Conservative	-	Yes	-	-
907	1	174249989	C	T	Gga/Aga	G313R	Olfr419	ENSMUST00000061990	125	Moderately Radical	-	Yes	-	-
908	1	174330630	G	C	Gaa/Caa	E20Q	1810030J14Rik	ENSMUST00000027816	29	Conservative	-	-	-	-
909	1	174332418	A	T	Atg/Ttg	M97L	1810030J14Rik	ENSMUST00000027816	15	Conservative	-	-	-	-
910	1	174332428	C	T	aCt/aTt	T100I	1810030J14Rik	ENSMUST00000027816	89	Moderately Conservative	-	-	-	-
911	1	174332461	C	T	gCc/gTc	A111V	1810030J14Rik	ENSMUST00000027816	64	Moderately Conservative	-	-	-	-
912	1	174332488	G	T	gGc/gTc	G120V	1810030J14Rik	ENSMUST00000027816	109	Moderately Radical	-	-	-	-
913	1	174332511	C	A	Ctg/Atg	L128M	1810030J14Rik	ENSMUST00000027816	15	Conservative	-	-	-	-
914	1	174332546	G	T	aaG/aaT	K139N	1810030J14Rik	ENSMUST00000027816	94	Moderately Conservative	-	-	-	-
915	1	174332581	C	T	aCt/aTt	T151I	1810030J14Rik	ENSMUST00000027816	89	Moderately Conservative	-	-	-	-
916	1	174332583	C	A	Cta/Ata	L152I	1810030J14Rik	ENSMUST00000027816	5	Conservative	-	-	-	-
917	1	174332605	A	T	tAt/tTt	Y159F	1810030J14Rik	ENSMUST00000027816	22	Conservative	-	-	-	-
918	1	174332767	C	T	aCt/aTt	T213I	1810030J14Rik	ENSMUST00000027816	89	Moderately Conservative	-	-	-	-
919	1	174369114	T	C	Ttc/Ctc	F66L	Olfr417	ENSMUST00000085862	22	Conservative	-	-	-	-
920	1	174369670	T	G	gTt/gGt	V251G	Olfr417	ENSMUST00000085862	109	Moderately Radical	-	-	-	-
921	1	174391138	C	T	aCc/aTc	T23I	Olfr248	ENSMUST00000075329	89	Moderately Conservative	-	-	-	-
922	1	174391176	G	A	Gct/Act	A36T	Olfr248	ENSMUST00000075329	58	Moderately Conservative	-	-	-	-
923	1	174391185	A	G	Agc/Ggc	S39G	Olfr248	ENSMUST00000075329	56	Moderately Conservative	-	-	-	-
924	1	174391228	T	C	cTc/cCc	L53P	Olfr248	ENSMUST00000075329	98	Moderately Conservative	Yes	Yes	Yes	Not tested
925	1	174391255	G	T	aGt/aTt	S62I	Olfr248	ENSMUST00000075329	142	Moderately Radical	-	Yes	-	-
926	1	174391279	G	A	tGc/tAc	C70Y	Olfr248	ENSMUST00000075329	194	Radical	-	Yes	-	-
927	1	174391411	C	T	aCa/aTa	T114I	Olfr248	ENSMUST00000075329	89	Moderately Conservative	Yes	Yes	Yes	Not tested
928	1	174391630	G	A	tGc/tAc	C187Y	Olfr248	ENSMUST00000075329	194	Radical	Yes	Yes	Yes	Not tested
929	1	174391685	G	T	ttG/ttT	L205F	Olfr248	ENSMUST00000075329	22	Conservative	-	Yes	-	-
930	1	174391747	C	T	aCc/aTc	T226I	Olfr248	ENSMUST00000075329	89	Moderately Conservative	-	-	-	-
931	1	174391755	G	A	Gcc/Acc	A229T	Olfr248	ENSMUST00000075329	58	Moderately Conservative	-	Yes	-	-
932	1	174391779	A	C	Acc/Ccc	T237P	Olfr248	ENSMUST00000075329	38	Conservative	-	-	-	-
933	1	174391888	C	T	cCg/cTg	P273L	Olfr248	ENSMUST00000075329	98	Moderately Conservative	-	Yes	-	-
934	1	174391949	A	G	atA/atG	I293M	Olfr248	ENSMUST00000075329	10	Conservative	-	-	-	-
935	1	174448757	G	T	Gca/Tca	A45S	Olfr220	ENSMUST00000085861	99	Moderately Conservative	-	-	-	-
936	1	174502143	T	C	aTc/aCc	I33T	Fmn2	ENSMUST00000030039	89	Moderately Conservative	-	-	-	-
937	1	174503087	G	A	Gtg/Atg	V348M	Fmn2	ENSMUST00000030039	21	Conservative	-	-	-	-
938	1	174503160	T	C	gTt/gCt	V372A	Fmn2	ENSMUST00000030039	64	Moderately Conservative	-	-	-	-
939	1	174503334	G	C	cGg/cCg	R430P	Fmn2	ENSMUST00000030039	103	Moderately Radical	-	-	-	-
940	1	174503339	T	C	Tcc/Ccc	S432P	Fmn2	ENSMUST00000030039	74	Moderately Conservative	-	-	-	-
941	1	174582032	G	T	gaG/gaT	E610D	Fmn2	ENSMUST00000030039	45	Conservative	-	-	-	-
942	1	174608698	T	C	cTg/cCg	L745P	Fmn2	ENSMUST00000030039	98	Moderately Conservative	-	-	-	-
943	1	174609294	T	C	Tct/Cct	S944P	Fmn2	ENSMUST00000030039	74	Moderately Conservative	-	-	-	-
944	1	174609301	T	C	cTa/cCa	L946P	Fmn2	ENSMUST00000030039	98	Moderately Conservative	-	-	-	-
945	1	174609727	C	T	cCc/cTc	P1088L	Fmn2	ENSMUST00000030039	98	Moderately Conservative	Yes	-	-	-
946	1	174609889	T	C	cTg/cCg	L1142P	Fmn2	ENSMUST00000030039	98	Moderately Conservative	-	-	-	-
947	1	174699669	C	A	gaC/gaA	D1442E	Fmn2	ENSMUST00000030039	45	Conservative	-	Yes	-	-
948	1	175609646	C	T	Gca/Aca	A296T	Fh1	ENSMUST00000027810	58	Moderately Conservative	-	-	-	-
949	1	180178986	G	A	tCc/tTc	S159F	Adck3	ENSMUST00000170472	155	Radical	-	-	-	-
950	1	180668794	T	G	Tct/Gct	S283A	Lin9	ENSMUST00000085803	99	Moderately Conservative	-	-	-	-
951	1	180855863	A	G	Aag/Gag	K61E	BC031781	ENSMUST00000038091	56	Moderately Conservative	-	-	-	-
952	1	180862551	T	C	Tct/Cct	S279P	BC031781	ENSMUST00000038091	74	Moderately Conservative	-	-	-	-
953	1	180862558	C	T	tCa/tTa	S281L	BC031781	ENSMUST00000038091	145	Moderately Radical	-	-	-	-
954	1	180862575	T	C	Tgc/Cgc	C287R	BC031781	ENSMUST00000038091	180	Radical	-	-	-	-
955	1	180862602	A	G	Att/Gtt	I296V	BC031781	ENSMUST00000038091	29	Conservative	-	-	-	-
956	1	180862620	A	T	Act/Tct	T302S	BC031781	ENSMUST00000038091	58	Moderately Conservative	-	Yes	-	-
957	1	180862714	A	C	cAt/cCt	H333P	BC031781	ENSMUST00000038091	77	Moderately Conservative	-	-	-	-
958	1	180862741	C	T	aCa/aTa	T342I	BC031781	ENSMUST00000038091	89	Moderately Conservative	-	Yes	-	-
959	1	180862774	T	C	gTt/gCt	V353A	BC031781	ENSMUST00000038091	64	Moderately Conservative	-	-	-	-
960	1	180866166	T	C	gTc/gCc	V407A	BC031781	ENSMUST00000038091	64	Moderately Conservative	-	-	-	-
961	1	180961159	C	T	Cgt/Tgt	R354C	Tmem63a	ENSMUST00000027800	180	Radical	Yes	-	-	-
962	1	180991961	G	A	Cgt/Tgt	R338C	Ephx1	ENSMUST00000036928	180	Radical	Yes	Yes	Yes	Not tested
963	1	181055314	G	A	Gta/Ata	V214I	9130409I23Rik	ENSMUST00000036819	29	Conservative	-	Yes	-	-
964	1	181409714	G	A	cGc/cAc	R79H	Cnih3	ENSMUST00000161880	29	Conservative	-	Yes	-	-
965	1	181510940	A	C	cTg/cGg	L149R	Ccdc121	ENSMUST00000058825	102	Moderately Radical	-	-	-	-
966	1	181511319	G	A	Ctc/Ttc	L23F	Ccdc121	ENSMUST00000058825	22	Conservative	-	-	-	-
967	1	181511363	T	C	gAt/gGt	D8G	Ccdc121	ENSMUST00000058825	94	Moderately Conservative	-	-	-	-
968	1	181831695	T	C	Aca/Gca	T174A	Lbr	ENSMUST00000005003	58	Moderately Conservative	-	Yes	-	-
969	1	182973389	G	A	cGg/cAg	R86Q	Tlr5	ENSMUST00000110997	43	Conservative	-	-	-	-
970	1	182975702	G	C	gGa/gCa	G857A	Tlr5	ENSMUST00000110997	60	Moderately Conservative	-	Yes	-	-
971	1	183086564	T	C	Aag/Gag	K1431E	Disp1	ENSMUST00000003035	56	Moderately Conservative	-	-	-	-
972	1	183086929	C	T	aGt/aAt	S1309N	Disp1	ENSMUST00000003035	46	Conservative	-	-	-	-
973	1	183357227	C	G	Gtg/Ctg	V715L	CAAA01083517.1	ENSMUST00000069922	32	Conservative	-	-	-	-
974	1	183357437	C	T	Ggt/Agt	G645S	CAAA01083517.1	ENSMUST00000069922	56	Moderately Conservative	-	-	-	-
975	1	183357464	G	C	Caa/Gaa	Q636E	CAAA01083517.1	ENSMUST00000069922	29	Conservative	-	-	-	-
976	1	183357824	A	G	Tca/Cca	S516P	CAAA01083517.1	ENSMUST00000069922	74	Moderately Conservative	-	-	-	-
977	1	183358109	T	C	Agt/Ggt	S421G	CAAA01083517.1	ENSMUST00000069922	56	Moderately Conservative	-	-	-	-
978	1	183358211	G	T	Cca/Aca	P387T	CAAA01083517.1	ENSMUST00000069922	38	Conservative	-	-	-	-
979	1	183358693	A	G	gTg/gCg	V226A	CAAA01083517.1	ENSMUST00000069922	64	Moderately Conservative	-	-	-	-
980	1	183358720	C	T	aGc/aAc	S217N	CAAA01083517.1	ENSMUST00000069922	46	Conservative	-	-	-	-
981	1	183358724	T	C	Acc/Gcc	T216A	CAAA01083517.1	ENSMUST00000069922	58	Moderately Conservative	-	-	-	-
982	1	183358768	T	C	gAg/gGg	E201G	CAAA01083517.1	ENSMUST00000069922	98	Moderately Conservative	-	-	-	-
983	1	183358873	T	C	aAa/aGa	K166R	CAAA01083517.1	ENSMUST00000069922	26	Conservative	-	-	-	-
984	1	183682152	C	T	Gtg/Atg	V15M	Gm8214	ENSMUST00000172123	21	Conservative	-	-	-	-
985	1	184916134	T	A	gaA/gaT	E318D	Mark1	ENSMUST00000027929	45	Conservative	-	-	-	-
986	1	185259500	G	A	Gtc/Atc	V728I	Rab3gap2	ENSMUST00000069652	29	Conservative	-	-	-	-
987	1	185260433	G	A	Gaa/Aaa	E748K	Rab3gap2	ENSMUST00000069652	56	Moderately Conservative	-	-	-	-
988	1	185263644	T	A	gTg/gAg	V863E	Rab3gap2	ENSMUST00000069652	121	Moderately Radical	-	-	-	-
989	1	185397170	C	G	tCg/tGg	S618W	Eprs	ENSMUST00000046514	177	Radical	-	-	-	-
990	1	185455268	A	G	Agt/Ggt	S69G	Slc30a10	ENSMUST00000061093	56	Moderately Conservative	-	-	-	-
991	1	185455496	A	G	Acg/Gcg	T145A	Slc30a10	ENSMUST00000061093	58	Moderately Conservative	-	-	-	-
992	1	185464297	G	C	caG/caC	Q385H	Slc30a10	ENSMUST00000061093	24	Conservative	-	Yes	-	-
993	1	185464421	T	C	Tcc/Ccc	S427P	Slc30a10	ENSMUST00000061093	74	Moderately Conservative	-	-	-	-
994	1	185464533	A	G	tAt/tGt	Y464C	Slc30a10	ENSMUST00000061093	194	Radical	-	-	-	-
995	1	186100241	C	T	Gtt/Att	V106I	Lyplal1	ENSMUST00000045388	29	Conservative	-	-	-	-
996	1	186114285	A	G	aTt/aCt	I58T	Lyplal1	ENSMUST00000045388	89	Moderately Conservative	-	Yes	-	-
997	1	188318969	G	T	caG/caT	Q217H	Ush2a	ENSMUST00000060479	24	Conservative	-	-	-	-
998	1	188357929	G	A	aGc/aAc	S403N	Ush2a	ENSMUST00000060479	46	Conservative	-	Yes	-	-
999	1	188358012	A	G	Aat/Gat	N431D	Ush2a	ENSMUST00000060479	23	Conservative	-	-	-	-
1000	1	188430814	C	T	aCt/aTt	T1031I	Ush2a	ENSMUST00000060479	89	Moderately Conservative	-	Yes	-	-
1001	1	188444560	G	A	aGt/aAt	S1307N	Ush2a	ENSMUST00000060479	46	Conservative	-	-	-	-
1002	1	188466190	C	T	Cct/Tct	P1484S	Ush2a	ENSMUST00000060479	74	Moderately Conservative	-	Yes	-	-
1003	1	188531666	T	C	cTa/cCa	L1580P	Ush2a	ENSMUST00000060479	98	Moderately Conservative	-	-	-	-
1004	1	188576187	T	C	aTa/aCa	I2011T	Ush2a	ENSMUST00000060479	89	Moderately Conservative	-	-	-	-
1005	1	188728206	A	T	Acc/Tcc	T2555S	Ush2a	ENSMUST00000060479	58	Moderately Conservative	-	Yes	-	-
1006	1	188728681	G	T	tGt/tTt	C2713F	Ush2a	ENSMUST00000060479	205	Radical	-	-	-	-
1007	1	188728723	C	G	gCa/gGa	A2727G	Ush2a	ENSMUST00000060479	60	Moderately Conservative	-	-	-	-
1008	1	188728737	G	A	Gag/Aag	E2732K	Ush2a	ENSMUST00000060479	56	Moderately Conservative	-	-	-	-
1009	1	188734688	T	C	Tgt/Cgt	C2850R	Ush2a	ENSMUST00000060479	180	Radical	-	-	-	-
1010	1	188782439	G	T	cGt/cTt	R3155L	Ush2a	ENSMUST00000060479	102	Moderately Radical	-	-	-	-
1011	1	188810274	A	G	Aca/Gca	T3346A	Ush2a	ENSMUST00000060479	58	Moderately Conservative	-	-	-	-
1012	1	188821855	G	A	Gaa/Aaa	E3514K	Ush2a	ENSMUST00000060479	56	Moderately Conservative	-	-	-	-
1013	1	188826317	G	A	aGc/aAc	S3581N	Ush2a	ENSMUST00000060479	46	Conservative	-	-	-	-
1014	1	188826399	G	A	atG/atA	M3608I	Ush2a	ENSMUST00000060479	10	Conservative	-	-	-	-
1015	1	188911479	T	C	gTa/gCa	V4346A	Ush2a	ENSMUST00000060479	64	Moderately Conservative	-	-	-	-
1016	1	188912181	C	A	tCt/tAt	S4580Y	Ush2a	ENSMUST00000060479	144	Moderately Radical	Yes	Yes	Yes	Validated
1017	1	189656733	G	T	aCt/aAt	T1634N	Cenpf	ENSMUST00000171929	65	Moderately Conservative	-	-	-	-
1018	1	189656884	T	C	Aag/Gag	K1584E	Cenpf	ENSMUST00000171929	56	Moderately Conservative	-	-	-	-
1019	1	189659064	A	T	aTg/aAg	M857K	Cenpf	ENSMUST00000171929	95	Moderately Conservative	-	-	-	-
1020	1	189678970	C	G	aGc/aCc	S339T	Cenpf	ENSMUST00000171929	58	Moderately Conservative	-	-	-	-
1021	1	189682366	C	T	Gca/Aca	A185T	Cenpf	ENSMUST00000171929	58	Moderately Conservative	-	Yes	-	-
1022	1	189855034	A	G	cAc/cGc	H887R	Ptpn14	ENSMUST00000027898	29	Conservative	-	-	-	-
1023	1	191025931	T	C	Atc/Gtc	I55V	Mfsd7b	ENSMUST00000085635	29	Conservative	-	-	-	-
1024	1	191052912	G	A	gCc/gTc	A180V	Tatdn3	ENSMUST00000110893	64	Moderately Conservative	-	-	-	-
1025	1	191052967	T	C	Aaa/Gaa	K162E	Tatdn3	ENSMUST00000110893	56	Moderately Conservative	-	-	-	-
1026	1	191082306	C	T	Cgt/Tgt	R235C	Nsl1	ENSMUST00000078259	180	Radical	-	-	-	-
1027	1	191082360	G	A	Gac/Aac	D253N	Nsl1	ENSMUST00000078259	23	Conservative	-	-	-	-
1028	1	191098502	T	C	gTg/gCg	V15A	Batf3	ENSMUST00000027943	64	Moderately Conservative	-	Yes	-	-
1029	1	191822255	A	C	Agt/Cgt	S69R	Nek2	ENSMUST00000027931	110	Moderately Radical	-	-	-	-
1030	1	191827204	T	A	Ttg/Atg	L274M	Nek2	ENSMUST00000027931	15	Conservative	-	-	-	-
1031	1	191977523	A	T	cAc/cTc	H48L	Rd3	ENSMUST00000053463	99	Moderately Conservative	-	-	-	-
1032	1	191983255	T	C	gTc/gCc	V112A	Rd3	ENSMUST00000053463	64	Moderately Conservative	-	-	-	-
1033	1	192054351	C	T	cGg/cAg	R263Q	Traf5	ENSMUST00000085573	43	Conservative	-	-	-	-
1034	1	192054423	A	T	cTg/cAg	L239Q	Traf5	ENSMUST00000085573	113	Moderately Radical	-	-	-	-
1035	1	192505573	A	G	Atg/Gtg	M808V	Kcnh1	ENSMUST00000078470	21	Conservative	-	-	-	-
1036	1	192716974	A	G	gTt/gCt	V286A	Hhat	ENSMUST00000128619	64	Moderately Conservative	-	-	-	-
1037	1	192741517	G	A	aCa/aTa	T89I	Hhat	ENSMUST00000128619	89	Moderately Conservative	-	-	-	-
1038	1	192748909	A	G	aTg/aCg	M44T	Hhat	ENSMUST00000128619	81	Moderately Conservative	-	-	-	-
1039	1	192759752	C	T	Ggg/Agg	G4R	Hhat	ENSMUST00000128619	125	Moderately Radical	-	-	-	-
1040	1	193161793	A	C	Acc/Ccc	T119P	Irf6	ENSMUST00000076521	38	Conservative	-	-	-	-
1041	1	193174417	C	T	Cct/Tct	P26S	A130010J15Rik	ENSMUST00000160822	74	Moderately Conservative	-	-	-	-
1042	1	193194849	T	G	aaA/aaC	K185N	Traf3ip3	ENSMUST00000043550	94	Moderately Conservative	-	-	-	-
1043	1	193197728	G	A	Ctc/Ttc	L98F	Traf3ip3	ENSMUST00000043550	22	Conservative	-	Yes	-	-
1044	1	193334991	G	A	cGg/cAg	R830Q	Lamb3	ENSMUST00000159955	43	Conservative	-	-	-	-
1045	1	193347394	C	T	tGc/tAc	C466Y	Camk1g	ENSMUST00000016323	194	Radical	Yes	Yes	Yes	Not tested
1046	2	5942602	C	T	Ggt/Agt	G24S	Dhtkd1	ENSMUST00000169865	56	Moderately Conservative	-	-	-	-
1047	2	6101087	G	A	aCa/aTa	T222I	5430407P10Rik	ENSMUST00000114942	89	Moderately Conservative	-	Yes	-	-
1048	2	19253977	G	A	aGc/aAc	S285N	Armc3	ENSMUST00000114640	46	Conservative	-	-	-	-
1049	2	19269183	C	A	Ctg/Atg	L343M	Armc3	ENSMUST00000114640	15	Conservative	-	-	-	-
1050	2	19270044	G	T	caG/caT	Q363H	Armc3	ENSMUST00000114640	24	Conservative	-	Yes	-	-
1051	2	19658149	G	C	Gcc/Ccc	A30P	Otud1	ENSMUST00000052168	27	Conservative	-	-	-	-
1052	2	20290013	C	A	Ctc/Atc	L3I	Etl4	ENSMUST00000114627	5	Conservative	-	-	-	-
1053	2	20290029	G	A	tGt/tAt	C8Y	Etl4	ENSMUST00000114627	194	Radical	-	-	-	-
1054	2	20340098	C	T	gCg/gTg	A71V	Etl4	ENSMUST00000114627	64	Moderately Conservative	-	-	-	-
1055	2	20744263	A	G	Act/Gct	T602A	Etl4	ENSMUST00000114627	58	Moderately Conservative	-	-	-	-
1056	2	20805829	G	A	Gtg/Atg	V1276M	Etl4	ENSMUST00000114627	21	Conservative	-	-	-	-
1057	2	20807231	A	G	gAt/gGt	D1743G	Etl4	ENSMUST00000114627	94	Moderately Conservative	-	Yes	-	-
1058	2	20850073	G	A	Cca/Tca	P1503S	Arhgap21	ENSMUST00000154230	74	Moderately Conservative	-	-	-	-
1059	2	20850075	G	A	tCc/tTc	S1502F	Arhgap21	ENSMUST00000154230	155	Radical	-	Yes	-	-
1060	2	20850090	G	A	cCg/cTg	P1497L	Arhgap21	ENSMUST00000154230	98	Moderately Conservative	-	-	-	-
1061	2	20850093	A	G	aTa/aCa	I1496T	Arhgap21	ENSMUST00000154230	89	Moderately Conservative	-	-	-	-
1062	2	20871735	A	G	aTt/aCt	I823T	Arhgap21	ENSMUST00000154230	89	Moderately Conservative	-	-	-	-
1063	2	22618059	A	G	Acc/Gcc	T1586A	Myo3a	ENSMUST00000044749	58	Moderately Conservative	-	-	-	-
1064	2	24094722	G	C	Cac/Gac	H138D	Tbpl2	ENSMUST00000080453	81	Moderately Conservative	-	-	-	-
1065	2	24094886	T	C	aAt/aGt	N83S	Tbpl2	ENSMUST00000080453	46	Conservative	-	Yes	-	-
1066	2	24679273	C	G	Gcc/Ccc	A881P	Cacna1b	ENSMUST00000114447	27	Conservative	-	-	-	-
1067	2	24925936	C	T	Gtc/Atc	V352I	Arrdc1	ENSMUST00000028349	29	Conservative	-	-	-	-
1068	2	24926100	C	G	cGa/cCa	R297P	Arrdc1	ENSMUST00000028349	103	Moderately Radical	-	-	-	-
1069	2	24935067	T	C	Acc/Gcc	T27A	Arrdc1	ENSMUST00000028349	58	Moderately Conservative	-	-	-	-
1070	2	24962576	A	G	cAg/cGg	Q33R	Wdr85	ENSMUST00000028351	43	Conservative	-	-	-	-
1071	2	24965596	G	A	Gcc/Acc	A136T	Wdr85	ENSMUST00000028351	58	Moderately Conservative	-	-	-	-
1072	2	24971754	A	G	aAc/aGc	N393S	Wdr85	ENSMUST00000028351	46	Conservative	-	-	-	-
1073	2	25229109	G	A	aCc/aTc	T583I	Slc34a3	ENSMUST00000006638	89	Moderately Conservative	-	-	-	-
1074	2	25363944	C	T	gGt/gAt	G300D	Uap1l1	ENSMUST00000102925	94	Moderately Conservative	-	Yes	-	-
1075	2	25365411	C	T	Gcg/Acg	A69T	Uap1l1	ENSMUST00000102925	58	Moderately Conservative	-	-	-	-
1076	2	25398350	G	A	cGg/cAg	R149Q	Entpd2	ENSMUST00000028328	43	Conservative	-	-	-	-
1077	2	25399396	G	A	Gcc/Acc	A297T	Entpd2	ENSMUST00000028328	58	Moderately Conservative	-	-	-	-
1078	2	25439159	A	C	Atg/Ctg	M1004L	Abca2	ENSMUST00000102919	15	Conservative	-	-	-	-
1079	2	25468177	T	C	Atc/Gtc	I115V	Ptgds	ENSMUST00000015234	29	Conservative	-	-	-	-
1080	2	25492309	A	G	aTc/aCc	I128T	Lcn12	ENSMUST00000028312	89	Moderately Conservative	-	-	-	-
1081	2	25499067	C	T	cGa/cAa	R168Q	C8g	ENSMUST00000040042	43	Conservative	-	Yes	-	-
1082	2	25578211	A	G	Tcc/Ccc	S563P	Gm996	ENSMUST00000114217	74	Moderately Conservative	-	-	-	-
1083	2	25578862	C	T	Ggg/Agg	G346R	Gm996	ENSMUST00000114217	125	Moderately Radical	-	Yes	-	-
1084	2	25579147	T	C	Act/Gct	T251A	Gm996	ENSMUST00000114217	58	Moderately Conservative	-	-	-	-
1085	2	25583928	C	T	Ggc/Agc	G681S	B230208H17Rik	ENSMUST00000058137	56	Moderately Conservative	-	-	-	-
1086	2	25585502	T	C	Aga/Gga	R520G	B230208H17Rik	ENSMUST00000058137	125	Moderately Radical	-	-	-	-
1087	2	25613641	T	C	Aac/Gac	N195D	4921530D09Rik	ENSMUST00000028309	23	Conservative	-	Yes	-	-
1088	2	25661106	C	T	tCg/tTg	S189L	Lcn5	ENSMUST00000028306	145	Moderately Radical	-	-	-	-
1089	2	25778105	A	G	Aag/Gag	K92E	Lcn11	ENSMUST00000091278	56	Moderately Conservative	Yes	Yes	Yes	Not tested
1090	2	25778125	G	C	caG/caC	Q98H	Lcn11	ENSMUST00000091278	24	Conservative	-	Yes	-	-
1091	2	26220745	G	A	aCt/aTt	T318I	Qsox2	ENSMUST00000036187	89	Moderately Conservative	-	Yes	-	-
1092	2	26246460	A	G	gTc/gCc	V83A	C030048H21Rik	ENSMUST00000166349	64	Moderately Conservative	-	-	-	-
1093	2	26246464	T	C	Agt/Ggt	S82G	C030048H21Rik	ENSMUST00000166349	56	Moderately Conservative	-	-	-	-
1094	2	26293389	A	G	Tgg/Cgg	W200R	4932418E24Rik	ENSMUST00000057224	101	Moderately Radical	-	-	-	-
1095	2	26375651	C	T	Gtg/Atg	V205M	Snapc4	ENSMUST00000114115	21	Conservative	-	Yes	-	-
1096	2	26440020	T	C	cAa/cGa	Q661R	Sec16a	ENSMUST00000114082	43	Conservative	-	Yes	-	-
1097	2	26441448	A	G	aTg/aCg	M185T	Sec16a	ENSMUST00000114082	81	Moderately Conservative	-	Yes	-	-
1098	2	26589371	C	T	tCg/tTg	S45L	Egfl7	ENSMUST00000102907	145	Moderately Radical	-	Yes	-	-
1099	2	31172022	A	G	cAg/cGg	Q154R	Gpr107	ENSMUST00000056433	43	Conservative	-	-	-	-
1100	2	31385254	C	T	gCc/gTc	A1517V	Hmcn2	ENSMUST00000113532	64	Moderately Conservative	-	-	-	-
1101	2	31390995	A	G	Acc/Gcc	T1840A	Hmcn2	ENSMUST00000113532	58	Moderately Conservative	-	-	-	-
1102	2	31391062	G	A	cGt/cAt	R1862H	Hmcn2	ENSMUST00000113532	29	Conservative	-	-	-	-
1103	2	31392166	T	C	gTg/gCg	V1930A	Hmcn2	ENSMUST00000113532	64	Moderately Conservative	-	-	-	-
1104	2	31396772	G	C	Gag/Cag	E2146Q	Hmcn2	ENSMUST00000113532	29	Conservative	-	-	-	-
1105	2	31419950	G	A	Gta/Ata	V3243I	Hmcn2	ENSMUST00000113532	29	Conservative	-	-	-	-
1106	2	31420187	T	C	cTg/cCg	L3291P	Hmcn2	ENSMUST00000113532	98	Moderately Conservative	-	-	-	-
1107	2	31423326	G	A	Gcc/Acc	A3516T	Hmcn2	ENSMUST00000113532	58	Moderately Conservative	-	-	-	-
1108	2	31438258	C	T	gCg/gTg	A4317V	Hmcn2	ENSMUST00000113532	64	Moderately Conservative	-	-	-	-
1109	2	31445101	A	G	cAg/cGg	Q4350R	Hmcn2	ENSMUST00000113532	43	Conservative	-	-	-	-
1110	2	31445302	A	G	cAt/cGt	H4417R	Hmcn2	ENSMUST00000113532	29	Conservative	-	-	-	-
1111	2	31450941	A	T	caA/caT	Q4475H	Hmcn2	ENSMUST00000113532	24	Conservative	-	-	-	-
1112	2	31455512	A	G	Aac/Gac	N4716D	Hmcn2	ENSMUST00000113532	23	Conservative	-	-	-	-
1113	2	32812038	C	T	Gat/Aat	D216N	Stxbp1	ENSMUST00000077458	23	Conservative	-	Yes	-	-
1114	2	33157837	G	A	tCc/tTc	S377F	Ralgps1	ENSMUST00000091039	155	Radical	Yes	Yes	Yes	Not tested
1115	2	35013637	T	C	Aac/Gac	N1002D	Hc	ENSMUST00000028233	23	Conservative	-	-	-	-
1116	2	35028174	G	A	cCa/cTa	P699L	Hc	ENSMUST00000028233	98	Moderately Conservative	-	-	-	-
1117	2	35030459	T	C	cAa/cGa	Q625R	Hc	ENSMUST00000028233	43	Conservative	-	Yes	-	-
1118	2	37147118	G	A	aGg/aAg	R302K	Olfr364-ps1	ENSMUST00000104995	26	Conservative	-	-	-	-
1119	2	37378983	C	T	Gca/Aca	A824T	Rc3h2	ENSMUST00000100143	58	Moderately Conservative	-	-	-	-
1120	2	37411185	C	T	Gta/Ata	V102I	Rc3h2	ENSMUST00000100143	29	Conservative	-	Yes	-	-
1121	2	37429671	A	T	Tgg/Agg	W82R	Zbtb6	ENSMUST00000112932	101	Moderately Radical	-	-	-	-
1122	2	38708270	C	A	Gct/Tct	A172S	Nr5a1	ENSMUST00000112883	99	Moderately Conservative	-	-	-	-
1123	2	40697538	C	T	Gta/Ata	V3933I	Lrp1b	ENSMUST00000052550	29	Conservative	-	-	-	-
1124	2	40702759	T	C	Agc/Ggc	S3814G	Lrp1b	ENSMUST00000052550	56	Moderately Conservative	-	-	-	-
1125	2	40870275	C	T	Gca/Aca	A3025T	Lrp1b	ENSMUST00000052550	58	Moderately Conservative	-	-	-	-
1126	2	40870280	T	C	cAc/cGc	H3023R	Lrp1b	ENSMUST00000052550	29	Conservative	-	-	-	-
1127	2	40927228	C	T	Gta/Ata	V2527I	Lrp1b	ENSMUST00000052550	29	Conservative	-	-	-	-
1128	2	40927970	C	T	aGt/aAt	S2447N	Lrp1b	ENSMUST00000052550	46	Conservative	-	-	-	-
1129	2	41408958	G	A	aCt/aTt	T1002I	Lrp1b	ENSMUST00000052550	89	Moderately Conservative	-	Yes	-	-
1130	2	41502142	A	C	gTg/gGg	V501G	Lrp1b	ENSMUST00000052550	109	Moderately Radical	-	Yes	-	-
1131	2	41671046	A	T	Ttt/Att	F321I	Lrp1b	ENSMUST00000052550	21	Conservative	-	-	-	-
1132	2	41789010	T	A	agA/agT	R168S	Lrp1b	ENSMUST00000052550	110	Moderately Radical	-	-	-	-
1133	2	42652752	A	G	aTt/aCt	I53T	Lrp1b	ENSMUST00000052550	89	Moderately Conservative	-	-	-	-
1134	2	42652857	G	A	cCg/cTg	P18L	Lrp1b	ENSMUST00000052550	98	Moderately Conservative	-	-	-	-
1135	2	42652897	G	T	Cgt/Agt	R5S	Lrp1b	ENSMUST00000052550	110	Moderately Radical	-	-	-	-
1136	2	51627801	G	T	tgG/tgT	W97C	Tas2r134	ENSMUST00000070028	215	Radical	-	Yes	-	-
1137	2	51628004	T	C	aTg/aCg	M165T	Tas2r134	ENSMUST00000070028	81	Moderately Conservative	-	-	-	-
1138	2	51628225	A	G	Acc/Gcc	T239A	Tas2r134	ENSMUST00000070028	58	Moderately Conservative	-	-	-	-
1139	2	51628238	C	T	aCg/aTg	T243M	Tas2r134	ENSMUST00000070028	81	Moderately Conservative	-	-	-	-
1140	2	51628370	A	T	aAg/aTg	K287M	Tas2r134	ENSMUST00000070028	95	Moderately Conservative	-	Yes	-	-
1141	2	51948721	G	C	cCt/cGt	P267R	Nmi	ENSMUST00000145481	103	Moderately Radical	-	-	-	-
1142	2	51950001	A	G	Tgc/Cgc	C243R	Nmi	ENSMUST00000145481	180	Radical	-	-	-	-
1143	2	51955962	C	T	Gaa/Aaa	E103K	Nmi	ENSMUST00000145481	56	Moderately Conservative	-	-	-	-
1144	2	51956034	T	C	Aag/Gag	K79E	Nmi	ENSMUST00000145481	56	Moderately Conservative	-	-	-	-
1145	2	52094624	C	G	ttC/ttG	F593L	Rif1	ENSMUST00000069794	22	Conservative	-	-	-	-
1146	2	52094641	A	G	gAa/gGa	E599G	Rif1	ENSMUST00000069794	98	Moderately Conservative	-	Yes	-	-
1147	2	52094653	A	G	gAa/gGa	E603G	Rif1	ENSMUST00000069794	98	Moderately Conservative	-	Yes	-	-
1148	2	52098420	T	G	Tct/Gct	S724A	Rif1	ENSMUST00000069794	99	Moderately Conservative	-	-	-	-
1149	2	52098499	T	C	gTc/gCc	V750A	Rif1	ENSMUST00000069794	64	Moderately Conservative	-	-	-	-
1150	2	52106930	T	G	aTt/aGt	I966S	Rif1	ENSMUST00000069794	142	Moderately Radical	-	-	-	-
1151	2	52109921	T	C	aTg/aCg	M1129T	Rif1	ENSMUST00000069794	81	Moderately Conservative	-	-	-	-
1152	2	52110091	T	A	Ttg/Atg	L1186M	Rif1	ENSMUST00000069794	15	Conservative	-	-	-	-
1153	2	52110270	A	G	atA/atG	I1245M	Rif1	ENSMUST00000069794	10	Conservative	-	-	-	-
1154	2	52111306	G	T	Gca/Tca	A1591S	Rif1	ENSMUST00000069794	99	Moderately Conservative	-	-	-	-
1155	2	52111568	A	C	aAt/aCt	N1678T	Rif1	ENSMUST00000069794	65	Moderately Conservative	-	-	-	-
1156	2	52111870	G	T	Gtg/Ttg	V1779L	Rif1	ENSMUST00000069794	32	Conservative	-	-	-	-
1157	2	52111948	C	T	Cct/Tct	P1805S	Rif1	ENSMUST00000069794	74	Moderately Conservative	-	-	-	-
1158	2	52111963	G	A	Gtg/Atg	V1810M	Rif1	ENSMUST00000069794	21	Conservative	-	-	-	-
1159	2	52112310	A	C	gaA/gaC	E1925D	Rif1	ENSMUST00000069794	45	Conservative	-	Yes	-	-
1160	2	52112545	C	T	Ctt/Ttt	L2004F	Rif1	ENSMUST00000069794	22	Conservative	-	-	-	-
1161	2	52112627	T	C	aTg/aCg	M2031T	Rif1	ENSMUST00000069794	81	Moderately Conservative	-	Yes	-	-
1162	2	52112712	T	A	aaT/aaA	N2059K	Rif1	ENSMUST00000069794	94	Moderately Conservative	-	Yes	-	-
1163	2	52137402	T	C	atA/atG	I7105M	Neb	ENSMUST00000036934	10	Conservative	-	-	-	-
1164	2	52227325	C	G	agG/agC	R4078S	Neb	ENSMUST00000036934	110	Moderately Radical	Yes	Yes	Yes	Validated
1165	2	52230053	C	T	aGg/aAg	R3898K	Neb	ENSMUST00000036934	26	Conservative	-	Yes	-	-
1166	2	52279058	A	C	Tcc/Gcc	S1822A	Neb	ENSMUST00000036934	99	Moderately Conservative	-	-	-	-
1167	2	52279705	G	T	aCg/aAg	T1788K	Neb	ENSMUST00000036934	78	Moderately Conservative	-	-	-	-
1168	2	52280458	C	T	aGc/aAc	S1734N	Neb	ENSMUST00000036934	46	Conservative	-	-	-	-
1169	2	52290790	C	T	atG/atA	M1241I	Neb	ENSMUST00000036934	10	Conservative	-	Yes	-	-
1170	2	52291119	A	T	Tct/Act	S1159T	Neb	ENSMUST00000036934	58	Moderately Conservative	-	-	-	-
1171	2	52303660	A	C	Tct/Gct	S723A	Neb	ENSMUST00000036934	99	Moderately Conservative	-	-	-	-
1172	2	53054482	A	G	Atg/Gtg	M158V	Fmnl2	ENSMUST00000090952	21	Conservative	-	-	-	-
1173	2	53217350	A	G	Att/Gtt	I215V	Arl6ip6	ENSMUST00000028336	29	Conservative	-	-	-	-
1174	2	54085255	A	G	gTc/gCc	V17A	Rprm	ENSMUST00000100089	64	Moderately Conservative	-	-	-	-
1175	2	57268057	C	A	cCg/cAg	P26Q	Gpd2	ENSMUST00000112618	76	Moderately Conservative	-	-	-	-
1176	2	60314271	A	G	Tcg/Ccg	S1283P	Ly75	ENSMUST00000028362	74	Moderately Conservative	-	-	-	-
1177	2	60653159	A	C	Tcc/Gcc	S302A	Itgb6	ENSMUST00000059888	99	Moderately Conservative	-	Yes	-	-
1178	2	61805089	A	G	Agc/Ggc	S128G	Tbr1	ENSMUST00000048934	56	Moderately Conservative	-	-	-	-
1179	2	62606286	T	C	Aag/Gag	K647E	Ifih1	ENSMUST00000028259	56	Moderately Conservative	-	-	-	-
1180	2	62635076	G	A	aCa/aTa	T250I	Ifih1	ENSMUST00000028259	89	Moderately Conservative	-	-	-	-
1181	2	62635122	T	C	Aca/Gca	T235A	Ifih1	ENSMUST00000028259	58	Moderately Conservative	-	-	-	-
1182	2	62635177	A	T	gaT/gaA	D216E	Ifih1	ENSMUST00000028259	45	Conservative	-	-	-	-
1183	2	62645632	G	A	aCt/aTt	T100I	Ifih1	ENSMUST00000028259	89	Moderately Conservative	-	Yes	-	-
1184	2	65097955	A	G	cTt/cCt	L1047P	Cobll1	ENSMUST00000112429	98	Moderately Conservative	-	-	-	-
1185	2	65098469	C	G	Gca/Cca	A876P	Cobll1	ENSMUST00000112429	27	Conservative	-	-	-	-
1186	2	65098610	T	C	Atg/Gtg	M829V	Cobll1	ENSMUST00000112429	21	Conservative	-	-	-	-
1187	2	65099000	G	C	Ctc/Gtc	L699V	Cobll1	ENSMUST00000112429	32	Conservative	-	-	-	-
1188	2	65102144	C	A	Ggc/Tgc	G543C	Cobll1	ENSMUST00000112429	159	Radical	-	-	-	-
1189	2	65105772	G	T	Ccg/Acg	P438T	Cobll1	ENSMUST00000112429	38	Conservative	-	-	-	-
1190	2	65107835	G	A	aCg/aTg	T368M	Cobll1	ENSMUST00000112429	81	Moderately Conservative	-	-	-	-
1191	2	65238415	G	C	Cta/Gta	L9V	Cobll1	ENSMUST00000112429	32	Conservative	-	-	-	-
1192	2	65326540	C	G	Gtt/Ctt	V363L	Slc38a11	ENSMUST00000112420	32	Conservative	-	Yes	-	-
1193	2	65495255	T	A	Ata/Tta	I973L	Scn3a	ENSMUST00000066432	5	Conservative	-	-	-	-
1194	2	66508633	A	T	Tcc/Acc	S1170T	Scn9a	ENSMUST00000100064	58	Moderately Conservative	-	Yes	-	-
1195	2	67511112	A	C	agA/agC	R1232S	Xirp2	ENSMUST00000028410	110	Moderately Radical	-	-	-	-
1196	2	67513151	C	T	tCc/tTc	S1912F	Xirp2	ENSMUST00000028410	155	Radical	-	-	-	-
1197	2	67514800	G	C	Ggg/Cgg	G2462R	Xirp2	ENSMUST00000028410	125	Moderately Radical	-	-	-	-
1198	2	67515283	T	C	Tgt/Cgt	C2623R	Xirp2	ENSMUST00000028410	180	Radical	-	-	-	-
1199	2	67525183	T	A	gaT/gaA	D3429E	Xirp2	ENSMUST00000028410	45	Conservative	-	-	-	-
1200	2	67525599	A	G	cAg/cGg	Q3568R	Xirp2	ENSMUST00000028410	43	Conservative	-	Yes	-	-
1201	2	67526000	T	G	Tta/Gta	L3702V	Xirp2	ENSMUST00000028410	32	Conservative	-	Yes	-	-
1202	2	67526183	G	A	Gct/Act	A3763T	Xirp2	ENSMUST00000028410	58	Moderately Conservative	-	-	-	-
1203	2	68471838	A	G	Tcc/Ccc	S14P	Stk39	ENSMUST00000102715	74	Moderately Conservative	-	-	-	-
1204	2	68716189	G	C	Gta/Cta	V72L	4932414N04Rik	ENSMUST00000055930	32	Conservative	-	-	-	-
1205	2	68716276	G	C	Gga/Cga	G101R	4932414N04Rik	ENSMUST00000055930	125	Moderately Radical	-	-	-	-
1206	2	68716277	G	A	gGa/gAa	G101E	4932414N04Rik	ENSMUST00000055930	98	Moderately Conservative	-	-	-	-
1207	2	68717182	G	C	aaG/aaC	K145N	4932414N04Rik	ENSMUST00000055930	94	Moderately Conservative	-	-	-	-
1208	2	68744294	A	G	Ata/Gta	I623V	4932414N04Rik	ENSMUST00000055930	29	Conservative	-	-	-	-
1209	2	68745553	G	A	cGt/cAt	R732H	4932414N04Rik	ENSMUST00000055930	29	Conservative	-	-	-	-
1210	2	69323910	T	C	gAa/gGa	E104G	Abcb11	ENSMUST00000102710	98	Moderately Conservative	-	-	-	-
1211	2	69428627	G	T	cCa/cAa	P4573Q	Lrp2	ENSMUST00000080953	76	Moderately Conservative	-	-	-	-
1212	2	69439838	C	T	cGt/cAt	R4134H	Lrp2	ENSMUST00000080953	29	Conservative	-	-	-	-
1213	2	69466828	T	C	cAg/cGg	Q3263R	Lrp2	ENSMUST00000080953	43	Conservative	-	-	-	-
1214	2	69481300	A	C	ttT/ttG	F2611L	Lrp2	ENSMUST00000080953	22	Conservative	-	-	-	-
1215	2	69481365	T	C	Atc/Gtc	I2590V	Lrp2	ENSMUST00000080953	29	Conservative	-	-	-	-
1216	2	69483124	A	G	aTg/aCg	M2421T	Lrp2	ENSMUST00000080953	81	Moderately Conservative	-	-	-	-
1217	2	69674457	G	T	Gcc/Tcc	A404S	Kbtbd10	ENSMUST00000100050	99	Moderately Conservative	Yes	Yes	Yes	Validated
1218	2	69702380	T	C	Att/Gtt	I548V	Fastkd1	ENSMUST00000073152	29	Conservative	-	-	-	-
1219	2	69702609	T	G	caA/caC	Q471H	Fastkd1	ENSMUST00000073152	24	Conservative	-	-	-	-
1220	2	69702694	T	C	tAt/tGt	Y443C	Fastkd1	ENSMUST00000073152	194	Radical	-	-	-	-
1221	2	69707638	A	G	aTc/aCc	I200T	Fastkd1	ENSMUST00000073152	89	Moderately Conservative	-	-	-	-
1222	2	69712413	G	C	Ctc/Gtc	L17V	Fastkd1	ENSMUST00000073152	32	Conservative	-	-	-	-
1223	2	69750267	C	T	cCg/cTg	P715L	Ppig	ENSMUST00000040915	98	Moderately Conservative	-	-	-	-
1224	2	69983149	A	G	aAt/aGt	N1268S	Ubr3	ENSMUST00000112251	46	Conservative	-	-	-	-
1225	2	70245355	A	T	Aca/Tca	T596S	Myo3b	ENSMUST00000060208	58	Moderately Conservative	-	-	-	-
1226	2	70349966	T	C	cTg/cCg	L1227P	Myo3b	ENSMUST00000060208	98	Moderately Conservative	-	Yes	-	-
1227	2	70509299	T	C	cTc/cCc	L66P	4933404M02Rik	ENSMUST00000100041	98	Moderately Conservative	-	-	-	-
1228	2	70509665	G	C	tGt/tCt	C158S	4933404M02Rik	ENSMUST00000100041	112	Moderately Radical	-	-	-	-
1229	2	74727562	G	C	cGg/cCg	R95P	Hoxd4	ENSMUST00000111980	103	Moderately Radical	-	-	-	-
1230	2	76158301	C	T	Gct/Act	A499T	Pde11a	ENSMUST00000099992	58	Moderately Conservative	-	-	-	-
1231	2	79342427	A	G	Tgc/Cgc	C301R	Cerkl	ENSMUST00000143974	180	Radical	-	-	-	-
1232	2	79644653	A	G	Act/Gct	T319A	Ssfa2	ENSMUST00000111785	58	Moderately Conservative	-	-	-	-
1233	2	79662323	T	G	atT/atG	I1071M	Ssfa2	ENSMUST00000111785	10	Conservative	-	-	-	-
1234	2	80413372	G	A	gCa/gTa	A321V	Frzb	ENSMUST00000028389	64	Moderately Conservative	-	Yes	-	-
1235	2	80631020	G	C	Ggt/Cgt	G218R	Dusp19	ENSMUST00000028384	125	Moderately Radical	-	-	-	-
1236	2	80631021	G	A	gGt/gAt	G218D	Dusp19	ENSMUST00000028384	94	Moderately Conservative	-	-	-	-
1237	2	82258173	A	G	cAt/cGt	H782R	Zfp804a	ENSMUST00000047527	29	Conservative	-	-	-	-
1238	2	82981228	T	G	aaT/aaG	N2630K	Fsip2	ENSMUST00000143764	94	Moderately Conservative	-	-	-	-
1239	2	83797373	C	G	gCg/gGg	A872G	Itgav	ENSMUST00000028499	60	Moderately Conservative	-	Yes	-	-
1240	2	83801836	G	T	Gca/Tca	A921S	Itgav	ENSMUST00000028499	99	Moderately Conservative	-	Yes	-	-
1241	2	83812933	G	A	gGg/gAg	G62E	Fam171b	ENSMUST00000051454	98	Moderately Conservative	-	-	-	-
1242	2	83915232	C	T	Gct/Act	A621T	Zswim2	ENSMUST00000038223	58	Moderately Conservative	-	-	-	-
1243	2	83915237	T	C	aAt/aGt	N619S	Zswim2	ENSMUST00000038223	46	Conservative	-	-	-	-
1244	2	83915409	T	C	Aga/Gga	R562G	Zswim2	ENSMUST00000038223	125	Moderately Radical	-	Yes	-	-
1245	2	84770126	A	G	Tgc/Cgc	C291R	Serping1	ENSMUST00000023994	180	Radical	-	-	-	-
1246	2	84802836	G	T	Gat/Tat	D29Y	Ube2l6	ENSMUST00000102642	160	Radical	-	Yes	-	-
1247	2	84815325	G	A	Cgg/Tgg	R401W	Smtnl1	ENSMUST00000028471	101	Moderately Radical	-	Yes	-	-
1248	2	84818820	A	G	aTt/aCt	I30T	Smtnl1	ENSMUST00000028471	89	Moderately Conservative	-	-	-	-
1249	2	85058381	C	G	Cct/Gct	P351A	Tnks1bp1	ENSMUST00000111605	27	Conservative	-	Yes	-	-
1250	2	85059186	C	T	gCg/gTg	A619V	Tnks1bp1	ENSMUST00000111605	64	Moderately Conservative	-	-	-	-
1251	2	85062551	A	G	Aac/Gac	N941D	Tnks1bp1	ENSMUST00000111605	23	Conservative	-	-	-	-
1252	2	85579944	G	A	cGa/cAa	R235Q	Olfr996	ENSMUST00000077075	43	Conservative	-	-	-	-
1253	2	85591277	T	G	Tca/Gca	S246A	Olfr998	ENSMUST00000052307	99	Moderately Conservative	-	-	-	-
1254	2	85608164	C	A	Gct/Tct	A249S	Olfr1000	ENSMUST00000099921	99	Moderately Conservative	-	-	-	-
1255	2	85647656	C	T	Gcc/Acc	A222T	Olfr1002	ENSMUST00000099920	58	Moderately Conservative	-	-	-	-
1256	2	85663494	A	C	ttT/ttG	F313L	Olfr154	ENSMUST00000099918	22	Conservative	-	-	-	-
1257	2	85663848	T	A	aaA/aaT	K195N	Olfr154	ENSMUST00000099918	94	Moderately Conservative	-	-	-	-
1258	2	85663973	C	T	Gta/Ata	V154I	Olfr154	ENSMUST00000099918	29	Conservative	-	-	-	-
1259	2	85674996	C	T	Gat/Aat	D60N	Olfr1006	ENSMUST00000099917	23	Conservative	-	-	-	-
1260	2	85689794	T	C	Tgc/Cgc	C122R	Olfr1008	ENSMUST00000054868	180	Radical	-	-	-	-
1261	2	85689867	A	G	gAc/gGc	D146G	Olfr1008	ENSMUST00000054868	94	Moderately Conservative	-	-	-	-
1262	2	85690080	T	C	tTa/tCa	L217S	Olfr1008	ENSMUST00000054868	145	Moderately Radical	-	-	-	-
1263	2	85770236	T	C	gTa/gCa	V145A	Olfr1013	ENSMUST00000065626	64	Moderately Conservative	-	-	-	-
1264	2	85776664	C	T	Ctt/Ttt	L27F	Olfr1014	ENSMUST00000076250	22	Conservative	-	-	-	-
1265	2	85777144	T	G	Tca/Gca	S187A	Olfr1014	ENSMUST00000076250	99	Moderately Conservative	-	-	-	-
1266	2	85786348	C	T	aCc/aTc	T279I	Olfr1015	ENSMUST00000047870	89	Moderately Conservative	-	Yes	-	-
1267	2	85799683	T	C	Acc/Gcc	T196A	Olfr1016	ENSMUST00000099915	58	Moderately Conservative	-	-	-	-
1268	2	85822989	C	T	aCa/aTa	T6I	Olfr1018	ENSMUST00000054201	89	Moderately Conservative	-	-	-	-
1269	2	85823259	C	T	gCc/gTc	A96V	Olfr1018	ENSMUST00000054201	64	Moderately Conservative	-	-	-	-
1270	2	85823399	A	G	Atc/Gtc	I143V	Olfr1018	ENSMUST00000054201	29	Conservative	-	-	-	-
1271	2	85868958	A	G	cAt/cGt	H122R	Olfr1022	ENSMUST00000054736	29	Conservative	-	-	-	-
1272	2	85869351	A	G	gAa/gGa	E253G	Olfr1022	ENSMUST00000054736	98	Moderately Conservative	-	-	-	-
1273	2	85886844	G	A	Gtg/Atg	V15M	Olfr1023	ENSMUST00000056408	21	Conservative	-	-	-	-
1274	2	85904088	A	G	gTa/gCa	V322A	Olfr1024	ENSMUST00000099912	64	Moderately Conservative	-	-	-	-
1275	2	85904324	T	G	ttA/ttC	L243F	Olfr1024	ENSMUST00000099912	22	Conservative	-	-	-	-
1276	2	85904632	A	T	Ttg/Atg	L141M	Olfr1024	ENSMUST00000099912	15	Conservative	-	-	-	-
1277	2	85904977	G	A	Cca/Tca	P26S	Olfr1024	ENSMUST00000099912	74	Moderately Conservative	-	Yes	-	-
1278	2	85905027	C	T	cGc/cAc	R9H	Olfr1024	ENSMUST00000099912	29	Conservative	-	-	-	-
1279	2	85923633	C	T	Cgt/Tgt	R122C	Olfr1026	ENSMUST00000056718	180	Radical	Yes	Yes	Yes	Not tested
1280	2	85951406	G	A	atG/atA	M114I	Olfr1028	ENSMUST00000080698	10	Conservative	-	Yes	-	-
1281	2	85975359	G	C	Gtc/Ctc	V39L	Olfr1029	ENSMUST00000082191	32	Conservative	-	-	-	-
1282	2	86008579	C	A	Caa/Aaa	Q268K	Olfr1032	ENSMUST00000062166	53	Moderately Conservative	-	Yes	-	-
1283	2	86047066	T	C	Tac/Cac	Y195H	Olfr1034	ENSMUST00000079298	83	Moderately Conservative	-	Yes	-	-
1284	2	86075105	G	A	Gtg/Atg	V122M	Olfr1036	ENSMUST00000164985	21	Conservative	-	-	-	-
1285	2	86131226	T	C	Acc/Gcc	T146A	Olfr1039	ENSMUST00000099910	58	Moderately Conservative	-	-	-	-
1286	2	86131234	T	C	cAg/cGg	Q143R	Olfr1039	ENSMUST00000099910	43	Conservative	-	Yes	-	-
1287	2	86131398	T	G	gaA/gaC	E88D	Olfr1039	ENSMUST00000099910	45	Conservative	-	-	-	-
1288	2	86146494	C	T	aGc/aAc	S80N	Olfr1040	ENSMUST00000099909	46	Conservative	-	-	-	-
1289	2	86159933	T	C	Acc/Gcc	T146A	Olfr1042	ENSMUST00000099908	58	Moderately Conservative	-	-	-	-
1290	2	86181215	C	A	Gat/Tat	D299Y	Olfr52	ENSMUST00000099905	160	Radical	Yes	Yes	Yes	Not tested
1291	2	86197831	C	T	aGt/aAt	S307N	Olfr1045	ENSMUST00000099904	46	Conservative	-	-	-	-
1292	2	86198018	C	T	Gtg/Atg	V245M	Olfr1045	ENSMUST00000099904	21	Conservative	-	-	-	-
1293	2	86217182	A	G	aTc/aCc	I176T	Olfr1046	ENSMUST00000099902	89	Moderately Conservative	-	-	-	-
1294	2	86255058	C	G	Gtt/Ctt	V212L	Olfr1049	ENSMUST00000099899	32	Conservative	-	-	-	-
1295	2	86255175	T	C	Atc/Gtc	I173V	Olfr1049	ENSMUST00000099899	29	Conservative	-	-	-	-
1296	2	86255358	G	A	Ctt/Ttt	L112F	Olfr1049	ENSMUST00000099899	22	Conservative	-	-	-	-
1297	2	86275852	C	G	Gtt/Ctt	V212L	Olfr1051	ENSMUST00000099898	32	Conservative	-	-	-	-
1298	2	86276427	C	G	aGt/aCt	S20T	Olfr1051	ENSMUST00000099898	58	Moderately Conservative	-	-	-	-
1299	2	86298475	C	T	Ctc/Ttc	L220F	Olfr1052	ENSMUST00000054746	22	Conservative	-	-	-	-
1300	2	86314724	A	C	atT/atG	I187M	Olfr1053	ENSMUST00000099897	10	Conservative	-	-	-	-
1301	2	86347239	G	A	Cat/Tat	H176Y	Olfr1055	ENSMUST00000099894	83	Moderately Conservative	-	-	-	-
1302	2	86347481	A	T	aTt/aAt	I95N	Olfr1055	ENSMUST00000099894	149	Moderately Radical	-	-	-	-
1303	2	86355798	T	C	Att/Gtt	I195V	Olfr1056	ENSMUST00000099893	29	Conservative	-	-	-	-
1304	2	86385632	G	C	cCc/cGc	P262R	Olfr1058	ENSMUST00000102631	103	Moderately Radical	-	Yes	-	-
1305	2	86385992	A	C	tTg/tGg	L142W	Olfr1058	ENSMUST00000102631	61	Moderately Conservative	-	-	-	-
1306	2	86413300	A	G	Ttt/Ctt	F251L	Olfr1061	ENSMUST00000099889	22	Conservative	-	Yes	-	-
1307	2	86413895	A	T	gaT/gaA	D52E	Olfr1061	ENSMUST00000099889	45	Conservative	-	Yes	-	-
1308	2	86445755	T	C	Act/Gct	T76A	Olfr1065	ENSMUST00000099886	58	Moderately Conservative	-	-	-	-
1309	2	86455377	G	T	aCa/aAa	T298K	Olfr1066	ENSMUST00000099885	78	Moderately Conservative	-	-	-	-
1310	2	86455452	C	A	gGg/gTg	G273V	Olfr1066	ENSMUST00000099885	109	Moderately Radical	-	-	-	-
1311	2	86455458	C	A	gGt/gTt	G271V	Olfr1066	ENSMUST00000099885	109	Moderately Radical	-	-	-	-
1312	2	86455465	C	T	Gac/Aac	D269N	Olfr1066	ENSMUST00000099885	23	Conservative	-	Yes	-	-
1313	2	86455500	C	A	tGt/tTt	C257F	Olfr1066	ENSMUST00000099885	205	Radical	-	-	-	-
1314	2	86455576	C	T	Gag/Aag	E232K	Olfr1066	ENSMUST00000099885	56	Moderately Conservative	-	Yes	-	-
1315	2	86455579	T	C	Act/Gct	T231A	Olfr1066	ENSMUST00000099885	58	Moderately Conservative	-	-	-	-
1316	2	86455600	C	T	Gca/Aca	A224T	Olfr1066	ENSMUST00000099885	58	Moderately Conservative	-	-	-	-
1317	2	86455795	T	C	Att/Gtt	I159V	Olfr1066	ENSMUST00000099885	29	Conservative	-	-	-	-
1318	2	86455798	T	G	Ata/Cta	I158L	Olfr1066	ENSMUST00000099885	5	Conservative	-	-	-	-
1319	2	86456110	C	T	Ggg/Agg	G54R	Olfr1066	ENSMUST00000099885	125	Moderately Radical	-	-	-	-
1320	2	86456131	T	C	Atc/Gtc	I47V	Olfr1066	ENSMUST00000099885	29	Conservative	-	Yes	-	-
1321	2	86483683	A	G	Tgc/Cgc	C20R	Olfr228	ENSMUST00000099883	180	Radical	-	-	-	-
1322	2	86508824	T	C	Tgg/Cgg	W122R	Olfr1076	ENSMUST00000076263	101	Moderately Radical	-	-	-	-
1323	2	86508872	A	C	Aaa/Caa	K138Q	Olfr1076	ENSMUST00000076263	53	Moderately Conservative	-	-	-	-
1324	2	86593998	G	A	Ctt/Ttt	L277F	Olfr1082	ENSMUST00000111579	22	Conservative	-	-	-	-
1325	2	86594042	G	A	cCt/cTt	P262L	Olfr1082	ENSMUST00000111579	98	Moderately Conservative	-	Yes	-	-
1326	2	86594049	C	T	Gta/Ata	V260I	Olfr1082	ENSMUST00000111579	29	Conservative	-	-	-	-
1327	2	86594124	G	A	Cgc/Tgc	R235C	Olfr1082	ENSMUST00000111579	180	Radical	-	-	-	-
1328	2	86594264	A	G	cTt/cCt	L188P	Olfr1082	ENSMUST00000111579	98	Moderately Conservative	Yes	-	-	-
1329	2	86594415	G	A	Cat/Tat	H138Y	Olfr1082	ENSMUST00000111579	83	Moderately Conservative	Yes	-	-	-
1330	2	86594426	A	G	gTc/gCc	V134A	Olfr1082	ENSMUST00000111579	64	Moderately Conservative	-	-	-	-
1331	2	86594481	A	C	Tct/Gct	S116A	Olfr1082	ENSMUST00000111579	99	Moderately Conservative	-	-	-	-
1332	2	86594652	T	C	Atg/Gtg	M59V	Olfr1082	ENSMUST00000111579	21	Conservative	-	Yes	-	-
1333	2	86638792	C	A	tgG/tgT	W305C	Olfr1084	ENSMUST00000099880	215	Radical	-	-	-	-
1334	2	86638842	T	C	Atc/Gtc	I289V	Olfr1084	ENSMUST00000099880	29	Conservative	-	-	-	-
1335	2	86638959	T	A	Ata/Tta	I250L	Olfr1084	ENSMUST00000099880	5	Conservative	-	-	-	-
1336	2	86639043	G	A	Ctc/Ttc	L222F	Olfr1084	ENSMUST00000099880	22	Conservative	-	-	-	-
1337	2	86639057	G	T	tCc/tAc	S217Y	Olfr1084	ENSMUST00000099880	144	Moderately Radical	-	-	-	-
1338	2	86639301	C	T	Gtg/Atg	V136M	Olfr1084	ENSMUST00000099880	21	Conservative	-	-	-	-
1339	2	86639408	G	T	cCg/cAg	P100Q	Olfr1084	ENSMUST00000099880	76	Moderately Conservative	-	-	-	-
1340	2	86658295	A	C	agT/agG	S54R	Olfr1085	ENSMUST00000099879	110	Moderately Radical	-	-	-	-
1341	2	86690635	C	A	ttG/ttT	L113F	Olfr1087	ENSMUST00000099877	22	Conservative	-	-	-	-
1342	2	86732892	G	T	aCt/aAt	T240N	Olfr1089	ENSMUST00000099876	65	Moderately Conservative	-	Yes	-	-
1343	2	86732991	A	G	tTg/tCg	L207S	Olfr1089	ENSMUST00000099876	145	Moderately Radical	-	Yes	-	-
1344	2	86733246	T	C	cAc/cGc	H122R	Olfr1089	ENSMUST00000099876	29	Conservative	-	-	-	-
1345	2	86851243	A	C	Ttg/Gtg	L152V	Olfr1095	ENSMUST00000099874	32	Conservative	-	-	-	-
1346	2	86851420	G	A	Cat/Tat	H93Y	Olfr1095	ENSMUST00000099874	83	Moderately Conservative	-	-	-	-
1347	2	86891158	C	G	Gat/Cat	D6H	Olfr1097	ENSMUST00000111576	81	Moderately Conservative	-	-	-	-
1348	2	86988480	T	G	cAa/cCa	Q232P	Olfr1101	ENSMUST00000099870	76	Moderately Conservative	-	Yes	-	-
1349	2	86988798	G	A	cCa/cTa	P126L	Olfr1101	ENSMUST00000099870	98	Moderately Conservative	Yes	Yes	Yes	Not tested
1350	2	87002254	T	C	gTc/gCc	V95A	Olfr1102	ENSMUST00000055129	64	Moderately Conservative	-	Yes	-	-
1351	2	87002625	G	A	Gaa/Aaa	E219K	Olfr1102	ENSMUST00000055129	56	Moderately Conservative	-	Yes	-	-
1352	2	87022299	C	G	Gta/Cta	V82L	Olfr1104	ENSMUST00000099869	32	Conservative	-	-	-	-
1353	2	87033285	T	C	cAg/cGg	Q312R	Olfr1105	ENSMUST00000099868	43	Conservative	-	Yes	-	-
1354	2	87033577	C	T	Gtt/Att	V215I	Olfr1105	ENSMUST00000099868	29	Conservative	-	-	-	-
1355	2	87048969	C	T	aGa/aAa	R89K	Olfr1106	ENSMUST00000099867	26	Conservative	-	-	-	-
1356	2	87071552	T	A	aAc/aTc	N194I	Olfr1107	ENSMUST00000099865	149	Moderately Radical	-	-	-	-
1357	2	87092879	C	T	Gtt/Att	V173I	Olfr1109	ENSMUST00000099863	29	Conservative	-	-	-	-
1358	2	87093016	A	G	gTa/gCa	V127A	Olfr1109	ENSMUST00000099863	64	Moderately Conservative	-	-	-	-
1359	2	87093265	C	A	gGa/gTa	G44V	Olfr1109	ENSMUST00000099863	109	Moderately Radical	-	Yes	-	-
1360	2	87093266	C	G	Gga/Cga	G44R	Olfr1109	ENSMUST00000099863	125	Moderately Radical	-	Yes	-	-
1361	2	87107700	C	T	cGc/cAc	R229H	Olfr259	ENSMUST00000099862	29	Conservative	-	-	-	-
1362	2	87107805	A	T	aTc/aAc	I194N	Olfr259	ENSMUST00000099862	149	Moderately Radical	-	-	-	-
1363	2	87108046	G	A	Ctc/Ttc	L114F	Olfr259	ENSMUST00000099862	22	Conservative	Yes	Yes	Yes	Not tested
1364	2	87108376	G	A	Cgg/Tgg	R4W	Olfr259	ENSMUST00000099862	101	Moderately Radical	-	-	-	-
1365	2	87150230	A	G	Ttt/Ctt	F144L	Olfr1111	ENSMUST00000099860	22	Conservative	-	-	-	-
1366	2	87150593	A	T	Tta/Ata	L23I	Olfr1111	ENSMUST00000099860	5	Conservative	-	-	-	-
1367	2	87192559	C	A	Ctg/Atg	L291M	Olfr1112	ENSMUST00000053050	15	Conservative	-	-	-	-
1368	2	87213087	A	G	aAg/aGg	K65R	Olfr1113	ENSMUST00000079966	26	Conservative	-	-	-	-
1369	2	87252800	C	T	Ctt/Ttt	L288F	Olfr1115	ENSMUST00000081986	22	Conservative	-	-	-	-
1370	2	87308931	T	G	caT/caG	H47Q	Olfr1118	ENSMUST00000090717	24	Conservative	-	-	-	-
1371	2	87309281	A	G	aAa/aGa	K164R	Olfr1118	ENSMUST00000090717	26	Conservative	-	-	-	-
1372	2	87309700	A	G	Aaa/Gaa	K304E	Olfr1118	ENSMUST00000090717	56	Moderately Conservative	-	-	-	-
1373	2	87371573	G	A	Gca/Aca	A14T	Olfr1121	ENSMUST00000062555	58	Moderately Conservative	-	-	-	-
1374	2	87418854	G	A	Ggt/Agt	G269S	Olfr1123	ENSMUST00000054974	56	Moderately Conservative	-	-	-	-
1375	2	87419001	C	G	Ctt/Gtt	L318V	Olfr1123	ENSMUST00000054974	32	Conservative	-	-	-	-
1376	2	87434814	G	T	tGc/tTc	C109F	Olfr1124	ENSMUST00000062494	205	Radical	-	-	-	-
1377	2	87434817	T	C	aTt/aCt	I110T	Olfr1124	ENSMUST00000062494	89	Moderately Conservative	-	-	-	-
1378	2	87435140	C	A	Ctg/Atg	L218M	Olfr1124	ENSMUST00000062494	15	Conservative	-	-	-	-
1379	2	87435174	T	C	tTt/tCt	F229S	Olfr1124	ENSMUST00000062494	155	Radical	-	-	-	-
1380	2	87435270	G	C	gGt/gCt	G261A	Olfr1124	ENSMUST00000062494	60	Moderately Conservative	-	-	-	-
1381	2	87435296	A	G	Agt/Ggt	S270G	Olfr1124	ENSMUST00000062494	56	Moderately Conservative	-	Yes	Yes	Not tested
1382	2	87435297	G	C	aGt/aCt	S270T	Olfr1124	ENSMUST00000062494	58	Moderately Conservative	-	-	-	-
1383	2	87457210	T	G	gTg/gGg	V15G	Olfr1126	ENSMUST00000071355	109	Moderately Radical	-	-	-	-
1384	2	87457258	G	A	gGg/gAg	G31E	Olfr1126	ENSMUST00000071355	98	Moderately Conservative	-	-	-	-
1385	2	87489911	C	T	cGt/cAt	R346H	Pramel7	ENSMUST00000026957	29	Conservative	-	-	-	-
1386	2	87490971	A	T	gTa/gAa	V240E	Pramel7	ENSMUST00000026957	121	Moderately Radical	-	Yes	-	-
1387	2	87492264	A	T	aTg/aAg	M52K	Pramel7	ENSMUST00000026957	95	Moderately Conservative	-	-	-	-
1388	2	87532722	A	G	Act/Gct	T230A	Olfr153	ENSMUST00000077471	58	Moderately Conservative	-	-	-	-
1389	2	87544819	T	C	Acc/Gcc	T242A	Olfr1128	ENSMUST00000102624	58	Moderately Conservative	-	-	-	-
1390	2	87544875	G	A	gCg/gTg	A223V	Olfr1128	ENSMUST00000102624	64	Moderately Conservative	-	-	-	-
1391	2	87545356	T	G	Atg/Ctg	M63L	Olfr1128	ENSMUST00000102624	15	Conservative	-	-	-	-
1392	2	87575393	G	A	tGt/tAt	C103Y	Olfr1129	ENSMUST00000081034	194	Radical	-	-	-	-
1393	2	87575653	T	A	Ttt/Att	F190I	Olfr1129	ENSMUST00000081034	21	Conservative	-	-	-	-
1394	2	87607922	A	C	aAc/aCc	N178T	Olfr1130	ENSMUST00000079711	65	Moderately Conservative	-	-	-	-
1395	2	87628538	C	T	aCg/aTg	T25M	Olfr1131	ENSMUST00000090712	81	Moderately Conservative	-	Yes	-	-
1396	2	87629030	T	C	tTa/tCa	L189S	Olfr1131	ENSMUST00000090712	145	Moderately Radical	-	-	-	-
1397	2	87645377	C	A	Gtg/Ttg	V249L	Olfr1133	ENSMUST00000099855	32	Conservative	-	Yes	-	-
1398	2	87645754	T	C	cAt/cGt	H123R	Olfr1133	ENSMUST00000099855	29	Conservative	-	-	-	-
1399	2	87645856	G	T	aCa/aAa	T89K	Olfr1133	ENSMUST00000099855	78	Moderately Conservative	-	-	-	-
1400	2	87656516	G	A	gCg/gTg	A135V	Olfr1134	ENSMUST00000099854	64	Moderately Conservative	-	-	-	-
1401	2	87671860	C	T	tGt/tAt	C169Y	Olfr1135	ENSMUST00000099853	194	Radical	Yes	-	-	-
1402	2	87693350	T	G	ttA/ttC	L177F	Olfr1136	ENSMUST00000099852	22	Conservative	-	-	-	-
1403	2	87693711	A	G	aTa/aCa	I57T	Olfr1136	ENSMUST00000099852	89	Moderately Conservative	-	-	-	-
1404	2	87693774	G	A	cCc/cTc	P36L	Olfr1136	ENSMUST00000099852	98	Moderately Conservative	-	-	-	-
1405	2	87710991	C	A	aGa/aTa	R305I	Olfr1137	ENSMUST00000099850	97	Moderately Conservative	-	-	-	-
1406	2	87746886	G	C	tGt/tCt	C230S	Olfr1140	ENSMUST00000111568	112	Moderately Radical	-	-	-	-
1407	2	87753375	A	G	aTt/aCt	I206T	Olfr1141	ENSMUST00000099846	89	Moderately Conservative	-	Yes	-	-
1408	2	87753848	A	C	ttT/ttG	F48L	Olfr1141	ENSMUST00000099846	22	Conservative	-	-	-	-
1409	2	87753945	T	C	gAa/gGa	E16G	Olfr1141	ENSMUST00000099846	98	Moderately Conservative	-	-	-	-
1410	2	87782699	T	C	aTg/aCg	M55T	Olfr152	ENSMUST00000090709	81	Moderately Conservative	-	-	-	-
1411	2	87809979	G	T	aGg/aTg	R53M	Olfr1145	ENSMUST00000090707	91	Moderately Conservative	-	-	-	-
1412	2	87868143	G	A	Gac/Aac	D51N	Olfr1152	ENSMUST00000051058	23	Conservative	-	Yes	-	-
1413	2	87897113	A	C	Aaa/Caa	K313Q	Olfr1153	ENSMUST00000052300	53	Moderately Conservative	-	-	-	-
1414	2	87903427	A	T	gTg/gAg	V83E	Olfr1154	ENSMUST00000099844	121	Moderately Radical	-	Yes	-	-
1415	2	87962476	T	C	Aat/Gat	N139D	Olfr1157	ENSMUST00000099841	23	Conservative	-	-	-	-
1416	2	87962487	A	G	aTc/aCc	I135T	Olfr1157	ENSMUST00000099841	89	Moderately Conservative	-	-	-	-
1417	2	87962610	G	A	tCc/tTc	S94F	Olfr1157	ENSMUST00000099841	155	Radical	-	-	-	-
1418	2	87962821	T	G	Agt/Cgt	S24R	Olfr1157	ENSMUST00000099841	110	Moderately Radical	-	-	-	-
1419	2	87974614	A	C	gTc/gGc	V17G	Olfr74	ENSMUST00000099840	109	Moderately Radical	-	-	-	-
1420	2	87990710	T	G	Ttt/Gtt	F200V	Olfr1158	ENSMUST00000102622	50	Conservative	-	-	-	-
1421	2	87990716	A	G	Aca/Gca	T202A	Olfr1158	ENSMUST00000102622	58	Moderately Conservative	-	-	-	-
1422	2	87990890	T	C	Tgt/Cgt	C260R	Olfr1158	ENSMUST00000102622	180	Radical	-	-	-	-
1423	2	87990995	A	G	Aat/Gat	N295D	Olfr1158	ENSMUST00000102622	23	Conservative	-	-	-	-
1424	2	88006611	A	C	Tta/Gta	L56V	Olfr1160	ENSMUST00000099839	32	Conservative	-	-	-	-
1425	2	88024991	G	A	Gac/Aac	D90N	Olfr1161	ENSMUST00000054845	23	Conservative	-	Yes	-	-
1426	2	88025627	A	G	Atc/Gtc	I302V	Olfr1161	ENSMUST00000054845	29	Conservative	-	-	-	-
1427	2	88093162	T	G	aAa/aCa	K258T	Olfr1164	ENSMUST00000099834	78	Moderately Conservative	-	-	-	-
1428	2	88124175	C	T	cGg/cAg	R270Q	Olfr1166	ENSMUST00000099833	43	Conservative	-	-	-	-
1429	2	88391252	G	A	Gac/Aac	D2N	Olfr1178	ENSMUST00000075640	23	Conservative	-	-	-	-
1430	2	88391291	C	T	Ctt/Ttt	L15F	Olfr1178	ENSMUST00000075640	22	Conservative	-	-	-	-
1431	2	88391723	C	A	Ctc/Atc	L159I	Olfr1178	ENSMUST00000075640	5	Conservative	-	-	-	-
1432	2	88402283	T	G	tAt/tCt	Y217S	Olfr1179	ENSMUST00000099825	144	Moderately Radical	-	-	-	-
1433	2	88402337	G	A	gCc/gTc	A199V	Olfr1179	ENSMUST00000099825	64	Moderately Conservative	-	-	-	-
1434	2	88402386	G	C	Cta/Gta	L183V	Olfr1179	ENSMUST00000099825	32	Conservative	-	Yes	-	-
1435	2	88402667	T	A	aAa/aTa	K89I	Olfr1179	ENSMUST00000099825	102	Moderately Radical	-	-	-	-
1436	2	88411798	G	T	Cta/Ata	L287I	Olfr1180	ENSMUST00000099824	5	Conservative	-	-	-	-
1437	2	88446865	A	C	ttT/ttG	F24L	Olfr1182	ENSMUST00000179450	22	Conservative	-	-	-	-
1438	2	88525990	C	T	Cat/Tat	H136Y	Olfr1186	ENSMUST00000075025	83	Moderately Conservative	-	Yes	-	-
1439	2	88526353	T	C	Tgg/Cgg	W257R	Olfr1186	ENSMUST00000075025	101	Moderately Radical	-	-	-	-
1440	2	88559988	C	T	tCc/tTc	S173F	Olfr1188	ENSMUST00000090701	155	Radical	-	-	-	-
1441	2	88592532	A	G	Aca/Gca	T243A	Olfr1189	ENSMUST00000090700	58	Moderately Conservative	-	Yes	-	-
1442	2	88678276	G	T	atG/atT	M140I	Olfr1193	ENSMUST00000081697	10	Conservative	-	-	-	-
1443	2	88701024	A	C	Tcc/Gcc	S102A	Olfr1196	ENSMUST00000104892	99	Moderately Conservative	-	-	-	-
1444	2	88701090	T	C	Atc/Gtc	I80V	Olfr1196	ENSMUST00000104892	29	Conservative	-	Yes	-	-
1445	2	88701182	C	T	tGc/tAc	C49Y	Olfr1196	ENSMUST00000104892	194	Radical	-	Yes	-	-
1446	2	88729519	A	G	Ttc/Ctc	F27L	Olfr1197	ENSMUST00000099815	22	Conservative	-	-	-	-
1447	2	88729549	G	C	Cag/Gag	Q17E	Olfr1197	ENSMUST00000099815	29	Conservative	-	-	-	-
1448	2	88746580	A	T	Ttt/Att	F103I	Olfr1198	ENSMUST00000099814	21	Conservative	-	Yes	-	-
1449	2	88746705	G	C	aCt/aGt	T61S	Olfr1198	ENSMUST00000099814	58	Moderately Conservative	-	-	-	-
1450	2	88755750	A	C	gaT/gaG	D308E	Olfr1199	ENSMUST00000099813	45	Conservative	-	-	-	-
1451	2	88767613	G	A	gCa/gTa	A234V	Olfr1200	ENSMUST00000099811	64	Moderately Conservative	Yes	Yes	Yes	Not tested
1452	2	88767620	G	A	Cgg/Tgg	R232W	Olfr1200	ENSMUST00000099811	101	Moderately Radical	-	Yes	-	-
1453	2	88831754	G	T	ttG/ttT	L212F	Olfr1205	ENSMUST00000076438	22	Conservative	Yes	Yes	Yes	Not tested
1454	2	88852245	A	C	caA/caC	Q98H	Olfr1204	ENSMUST00000078631	24	Conservative	Yes	Yes	Yes	Not tested
1455	2	88852328	A	G	aAa/aGa	K126R	Olfr1204	ENSMUST00000078631	26	Conservative	-	Yes	-	-
1456	2	88852703	C	T	cCc/cTc	P251L	Olfr1204	ENSMUST00000078631	98	Moderately Conservative	Yes	Yes	Yes	Not tested
1457	2	88864739	A	G	Atg/Gtg	M45V	Olfr1206	ENSMUST00000077302	21	Conservative	-	-	-	-
1458	2	88865523	C	A	aCc/aAc	T306N	Olfr1206	ENSMUST00000077302	65	Moderately Conservative	-	-	-	-
1459	2	88909753	C	A	atG/atT	M213I	Olfr1209	ENSMUST00000099809	10	Conservative	-	Yes	-	-
1460	2	88910134	C	A	aaG/aaT	K86N	Olfr1209	ENSMUST00000099809	94	Moderately Conservative	-	Yes	-	-
1461	2	88929401	C	T	Gca/Aca	A305T	Olfr1211	ENSMUST00000099808	58	Moderately Conservative	-	-	-	-
1462	2	88929637	G	T	gCt/gAt	A226D	Olfr1211	ENSMUST00000099808	126	Moderately Radical	-	-	-	-
1463	2	88973316	A	G	Tat/Cat	Y192H	Olfr1213	ENSMUST00000099806	83	Moderately Conservative	-	-	-	-
1464	2	88973412	C	T	Gtc/Atc	V160I	Olfr1213	ENSMUST00000099806	29	Conservative	-	-	-	-
1465	2	88987309	T	C	Agg/Ggg	R298G	Olfr1214	ENSMUST00000099804	125	Moderately Radical	-	Yes	-	-
1466	2	88987447	A	G	Tcc/Ccc	S252P	Olfr1214	ENSMUST00000099804	74	Moderately Conservative	-	-	-	-
1467	2	88987716	A	G	aTt/aCt	I162T	Olfr1214	ENSMUST00000099804	89	Moderately Conservative	-	-	-	-
1468	2	88987956	A	G	gTg/gCg	V82A	Olfr1214	ENSMUST00000099804	64	Moderately Conservative	-	Yes	-	-
1469	2	88988122	C	A	Gtt/Ttt	V27F	Olfr1214	ENSMUST00000099804	50	Conservative	-	-	-	-
1470	2	88988136	A	T	gTg/gAg	V22E	Olfr1214	ENSMUST00000099804	121	Moderately Radical	-	-	-	-
1471	2	89001994	G	A	aCg/aTg	T98M	Olfr1215	ENSMUST00000099802	81	Moderately Conservative	-	-	-	-
1472	2	89002051	G	T	aCg/aAg	T79K	Olfr1215	ENSMUST00000099802	78	Moderately Conservative	-	-	-	-
1473	2	89013578	G	C	aCa/aGa	T162R	Olfr1216	ENSMUST00000099800	71	Moderately Conservative	Yes	Yes	Yes	Not tested
1474	2	89055195	A	G	aTa/aCa	I77T	Olfr1218	ENSMUST00000099798	89	Moderately Conservative	-	-	-	-
1475	2	89074198	C	T	Gga/Aga	G298R	Olfr1219	ENSMUST00000099797	125	Moderately Radical	-	-	-	-
1476	2	89097033	T	C	cAa/cGa	Q298R	Olfr1220	ENSMUST00000099796	43	Conservative	-	-	-	-
1477	2	89097496	A	C	Ttg/Gtg	L144V	Olfr1220	ENSMUST00000099796	32	Conservative	-	-	-	-
1478	2	89097511	C	G	Gtc/Ctc	V139L	Olfr1220	ENSMUST00000099796	32	Conservative	-	-	-	-
1479	2	89111904	T	C	Agt/Ggt	S203G	Olfr1221	ENSMUST00000099795	56	Moderately Conservative	-	-	-	-
1480	2	89144328	G	A	Cgg/Tgg	R232W	Olfr1223	ENSMUST00000111554	101	Moderately Radical	Yes	Yes	Yes	Not tested
1481	2	89170537	C	T	aGa/aAa	R225K	Olfr1225	ENSMUST00000099791	26	Conservative	-	Yes	-	-
1482	2	89302857	C	A	tGt/tTt	C245F	Olfr1231	ENSMUST00000099786	205	Radical	-	-	-	-
1483	2	89363275	G	C	caC/caG	H51Q	Olfr1234	ENSMUST00000111543	24	Conservative	-	-	-	-
1484	2	89574812	A	G	Tct/Cct	S305P	Olfr1245	ENSMUST00000099773	74	Moderately Conservative	-	-	-	-
1485	2	89575063	C	T	aGa/aAa	R221K	Olfr1245	ENSMUST00000099773	26	Conservative	-	-	-	-
1486	2	89575437	C	T	atG/atA	M96I	Olfr1245	ENSMUST00000099773	10	Conservative	-	Yes	-	-
1487	2	89590452	T	C	aAa/aGa	K221R	Olfr1246	ENSMUST00000099772	26	Conservative	-	-	-	-
1488	2	89590514	A	T	aaT/aaA	N200K	Olfr1246	ENSMUST00000099772	94	Moderately Conservative	-	Yes	-	-
1489	2	89590977	A	G	aTg/aCg	M46T	Olfr1246	ENSMUST00000099772	81	Moderately Conservative	-	-	-	-
1490	2	89610007	T	C	Atg/Gtg	M32V	Olfr1247	ENSMUST00000111532	21	Conservative	-	-	-	-
1491	2	89617515	C	G	Gat/Cat	D226H	Olfr1248	ENSMUST00000099770	81	Moderately Conservative	-	-	-	-
1492	2	89617718	A	G	gTt/gCt	V158A	Olfr1248	ENSMUST00000099770	64	Moderately Conservative	-	Yes	-	-
1493	2	89617736	G	A	gCa/gTa	A152V	Olfr1248	ENSMUST00000099770	64	Moderately Conservative	-	-	-	-
1494	2	89617832	T	C	cAc/cGc	H120R	Olfr1248	ENSMUST00000099770	29	Conservative	-	-	-	-
1495	2	89630446	G	A	Ctt/Ttt	L151F	Olfr1249	ENSMUST00000099769	22	Conservative	-	-	-	-
1496	2	90751543	C	T	Ccc/Tcc	P238S	Fnbp4	ENSMUST00000013759	74	Moderately Conservative	-	-	-	-
1497	2	90909200	A	G	Atc/Gtc	I310V	Kbtbd4	ENSMUST00000111464	29	Conservative	-	Yes	-	-
1498	2	91054272	A	G	Acg/Gcg	T9A	Psmc3	ENSMUST00000002171	58	Moderately Conservative	-	-	-	-
1499	2	91063906	G	A	Gct/Act	A410T	Psmc3	ENSMUST00000002171	58	Moderately Conservative	-	-	-	-
1500	2	91119351	A	G	Agc/Ggc	S80G	Mybpc3	ENSMUST00000169776	56	Moderately Conservative	-	-	-	-
1501	2	91120014	G	A	gGa/gAa	G118E	Mybpc3	ENSMUST00000169776	98	Moderately Conservative	-	-	-	-
1502	2	91129015	A	G	Act/Gct	T699A	Mybpc3	ENSMUST00000169776	58	Moderately Conservative	-	-	-	-
1503	2	91178102	C	T	Gta/Ata	V152I	Madd	ENSMUST00000077941	29	Conservative	-	-	-	-
1504	2	91178162	C	T	Gct/Act	A132T	Madd	ENSMUST00000077941	58	Moderately Conservative	-	-	-	-
1505	2	91275142	A	G	Aac/Gac	N481D	Arfgap2	ENSMUST00000028691	23	Conservative	-	-	-	-
1506	2	91645028	C	G	Gac/Cac	D694H	Zfp408	ENSMUST00000099714	81	Moderately Conservative	-	Yes	-	-
1507	2	91645135	G	A	cCc/cTc	P658L	Zfp408	ENSMUST00000099714	98	Moderately Conservative	-	Yes	-	-
1508	2	91645244	A	G	Tgt/Cgt	C622R	Zfp408	ENSMUST00000099714	180	Radical	-	-	-	-
1509	2	91645312	T	C	cAg/cGg	Q599R	Zfp408	ENSMUST00000099714	43	Conservative	-	-	-	-
1510	2	91646193	A	C	agT/agG	S305R	Zfp408	ENSMUST00000099714	110	Moderately Radical	-	-	-	-
1511	2	91669412	C	G	gaC/gaG	D297E	Arhgap1	ENSMUST00000111331	45	Conservative	-	-	-	-
1512	2	91945331	A	C	Tca/Gca	S196A	Dgkz	ENSMUST00000111303	99	Moderately Conservative	-	-	-	-
1513	2	91945448	G	A	Ccc/Tcc	P157S	Dgkz	ENSMUST00000111303	74	Moderately Conservative	-	-	-	-
1514	2	91945490	G	C	Cgg/Ggg	R143G	Dgkz	ENSMUST00000111303	125	Moderately Radical	-	Yes	-	-
1515	2	93704554	T	C	Act/Gct	T622A	Ext2	ENSMUST00000028623	58	Moderately Conservative	-	-	-	-
1516	2	102634415	G	A	cGc/cAc	R303H	Pamr1	ENSMUST00000028612	29	Conservative	-	-	-	-
1517	2	102831528	C	T	Ggc/Agc	G574S	Cd44	ENSMUST00000005218	56	Moderately Conservative	-	-	-	-
1518	2	102832513	G	A	Cat/Tat	H561Y	Cd44	ENSMUST00000005218	83	Moderately Conservative	-	-	-	-
1519	2	102842943	C	G	aGt/aCt	S350T	Cd44	ENSMUST00000005218	58	Moderately Conservative	-	-	-	-
1520	2	102853102	T	C	Agc/Ggc	S196G	Cd44	ENSMUST00000005218	56	Moderately Conservative	-	-	-	-
1521	2	103033292	G	A	Cct/Tct	P279S	Pdhx	ENSMUST00000011058	74	Moderately Conservative	Yes	Yes	Yes	Not tested
1522	2	103283545	T	G	Acg/Ccg	T25P	Ehf	ENSMUST00000111174	38	Conservative	-	Yes	-	-
1523	2	103474330	T	C	Act/Gct	T117A	Cat	ENSMUST00000028610	58	Moderately Conservative	-	-	-	-
1524	2	104066539	C	A	Ctg/Atg	L8M	Gm10912	ENSMUST00000104891	15	Conservative	-	-	-	-
1525	2	104066611	A	G	Aca/Gca	T32A	Gm10912	ENSMUST00000104891	58	Moderately Conservative	-	-	-	-
1526	2	104123014	G	A	Gta/Ata	V62I	A930018P22Rik	ENSMUST00000040374	29	Conservative	Yes	-	-	-
1527	2	104168128	C	T	Ggc/Agc	G1092S	D430041D05Rik	ENSMUST00000089726	56	Moderately Conservative	-	-	-	-
1528	2	104433715	C	T	Gga/Aga	G834R	Hipk3	ENSMUST00000111125	125	Moderately Radical	-	-	-	-
1529	2	104839371	C	G	Gtt/Ctt	V134L	Prrg4	ENSMUST00000028593	32	Conservative	-	-	-	-
1530	2	104985002	T	G	gTa/gGa	V361G	Ccdc73	ENSMUST00000111114	109	Moderately Radical	-	-	-	-
1531	2	104989968	G	C	gGa/gCa	G430A	Ccdc73	ENSMUST00000111114	60	Moderately Conservative	-	Yes	-	-
1532	2	104991142	A	C	Aac/Cac	N479H	Ccdc73	ENSMUST00000111114	68	Moderately Conservative	-	Yes	-	-
1533	2	104991187	G	A	Gat/Aat	D494N	Ccdc73	ENSMUST00000111114	23	Conservative	-	Yes	-	-
1534	2	104991382	C	A	Ctt/Att	L559I	Ccdc73	ENSMUST00000111114	5	Conservative	-	Yes	-	-
1535	2	104991476	A	T	tAt/tTt	Y590F	Ccdc73	ENSMUST00000111114	22	Conservative	Yes	-	-	-
1536	2	104991571	C	A	Cag/Aag	Q622K	Ccdc73	ENSMUST00000111114	53	Moderately Conservative	-	-	-	-
1537	2	104991701	T	C	aTg/aCg	M665T	Ccdc73	ENSMUST00000111114	81	Moderately Conservative	-	Yes	-	-
1538	2	104992072	C	T	Ccc/Tcc	P789S	Ccdc73	ENSMUST00000111114	74	Moderately Conservative	-	Yes	-	-
1539	2	104992145	C	T	tCt/tTt	S813F	Ccdc73	ENSMUST00000111114	155	Radical	-	-	-	-
1540	2	104992241	A	T	cAc/cTc	H845L	Ccdc73	ENSMUST00000111114	99	Moderately Conservative	-	-	-	-
1541	2	104992382	T	C	cTt/cCt	L892P	Ccdc73	ENSMUST00000111114	98	Moderately Conservative	-	-	-	-
1542	2	104992490	T	C	aTc/aCc	I928T	Ccdc73	ENSMUST00000111114	89	Moderately Conservative	-	-	-	-
1543	2	104994501	A	G	Atg/Gtg	M960V	Ccdc73	ENSMUST00000111114	21	Conservative	-	-	-	-
1544	2	105284672	C	T	Cct/Tct	P13S	0610012H03Rik	ENSMUST00000068813	74	Moderately Conservative	-	-	-	-
1545	2	105297799	T	G	Tct/Gct	S42A	0610012H03Rik	ENSMUST00000068813	99	Moderately Conservative	-	-	-	-
1546	2	105937077	C	T	Ctc/Ttc	L94F	Immp1l	ENSMUST00000037499	22	Conservative	-	-	-	-
1547	2	105966973	A	C	caT/caG	H146Q	Dnajc24	ENSMUST00000102555	24	Conservative	-	Yes	-	-
1548	2	106336033	G	C	aGa/aCa	R8T	Dcdc5	ENSMUST00000152776	71	Moderately Conservative	-	-	-	-
1549	2	106336057	G	A	cGa/cAa	R16Q	Dcdc5	ENSMUST00000152776	43	Conservative	-	-	-	-
1550	2	106358647	T	C	Tgt/Cgt	C301R	Dcdc5	ENSMUST00000152776	180	Radical	-	-	-	-
1551	2	106377010	G	T	aGc/aTc	S612I	Dcdc5	ENSMUST00000152776	142	Moderately Radical	-	-	-	-
1552	2	106377864	A	C	gaA/gaC	E660D	Dcdc5	ENSMUST00000152776	45	Conservative	-	-	-	-
1553	2	109092864	G	C	atC/atG	I404M	Mettl15	ENSMUST00000081631	10	Conservative	-	Yes	-	-
1554	2	109723496	T	A	Ttg/Atg	L72M	Bdnf	ENSMUST00000111042	15	Conservative	-	-	-	-
1555	2	110021934	G	C	Ggc/Cgc	G134R	Ccdc34	ENSMUST00000028580	125	Moderately Radical	-	-	-	-
1556	2	110731362	C	T	Cat/Tat	H48Y	Muc15	ENSMUST00000090332	83	Moderately Conservative	-	Yes	Yes	Not tested
1557	2	110731510	G	A	aGt/aAt	S97N	Muc15	ENSMUST00000090332	46	Conservative	-	-	-	-
1558	2	110737433	A	C	Atg/Ctg	M308L	Muc15	ENSMUST00000090332	15	Conservative	-	-	-	-
1559	2	110737490	C	T	Ctt/Ttt	L327F	Muc15	ENSMUST00000090332	22	Conservative	-	-	-	-
1560	2	111204007	T	C	Aaa/Gaa	K363E	4930430A15Rik	ENSMUST00000028577	56	Moderately Conservative	-	-	-	-
1561	2	111813835	A	G	gTa/gCa	V297A	Olfr1303	ENSMUST00000099609	64	Moderately Conservative	-	-	-	-
1562	2	111873838	A	G	Tat/Cat	Y6H	Olfr1305	ENSMUST00000099608	83	Moderately Conservative	-	-	-	-
1563	2	111911998	T	C	Act/Gct	T311A	Olfr1306	ENSMUST00000099607	58	Moderately Conservative	-	-	-	-
1564	2	111912338	G	T	ttC/ttA	F197L	Olfr1306	ENSMUST00000099607	22	Conservative	-	-	-	-
1565	2	111912442	A	C	Tta/Gta	L163V	Olfr1306	ENSMUST00000099607	32	Conservative	-	-	-	-
1566	2	111912490	C	T	Gct/Act	A147T	Olfr1306	ENSMUST00000099607	58	Moderately Conservative	-	-	-	-
1567	2	111960123	A	G	Tct/Cct	S317P	Olfr1308	ENSMUST00000099605	74	Moderately Conservative	-	-	-	-
1568	2	111960280	G	T	ttC/ttA	F264L	Olfr1308	ENSMUST00000099605	22	Conservative	-	-	-	-
1569	2	111960661	G	C	agC/agG	S137R	Olfr1308	ENSMUST00000099605	110	Moderately Radical	-	-	-	-
1570	2	112092527	A	G	cTc/cCc	L58P	Olfr1314	ENSMUST00000099598	98	Moderately Conservative	-	-	-	-
1571	2	112479796	C	T	tGc/tAc	C325Y	Chrm5	ENSMUST00000099589	194	Radical	-	-	-	-
1572	2	112479976	A	T	gTa/gAa	V265E	Chrm5	ENSMUST00000099589	121	Moderately Radical	-	-	-	-
1573	2	113525248	G	A	gGa/gAa	G776E	Fmn1	ENSMUST00000102547	98	Moderately Conservative	-	-	-	-
1574	2	113525519	T	G	caT/caG	H866Q	Fmn1	ENSMUST00000102547	24	Conservative	-	-	-	-
1575	2	113833337	A	T	cTt/cAt	L867H	Arhgap11a	ENSMUST00000102545	99	Moderately Conservative	-	-	-	-
1576	2	113833714	A	T	agT/agA	S741R	Arhgap11a	ENSMUST00000102545	110	Moderately Radical	-	-	-	-
1577	2	113833769	C	A	gGg/gTg	G723V	Arhgap11a	ENSMUST00000102545	109	Moderately Radical	-	-	-	-
1578	2	113843324	C	T	Gca/Aca	A74T	Arhgap11a	ENSMUST00000102545	58	Moderately Conservative	-	-	-	-
1579	2	114197163	A	G	Tgg/Cgg	W142R	Zfp770	ENSMUST00000050668	101	Moderately Radical	-	Yes	-	-
1580	2	117175444	G	A	aGg/aAg	R229K	Spred1	ENSMUST00000028829	26	Conservative	-	-	-	-
1581	2	118122982	A	G	cAa/cGa	Q960R	Thbs1	ENSMUST00000039559	43	Conservative	-	-	-	-
1582	2	118251701	G	A	gCc/gTc	A84V	Fsip1	ENSMUST00000028821	64	Moderately Conservative	-	-	-	-
1583	2	118253294	A	G	Tct/Cct	S42P	Fsip1	ENSMUST00000028821	74	Moderately Conservative	-	-	-	-
1584	2	118253338	C	T	cGa/cAa	R27Q	Fsip1	ENSMUST00000028821	43	Conservative	-	-	-	-
1585	2	118400617	G	A	aGg/aAg	R76K	Eif2ak4	ENSMUST00000005233	26	Conservative	-	Yes	-	-
1586	2	118405062	C	G	gaC/gaG	D91E	Eif2ak4	ENSMUST00000005233	45	Conservative	-	-	-	-
1587	2	118431025	G	A	tGc/tAc	C682Y	Eif2ak4	ENSMUST00000005233	194	Radical	-	-	-	-
1588	2	118434659	A	G	Att/Gtt	I784V	Eif2ak4	ENSMUST00000005233	29	Conservative	-	-	-	-
1589	2	118441195	G	C	Gga/Cga	G887R	Eif2ak4	ENSMUST00000005233	125	Moderately Radical	-	-	-	-
1590	2	118462749	C	T	gCt/gTt	A1383V	Eif2ak4	ENSMUST00000005233	64	Moderately Conservative	-	-	-	-
1591	2	118612729	G	A	Ggt/Agt	G240S	Bub1b	ENSMUST00000038341	56	Moderately Conservative	-	Yes	-	-
1592	2	118615032	A	C	Acg/Ccg	T278P	Bub1b	ENSMUST00000038341	38	Conservative	-	-	-	-
1593	2	118615135	C	T	gCg/gTg	A312V	Bub1b	ENSMUST00000038341	64	Moderately Conservative	-	-	-	-
1594	2	118630960	G	C	gaG/gaC	E664D	Bub1b	ENSMUST00000038341	45	Conservative	-	-	-	-
1595	2	118631761	G	A	Gat/Aat	D705N	Bub1b	ENSMUST00000038341	23	Conservative	-	-	-	-
1596	2	118631824	T	A	Tta/Ata	L726I	Bub1b	ENSMUST00000038341	5	Conservative	-	Yes	-	-
1597	2	118693375	C	T	gCt/gTt	A337V	Pak6	ENSMUST00000099557	64	Moderately Conservative	-	-	-	-
1598	2	118709100	C	T	Gaa/Aaa	E1149K	Plcb2	ENSMUST00000102524	56	Moderately Conservative	-	Yes	-	-
1599	2	118711097	G	A	aCc/aTc	T1007I	Plcb2	ENSMUST00000102524	89	Moderately Conservative	-	Yes	-	-
1600	2	118711384	T	G	cAg/cCg	Q938P	Plcb2	ENSMUST00000102524	76	Moderately Conservative	-	-	-	-
1601	2	118711517	G	A	Cgg/Tgg	R894W	Plcb2	ENSMUST00000102524	101	Moderately Radical	Yes	Yes	Yes	Not tested
1602	2	118711934	T	C	Aca/Gca	T867A	Plcb2	ENSMUST00000102524	58	Moderately Conservative	-	-	-	-
1603	2	118712433	C	G	Gcc/Ccc	A790P	Plcb2	ENSMUST00000102524	27	Conservative	-	-	-	-
1604	2	118757527	C	G	cGc/cCc	R442P	A430105I19Rik	ENSMUST00000059997	103	Moderately Radical	-	-	-	-
1605	2	118757617	G	A	tCg/tTg	S412L	A430105I19Rik	ENSMUST00000059997	145	Moderately Radical	-	-	-	-
1606	2	118757726	C	T	Gca/Aca	A376T	A430105I19Rik	ENSMUST00000059997	58	Moderately Conservative	-	-	-	-
1607	2	118757855	A	G	aTg/aCg	M360T	A430105I19Rik	ENSMUST00000059997	81	Moderately Conservative	-	-	-	-
1608	2	118758590	A	G	Tgt/Cgt	C322R	A430105I19Rik	ENSMUST00000059997	180	Radical	-	-	-	-
1609	2	118760365	G	A	Cgt/Tgt	R204C	A430105I19Rik	ENSMUST00000059997	180	Radical	-	-	-	-
1610	2	118792443	T	C	Tcc/Ccc	S1219P	Disp2	ENSMUST00000037547	74	Moderately Conservative	-	-	-	-
1611	2	118916724	A	G	Aat/Gat	N275D	Bahd1	ENSMUST00000036578	23	Conservative	-	-	-	-
1612	2	118919372	G	A	Gct/Act	A550T	Bahd1	ENSMUST00000036578	58	Moderately Conservative	-	-	-	-
1613	2	118927165	A	G	Atc/Gtc	I172V	Chst14	ENSMUST00000099546	29	Conservative	-	-	-	-
1614	2	119036982	A	G	cAc/cGc	H237R	Rpusd2	ENSMUST00000028796	29	Conservative	-	-	-	-
1615	2	119038175	G	A	Gtg/Atg	V360M	Rpusd2	ENSMUST00000028796	21	Conservative	-	Yes	-	-
1616	2	119068537	G	A	Ggt/Agt	G240S	Casc5	ENSMUST00000099542	56	Moderately Conservative	-	-	-	-
1617	2	119068659	A	C	aaA/aaC	K280N	Casc5	ENSMUST00000099542	94	Moderately Conservative	-	-	-	-
1618	2	119068871	T	A	tTt/tAt	F351Y	Casc5	ENSMUST00000099542	22	Conservative	-	Yes	-	-
1619	2	119069227	G	A	Gtt/Att	V470I	Casc5	ENSMUST00000099542	29	Conservative	-	Yes	-	-
1620	2	119069944	A	G	Atc/Gtc	I709V	Casc5	ENSMUST00000099542	29	Conservative	-	-	-	-
1621	2	119071676	T	C	aTa/aCa	I1286T	Casc5	ENSMUST00000099542	89	Moderately Conservative	-	Yes	-	-
1622	2	119071700	C	T	gCt/gTt	A1294V	Casc5	ENSMUST00000099542	64	Moderately Conservative	-	-	-	-
1623	2	119071718	A	G	gAa/gGa	E1300G	Casc5	ENSMUST00000099542	98	Moderately Conservative	-	-	-	-
1624	2	119072096	A	G	tAt/tGt	Y1426C	Casc5	ENSMUST00000099542	194	Radical	-	-	-	-
1625	2	119081522	A	C	Aca/Cca	T1707P	Casc5	ENSMUST00000099542	38	Conservative	-	Yes	-	-
1626	2	119147359	T	C	Aag/Gag	K254E	Fam82a2	ENSMUST00000094695	56	Moderately Conservative	-	-	-	-
1627	2	119172660	A	T	tTt/tAt	F273Y	Dnajc17	ENSMUST00000038439	22	Conservative	-	-	-	-
1628	2	119175496	C	T	Ccc/Tcc	P179S	Gm14137	ENSMUST00000069711	74	Moderately Conservative	-	-	-	-
1629	2	119179372	C	T	Ggc/Agc	G258S	Dnajc17	ENSMUST00000038439	56	Moderately Conservative	-	-	-	-
1630	2	119180535	C	A	gaG/gaT	E184D	Dnajc17	ENSMUST00000038439	45	Conservative	-	-	-	-
1631	2	119180966	C	T	aGa/aAa	R161K	Dnajc17	ENSMUST00000038439	26	Conservative	-	-	-	-
1632	2	119180967	T	C	Aga/Gga	R161G	Dnajc17	ENSMUST00000038439	125	Moderately Radical	-	-	-	-
1633	2	119183622	T	C	cAg/cGg	Q152R	Dnajc17	ENSMUST00000038439	43	Conservative	-	-	-	-
1634	2	119211233	A	G	Agc/Ggc	S94G	Zfyve19	ENSMUST00000090174	56	Moderately Conservative	-	-	-	-
1635	2	119214918	A	C	gAa/gCa	E229A	Zfyve19	ENSMUST00000090174	107	Moderately Radical	-	-	-	-
1636	2	119216278	C	G	Cgg/Ggg	R318G	Zfyve19	ENSMUST00000090174	125	Moderately Radical	-	Yes	-	-
1637	2	119218824	T	C	cAg/cGg	Q116R	Ppp1r14d	ENSMUST00000110820	43	Conservative	-	-	-	-
1638	2	119332155	A	T	cAg/cTg	Q419L	Dll4	ENSMUST00000102517	113	Moderately Radical	-	-	-	-
1639	2	119332778	G	A	Ggc/Agc	G627S	Dll4	ENSMUST00000102517	56	Moderately Conservative	-	-	-	-
1640	2	119351476	C	T	tCc/tTc	S25F	Chac1	ENSMUST00000028780	155	Radical	-	-	-	-
1641	2	119352388	G	A	cGt/cAt	R89H	Chac1	ENSMUST00000028780	29	Conservative	-	-	-	-
1642	2	119423726	A	T	cTg/cAg	L932Q	Ino80	ENSMUST00000049920	113	Moderately Radical	-	-	-	-
1643	2	119520262	G	A	aCa/aTa	T506I	Exd1	ENSMUST00000060009	89	Moderately Conservative	-	-	-	-
1644	2	119520400	T	A	cAt/cTt	H460L	Exd1	ENSMUST00000060009	99	Moderately Conservative	-	-	-	-
1645	2	119520485	C	T	Gag/Aag	E432K	Exd1	ENSMUST00000060009	56	Moderately Conservative	-	-	-	-
1646	2	119520494	T	C	Aaa/Gaa	K429E	Exd1	ENSMUST00000060009	56	Moderately Conservative	-	-	-	-
1647	2	119611776	A	G	tTt/tCt	F219S	Oip5	ENSMUST00000123818	155	Radical	-	-	-	-
1648	2	119618328	C	A	gGg/gTg	G45V	Oip5	ENSMUST00000123818	109	Moderately Radical	Yes	Yes	Yes	Not tested
1649	2	119618412	C	T	cGt/cAt	R17H	Oip5	ENSMUST00000123818	29	Conservative	-	-	-	-
1650	2	119627638	C	T	aCg/aTg	T85M	Nusap1	ENSMUST00000068225	81	Moderately Conservative	-	Yes	-	-
1651	2	119627656	A	G	aAg/aGg	K91R	Nusap1	ENSMUST00000068225	26	Conservative	-	-	-	-
1652	2	119630338	C	A	aCt/aAt	T104N	Nusap1	ENSMUST00000068225	65	Moderately Conservative	-	Yes	-	-
1653	2	119635502	G	A	cGt/cAt	R201H	Nusap1	ENSMUST00000068225	29	Conservative	-	-	-	-
1654	2	119660489	C	T	aGt/aAt	S32N	Ndufaf1	ENSMUST00000028768	46	Conservative	-	-	-	-
1655	2	119675168	A	C	cAg/cCg	Q34P	Rtf1	ENSMUST00000028767	76	Moderately Conservative	Yes	-	-	-
1656	2	119751644	G	C	caC/caG	H875Q	Ltk	ENSMUST00000028759	24	Conservative	-	-	-	-
1657	2	119751904	C	T	Gtg/Atg	V789M	Ltk	ENSMUST00000028759	21	Conservative	-	-	-	-
1658	2	119759316	A	G	gTg/gCg	V113A	Ltk	ENSMUST00000028759	64	Moderately Conservative	-	-	-	-
1659	2	119759668	T	C	Aca/Gca	T26A	Ltk	ENSMUST00000028759	58	Moderately Conservative	-	-	-	-
1660	2	119764828	T	A	Aca/Tca	T1311S	Rpap1	ENSMUST00000048493	58	Moderately Conservative	-	-	-	-
1661	2	119768055	A	G	Tgt/Cgt	C1094R	Rpap1	ENSMUST00000048493	180	Radical	-	-	-	-
1662	2	119768138	C	T	cGg/cAg	R1066Q	Rpap1	ENSMUST00000048493	43	Conservative	-	-	-	-
1663	2	119769594	A	G	Ttc/Ctc	F977L	Rpap1	ENSMUST00000048493	22	Conservative	-	-	-	-
1664	2	119769697	G	C	aaC/aaG	N942K	Rpap1	ENSMUST00000048493	94	Moderately Conservative	-	Yes	-	-
1665	2	119770041	T	G	aAc/aCc	N879T	Rpap1	ENSMUST00000048493	65	Moderately Conservative	-	-	-	-
1666	2	119773200	T	C	Atc/Gtc	I578V	Rpap1	ENSMUST00000048493	29	Conservative	-	-	-	-
1667	2	119773469	T	G	gAa/gCa	E527A	Rpap1	ENSMUST00000048493	107	Moderately Radical	-	-	-	-
1668	2	119773470	C	T	Gaa/Aaa	E527K	Rpap1	ENSMUST00000048493	56	Moderately Conservative	-	-	-	-
1669	2	119776810	T	C	Aag/Gag	K283E	Rpap1	ENSMUST00000048493	56	Moderately Conservative	-	-	-	-
1670	2	119778312	A	C	Ttc/Gtc	F190V	Rpap1	ENSMUST00000048493	50	Conservative	-	-	-	-
1671	2	119782690	C	T	Ggt/Agt	G126S	Rpap1	ENSMUST00000048493	56	Moderately Conservative	-	Yes	-	-
1672	2	119783165	T	C	cAc/cGc	H83R	Rpap1	ENSMUST00000048493	29	Conservative	-	-	-	-
1673	2	119816822	G	C	Gtc/Ctc	V811L	Tyro3	ENSMUST00000028763	32	Conservative	-	-	-	-
1674	2	119923629	C	G	tCt/tGt	S873C	Mga	ENSMUST00000110774	112	Moderately Radical	Yes	Yes	Yes	Not tested
1675	2	119923718	A	G	Aca/Gca	T903A	Mga	ENSMUST00000110774	58	Moderately Conservative	-	Yes	-	-
1676	2	119947557	C	G	cCa/cGa	P2070R	Mga	ENSMUST00000110774	103	Moderately Radical	Yes	Yes	Yes	Not tested
1677	2	119948110	A	C	ttA/ttC	L2254F	Mga	ENSMUST00000110774	22	Conservative	-	-	-	-
1678	2	119960830	T	G	Tgt/Ggt	C2517G	Mga	ENSMUST00000110774	159	Radical	-	-	-	-
1679	2	119964414	G	A	Gca/Aca	A2860T	Mga	ENSMUST00000110774	58	Moderately Conservative	-	-	-	-
1680	2	119964858	G	A	Gca/Aca	A3008T	Mga	ENSMUST00000110774	58	Moderately Conservative	-	-	-	-
1681	2	119964865	T	G	aTt/aGt	I3010S	Mga	ENSMUST00000110774	142	Moderately Radical	-	-	-	-
1682	2	120021295	G	C	gGc/gCc	G900A	Mapkbp1	ENSMUST00000066058	60	Moderately Conservative	-	-	-	-
1683	2	120022466	A	G	cAt/cGt	H1056R	Mapkbp1	ENSMUST00000066058	29	Conservative	-	-	-	-
1684	2	120022732	A	G	cAg/cGg	Q1090R	Mapkbp1	ENSMUST00000066058	43	Conservative	-	-	-	-
1685	2	120023214	A	G	cAt/cGt	H1167R	Mapkbp1	ENSMUST00000066058	29	Conservative	-	-	-	-
1686	2	120023576	A	G	cAg/cGg	Q1212R	Mapkbp1	ENSMUST00000066058	43	Conservative	-	-	-	-
1687	2	120023741	T	C	gTa/gCa	V1267A	Mapkbp1	ENSMUST00000066058	64	Moderately Conservative	-	-	-	-
1688	2	120025114	A	G	tAt/tGt	Y1432C	Mapkbp1	ENSMUST00000066058	194	Radical	-	-	-	-
1689	2	120034641	G	A	cGg/cAg	R249Q	Pla2g4b	ENSMUST00000129685	43	Conservative	-	-	-	-
1690	2	120035239	G	A	aGa/aAa	R319K	Pla2g4b	ENSMUST00000129685	26	Conservative	-	-	-	-
1691	2	120040516	A	G	Act/Gct	T837A	Pla2g4b	ENSMUST00000129685	58	Moderately Conservative	-	-	-	-
1692	2	120040552	C	T	Ctc/Ttc	L849F	Pla2g4b	ENSMUST00000129685	22	Conservative	-	-	-	-
1693	2	120061762	C	T	Gtg/Atg	V1073M	Spnb5	ENSMUST00000110756	21	Conservative	-	-	-	-
1694	2	120062123	T	A	caA/caT	Q1049H	Spnb5	ENSMUST00000110756	24	Conservative	-	-	-	-
1695	2	120062215	T	C	Act/Gct	T1019A	Spnb5	ENSMUST00000110756	58	Moderately Conservative	-	-	-	-
1696	2	120062510	G	A	Cgc/Tgc	R993C	Spnb5	ENSMUST00000110756	180	Radical	-	-	-	-
1697	2	120064445	C	T	cGg/cAg	R826Q	Spnb5	ENSMUST00000110756	43	Conservative	-	-	-	-
1698	2	120064499	T	C	gAa/gGa	E808G	Spnb5	ENSMUST00000110756	98	Moderately Conservative	-	-	-	-
1699	2	120065693	T	A	gAa/gTa	E758V	Spnb5	ENSMUST00000110756	121	Moderately Radical	-	-	-	-
1700	2	120066381	T	G	Aag/Cag	K677Q	Spnb5	ENSMUST00000110756	53	Moderately Conservative	-	-	-	-
1701	2	120066410	T	C	cAt/cGt	H667R	Spnb5	ENSMUST00000110756	29	Conservative	-	-	-	-
1702	2	120068965	C	T	cGc/cAc	R371H	Spnb5	ENSMUST00000110756	29	Conservative	-	-	-	-
1703	2	120185286	T	C	cAg/cGg	Q259R	Pla2g4e	ENSMUST00000090071	43	Conservative	-	-	-	-
1704	2	120278938	G	A	cCg/cTg	P210L	Pla2g4d	ENSMUST00000094665	98	Moderately Conservative	-	-	-	-
1705	2	120446514	A	G	Acg/Gcg	T686A	Ganc	ENSMUST00000135074	58	Moderately Conservative	-	-	-	-
1706	2	120459893	A	G	Att/Gtt	I904V	Ganc	ENSMUST00000135074	29	Conservative	-	-	-	-
1707	2	120520416	T	C	Att/Gtt	I1608V	Zfp106	ENSMUST00000055241	29	Conservative	-	-	-	-
1708	2	120692732	G	A	Gag/Aag	E623K	Stard9	ENSMUST00000180041	56	Moderately Conservative	-	-	-	-
1709	2	120693396	A	G	Aac/Gac	N691D	Stard9	ENSMUST00000180041	23	Conservative	-	-	-	-
1710	2	120693517	G	A	tGc/tAc	C731Y	Stard9	ENSMUST00000180041	194	Radical	-	-	-	-
1711	2	120693645	A	G	Acc/Gcc	T774A	Stard9	ENSMUST00000180041	58	Moderately Conservative	-	-	-	-
1712	2	120693693	G	A	Gcc/Acc	A790T	Stard9	ENSMUST00000180041	58	Moderately Conservative	-	-	-	-
1713	2	120695845	A	G	aAg/aGg	K861R	Stard9	ENSMUST00000180041	26	Conservative	-	-	-	-
1714	2	120695851	G	T	gGt/gTt	G863V	Stard9	ENSMUST00000180041	109	Moderately Radical	-	-	-	-
1715	2	120695932	A	G	cAt/cGt	H890R	Stard9	ENSMUST00000180041	29	Conservative	-	-	-	-
1716	2	120696258	G	A	Gca/Aca	A999T	Stard9	ENSMUST00000180041	58	Moderately Conservative	-	-	-	-
1717	2	120696280	T	C	gTg/gCg	V1006A	Stard9	ENSMUST00000180041	64	Moderately Conservative	-	-	-	-
1718	2	120696653	G	A	atG/atA	M1130I	Stard9	ENSMUST00000180041	10	Conservative	-	-	-	-
1719	2	120697056	G	T	Gca/Tca	A1265S	Stard9	ENSMUST00000180041	99	Moderately Conservative	-	-	-	-
1720	2	120697603	C	T	tCc/tTc	S1447F	Stard9	ENSMUST00000180041	155	Radical	-	-	-	-
1721	2	120697689	G	A	Gtc/Atc	V1476I	Stard9	ENSMUST00000180041	29	Conservative	-	-	-	-
1722	2	120698097	T	C	Tac/Cac	Y1612H	Stard9	ENSMUST00000180041	83	Moderately Conservative	-	-	-	-
1723	2	120698220	A	G	Acc/Gcc	T1653A	Stard9	ENSMUST00000180041	58	Moderately Conservative	-	-	-	-
1724	2	120698395	T	C	gTc/gCc	V1711A	Stard9	ENSMUST00000180041	64	Moderately Conservative	-	-	-	-
1725	2	120698629	T	C	gTt/gCt	V1789A	Stard9	ENSMUST00000180041	64	Moderately Conservative	-	-	-	-
1726	2	120698970	G	A	Gtg/Atg	V1903M	Stard9	ENSMUST00000180041	21	Conservative	-	-	-	-
1727	2	120699000	C	T	Cgg/Tgg	R1913W	Stard9	ENSMUST00000180041	101	Moderately Radical	-	-	-	-
1728	2	120699223	T	C	aTc/aCc	I1987T	Stard9	ENSMUST00000180041	89	Moderately Conservative	-	-	-	-
1729	2	120699247	G	A	aGg/aAg	R1995K	Stard9	ENSMUST00000180041	26	Conservative	-	-	-	-
1730	2	120699685	C	A	tCc/tAc	S2141Y	Stard9	ENSMUST00000180041	144	Moderately Radical	-	-	-	-
1731	2	120699687	C	G	Ctt/Gtt	L2142V	Stard9	ENSMUST00000180041	32	Conservative	-	-	-	-
1732	2	120699874	C	T	cCg/cTg	P2204L	Stard9	ENSMUST00000180041	98	Moderately Conservative	-	-	-	-
1733	2	120700261	C	T	aCc/aTc	T2333I	Stard9	ENSMUST00000180041	89	Moderately Conservative	-	-	-	-
1734	2	120700626	G	A	Gca/Aca	A2455T	Stard9	ENSMUST00000180041	58	Moderately Conservative	-	-	-	-
1735	2	120700669	A	G	tAc/tGc	Y2469C	Stard9	ENSMUST00000180041	194	Radical	-	-	-	-
1736	2	120700680	A	G	Ata/Gta	I2473V	Stard9	ENSMUST00000180041	29	Conservative	-	-	-	-
1737	2	120700737	A	C	Aat/Cat	N2492H	Stard9	ENSMUST00000180041	68	Moderately Conservative	-	-	-	-
1738	2	120700785	A	G	Aca/Gca	T2508A	Stard9	ENSMUST00000180041	58	Moderately Conservative	-	-	-	-
1739	2	120701382	T	A	Tta/Ata	L2707I	Stard9	ENSMUST00000180041	5	Conservative	-	-	-	-
1740	2	120701494	C	G	gCg/gGg	A2744G	Stard9	ENSMUST00000180041	60	Moderately Conservative	-	-	-	-
1741	2	120701940	A	G	Act/Gct	T2893A	Stard9	ENSMUST00000180041	58	Moderately Conservative	-	-	-	-
1742	2	120702093	T	C	Tgc/Cgc	C2944R	Stard9	ENSMUST00000180041	180	Radical	-	-	-	-
1743	2	120702313	C	G	aCc/aGc	T3017S	Stard9	ENSMUST00000180041	58	Moderately Conservative	-	-	-	-
1744	2	120702754	A	G	tAt/tGt	Y3164C	Stard9	ENSMUST00000180041	194	Radical	-	-	-	-
1745	2	120703086	T	C	Tat/Cat	Y3275H	Stard9	ENSMUST00000180041	83	Moderately Conservative	-	-	-	-
1746	2	120703104	A	G	Ata/Gta	I3281V	Stard9	ENSMUST00000180041	29	Conservative	-	-	-	-
1747	2	120703270	G	A	gGt/gAt	G3336D	Stard9	ENSMUST00000180041	94	Moderately Conservative	-	-	-	-
1748	2	120703353	G	A	Gaa/Aaa	E3364K	Stard9	ENSMUST00000180041	56	Moderately Conservative	-	-	-	-
1749	2	120703420	T	C	cTt/cCt	L3386P	Stard9	ENSMUST00000180041	98	Moderately Conservative	-	-	-	-
1750	2	120703529	A	G	atA/atG	I3422M	Stard9	ENSMUST00000180041	10	Conservative	-	-	-	-
1751	2	120703539	C	A	Cta/Ata	L3426I	Stard9	ENSMUST00000180041	5	Conservative	-	-	-	-
1752	2	120703614	A	T	Agt/Tgt	S3451C	Stard9	ENSMUST00000180041	112	Moderately Radical	-	-	-	-
1753	2	120703620	G	A	Gtt/Att	V3453I	Stard9	ENSMUST00000180041	29	Conservative	-	-	-	-
1754	2	120703657	T	C	gTt/gCt	V3465A	Stard9	ENSMUST00000180041	64	Moderately Conservative	-	-	-	-
1755	2	120703674	G	A	Gct/Act	A3471T	Stard9	ENSMUST00000180041	58	Moderately Conservative	-	-	-	-
1756	2	120703714	T	C	aTg/aCg	M3484T	Stard9	ENSMUST00000180041	81	Moderately Conservative	-	-	-	-
1757	2	120703715	G	T	atG/atT	M3484I	Stard9	ENSMUST00000180041	10	Conservative	-	-	-	-
1758	2	120703798	C	G	aCt/aGt	T3512S	Stard9	ENSMUST00000180041	58	Moderately Conservative	-	-	-	-
1759	2	120704019	T	C	Tcg/Ccg	S3586P	Stard9	ENSMUST00000180041	74	Moderately Conservative	-	-	-	-
1760	2	120704020	C	T	tCg/tTg	S3586L	Stard9	ENSMUST00000180041	145	Moderately Radical	-	-	-	-
1761	2	120704121	A	G	Atg/Gtg	M3620V	Stard9	ENSMUST00000180041	21	Conservative	-	-	-	-
1762	2	120704169	C	A	Cca/Aca	P3636T	Stard9	ENSMUST00000180041	38	Conservative	-	-	-	-
1763	2	120704484	C	A	Cgt/Agt	R3741S	Stard9	ENSMUST00000180041	110	Moderately Radical	-	-	-	-
1764	2	120704655	A	G	Aga/Gga	R3798G	Stard9	ENSMUST00000180041	125	Moderately Radical	-	-	-	-
1765	2	120704676	C	A	Caa/Aaa	Q3805K	Stard9	ENSMUST00000180041	53	Moderately Conservative	-	-	-	-
1766	2	120704776	A	C	aAc/aCc	N3838T	Stard9	ENSMUST00000180041	65	Moderately Conservative	-	-	-	-
1767	2	120704784	T	C	Tcg/Ccg	S3841P	Stard9	ENSMUST00000180041	74	Moderately Conservative	-	-	-	-
1768	2	120704803	G	A	aGt/aAt	S3847N	Stard9	ENSMUST00000180041	46	Conservative	-	-	-	-
1769	2	120704833	T	C	aTa/aCa	I3857T	Stard9	ENSMUST00000180041	89	Moderately Conservative	-	-	-	-
1770	2	120704834	A	G	atA/atG	I3857M	Stard9	ENSMUST00000180041	10	Conservative	-	-	-	-
1771	2	120704949	A	G	Act/Gct	T3896A	Stard9	ENSMUST00000180041	58	Moderately Conservative	-	-	-	-
1772	2	120704961	C	T	Cat/Tat	H3900Y	Stard9	ENSMUST00000180041	83	Moderately Conservative	-	-	-	-
1773	2	120705154	A	G	cAc/cGc	H3964R	Stard9	ENSMUST00000180041	29	Conservative	-	-	-	-
1774	2	120705159	G	A	Gtg/Atg	V3966M	Stard9	ENSMUST00000180041	21	Conservative	-	-	-	-
1775	2	120705282	A	G	Aga/Gga	R4007G	Stard9	ENSMUST00000180041	125	Moderately Radical	-	-	-	-
1776	2	120705295	A	T	gAa/gTa	E4011V	Stard9	ENSMUST00000180041	121	Moderately Radical	-	-	-	-
1777	2	120705352	C	T	cCg/cTg	P4030L	Stard9	ENSMUST00000180041	98	Moderately Conservative	-	-	-	-
1778	2	120712674	A	G	cAg/cGg	Q4296R	Stard9	ENSMUST00000180041	43	Conservative	-	-	-	-
1779	2	120713761	A	G	Aat/Gat	N4454D	Stard9	ENSMUST00000180041	23	Conservative	-	-	-	-
1780	2	120730865	C	G	Gcg/Ccg	A140P	Cdan1	ENSMUST00000110701	27	Conservative	-	-	-	-
1781	2	120745262	A	G	gTt/gCt	V1078A	Ttbk2	ENSMUST00000028740	64	Moderately Conservative	-	-	-	-
1782	2	120745620	T	C	Agg/Ggg	R959G	Ttbk2	ENSMUST00000028740	125	Moderately Radical	-	-	-	-
1783	2	120748934	T	C	cAc/cGc	H569R	Ttbk2	ENSMUST00000028740	29	Conservative	-	-	-	-
1784	2	120748964	G	A	cCt/cTt	P559L	Ttbk2	ENSMUST00000028740	98	Moderately Conservative	-	-	-	-
1785	2	120875495	C	T	Gct/Act	A1496T	Ubr1	ENSMUST00000028728	58	Moderately Conservative	-	-	-	-
1786	2	120877050	A	G	Tca/Cca	S1464P	Ubr1	ENSMUST00000028728	74	Moderately Conservative	-	-	-	-
1787	2	120889827	T	C	Act/Gct	T1371A	Ubr1	ENSMUST00000028728	58	Moderately Conservative	-	Yes	-	-
1788	2	120889868	T	C	aAc/aGc	N1357S	Ubr1	ENSMUST00000028728	46	Conservative	-	-	-	-
1789	2	120909436	C	T	Gtt/Att	V1008I	Ubr1	ENSMUST00000028728	29	Conservative	-	-	-	-
1790	2	120911134	T	C	Agc/Ggc	S973G	Ubr1	ENSMUST00000028728	56	Moderately Conservative	-	-	-	-
1791	2	120911160	T	C	aAa/aGa	K964R	Ubr1	ENSMUST00000028728	26	Conservative	-	-	-	-
1792	2	120914904	A	G	aTg/aCg	M901T	Ubr1	ENSMUST00000028728	81	Moderately Conservative	-	-	-	-
1793	2	120914942	C	T	atG/atA	M888I	Ubr1	ENSMUST00000028728	10	Conservative	-	-	-	-
1794	2	120929493	C	T	Ggc/Agc	G639S	Ubr1	ENSMUST00000028728	56	Moderately Conservative	-	-	-	-
1795	2	120980505	G	A	Gcc/Acc	A155T	Tmem62	ENSMUST00000067582	58	Moderately Conservative	-	-	-	-
1796	2	120993633	T	C	gTc/gCc	V393A	Tmem62	ENSMUST00000067582	64	Moderately Conservative	-	Yes	-	-
1797	2	121006950	A	G	atA/atG	I579M	Tmem62	ENSMUST00000067582	10	Conservative	-	-	-	-
1798	2	121024519	G	C	agC/agG	S528R	Epb4.2	ENSMUST00000102490	110	Moderately Radical	-	-	-	-
1799	2	121024754	T	C	aAa/aGa	K450R	Epb4.2	ENSMUST00000102490	26	Conservative	-	-	-	-
1800	2	121025870	A	T	Tgc/Agc	C398S	Epb4.2	ENSMUST00000102490	112	Moderately Radical	-	Yes	-	-
1801	2	121034545	A	G	Tac/Cac	Y22H	Epb4.2	ENSMUST00000102490	83	Moderately Conservative	-	-	-	-
1802	2	121048999	C	T	Gac/Aac	D519N	Tgm5	ENSMUST00000028721	23	Conservative	-	Yes	-	-
1803	2	121075216	A	C	Tca/Gca	S153A	Tgm5	ENSMUST00000028721	99	Moderately Conservative	-	-	-	-
1804	2	121108602	C	A	Gcg/Tcg	A17S	Tgm7	ENSMUST00000110675	99	Moderately Conservative	-	-	-	-
1805	2	121138554	G	A	Cgt/Tgt	R683C	Lcmt2	ENSMUST00000110674	180	Radical	-	-	-	-
1806	2	121138928	A	G	cTg/cCg	L558P	Lcmt2	ENSMUST00000110674	98	Moderately Conservative	-	-	-	-
1807	2	121139852	A	T	gTc/gAc	V250D	Lcmt2	ENSMUST00000110674	152	Radical	-	-	-	-
1808	2	121140084	C	G	Gat/Cat	D173H	Lcmt2	ENSMUST00000110674	81	Moderately Conservative	-	Yes	-	-
1809	2	121140231	C	T	Gag/Aag	E124K	Lcmt2	ENSMUST00000110674	56	Moderately Conservative	-	-	-	-
1810	2	121142630	A	G	aAg/aGg	K56R	Adal	ENSMUST00000066155	26	Conservative	-	Yes	-	-
1811	2	121146033	G	A	Gtc/Atc	V85I	Adal	ENSMUST00000066155	29	Conservative	-	-	-	-
1812	2	121152452	A	C	aAt/aCt	N218T	Adal	ENSMUST00000066155	65	Moderately Conservative	-	-	-	-
1813	2	121161483	T	C	cAt/cGt	H608R	Zscan29	ENSMUST00000163766	29	Conservative	Yes	-	-	-
1814	2	121161530	T	A	gaA/gaT	E592D	Zscan29	ENSMUST00000163766	45	Conservative	-	-	-	-
1815	2	121164834	T	C	Aat/Gat	N403D	Zscan29	ENSMUST00000163766	23	Conservative	-	-	-	-
1816	2	121166575	A	C	Tgc/Ggc	C222G	Zscan29	ENSMUST00000163766	159	Radical	-	-	-	-
1817	2	121166578	T	C	Acc/Gcc	T221A	Zscan29	ENSMUST00000163766	58	Moderately Conservative	Yes	-	-	-
1818	2	121169962	G	T	Cag/Aag	Q55K	Zscan29	ENSMUST00000163766	53	Moderately Conservative	Yes	-	-	-
1819	2	121216105	T	G	aaA/aaC	K1071N	Trp53bp1	ENSMUST00000110648	94	Moderately Conservative	-	-	-	-
1820	2	121243989	C	T	Gct/Act	A427T	Trp53bp1	ENSMUST00000110648	58	Moderately Conservative	-	-	-	-
1821	2	121244066	A	G	gTa/gCa	V401A	Trp53bp1	ENSMUST00000110648	64	Moderately Conservative	-	-	-	-
1822	2	121302213	C	T	aCc/aTc	T1170I	Mtap1a	ENSMUST00000094639	89	Moderately Conservative	-	-	-	-
1823	2	121302308	G	T	Gcc/Tcc	A1202S	Mtap1a	ENSMUST00000094639	99	Moderately Conservative	-	-	-	-
1824	2	121302323	G	A	Gaa/Aaa	E1207K	Mtap1a	ENSMUST00000094639	56	Moderately Conservative	-	Yes	-	-
1825	2	121303511	C	G	Ctt/Gtt	L1603V	Mtap1a	ENSMUST00000094639	32	Conservative	-	-	-	-
1826	2	121303719	T	C	tTa/tCa	L1672S	Mtap1a	ENSMUST00000094639	145	Moderately Radical	-	-	-	-
1827	2	121303736	G	A	Gcc/Acc	A1678T	Mtap1a	ENSMUST00000094639	58	Moderately Conservative	-	-	-	-
1828	2	121304189	G	A	Gat/Aat	D1829N	Mtap1a	ENSMUST00000094639	23	Conservative	-	-	-	-
1829	2	121304927	C	G	Ccg/Gcg	P2075A	Mtap1a	ENSMUST00000094639	27	Conservative	-	Yes	-	-
1830	2	121305190	G	C	caG/caC	Q2162H	Mtap1a	ENSMUST00000094639	24	Conservative	-	Yes	-	-
1831	2	121305272	C	T	Cct/Tct	P2190S	Mtap1a	ENSMUST00000094639	74	Moderately Conservative	-	Yes	-	-
1832	2	121305389	G	C	Gct/Cct	A2229P	Mtap1a	ENSMUST00000094639	27	Conservative	-	-	-	-
1833	2	121305412	C	A	caC/caA	H2236Q	Mtap1a	ENSMUST00000094639	24	Conservative	-	-	-	-
1834	2	121305419	A	G	Act/Gct	T2239A	Mtap1a	ENSMUST00000094639	58	Moderately Conservative	-	Yes	-	-
1835	2	121305425	A	G	Acg/Gcg	T2241A	Mtap1a	ENSMUST00000094639	58	Moderately Conservative	-	-	-	-
1836	2	121312429	T	C	Aca/Gca	T1180A	Ppip5k1	ENSMUST00000110626	58	Moderately Conservative	-	-	-	-
1837	2	121365073	C	G	Gtc/Ctc	V1632L	Strc	ENSMUST00000038389	32	Conservative	-	-	-	-
1838	2	121374739	T	C	gAt/gGt	D937G	Strc	ENSMUST00000038389	94	Moderately Conservative	-	-	-	-
1839	2	121377024	G	A	cCc/cTc	P622L	Strc	ENSMUST00000038389	98	Moderately Conservative	-	Yes	-	-
1840	2	121377453	G	C	cCt/cGt	P479R	Strc	ENSMUST00000038389	103	Moderately Radical	-	-	-	-
1841	2	121377459	C	T	aGt/aAt	S477N	Strc	ENSMUST00000038389	46	Conservative	-	-	-	-
1842	2	121397484	G	A	aCt/aTt	T515I	Catsper2	ENSMUST00000038073	89	Moderately Conservative	-	-	-	-
1843	2	121397572	T	C	Aag/Gag	K486E	Catsper2	ENSMUST00000038073	56	Moderately Conservative	-	-	-	-
1844	2	121410545	A	C	Tct/Gct	S49A	Catsper2	ENSMUST00000038073	99	Moderately Conservative	-	-	-	-
1845	2	121454178	G	A	Ctc/Ttc	L217F	Serinc4	ENSMUST00000056312	22	Conservative	-	-	-	-
1846	2	121455775	A	G	Tct/Cct	S111P	Serinc4	ENSMUST00000056312	74	Moderately Conservative	-	-	-	-
1847	2	121456097	C	G	aGg/aCg	R53T	Serinc4	ENSMUST00000056312	71	Moderately Conservative	-	-	-	-
1848	2	121537156	A	G	Atc/Gtc	I535V	Wdr76	ENSMUST00000110603	29	Conservative	-	Yes	-	-
1849	2	121954382	T	C	Aaa/Gaa	K280E	Mageb3	ENSMUST00000104936	56	Moderately Conservative	-	-	-	-
1850	2	121954469	G	A	Cgc/Tgc	R251C	Mageb3	ENSMUST00000104936	180	Radical	Yes	Yes	Yes	Unvalidated
1851	2	121954952	C	G	Gca/Cca	A90P	Mageb3	ENSMUST00000104936	27	Conservative	-	Yes	-	-
1852	2	121955047	C	T	gGa/gAa	G58E	Mageb3	ENSMUST00000104936	98	Moderately Conservative	-	Yes	-	-
1853	2	121955089	C	T	aGc/aAc	S44N	Mageb3	ENSMUST00000104936	46	Conservative	-	Yes	-	-
1854	2	122065592	C	T	gGc/gAc	G1715D	Spg11	ENSMUST00000036450	94	Moderately Conservative	-	-	-	-
1855	2	122072171	T	C	Aat/Gat	N1426D	Spg11	ENSMUST00000036450	23	Conservative	-	-	-	-
1856	2	122101660	T	C	cAt/cGt	H567R	Spg11	ENSMUST00000036450	29	Conservative	-	Yes	-	-
1857	2	122103961	G	A	Ctt/Ttt	L510F	Spg11	ENSMUST00000036450	22	Conservative	Yes	Yes	Yes	Validated
1858	2	122108345	G	A	aCc/aTc	T376I	Spg11	ENSMUST00000036450	89	Moderately Conservative	-	-	-	-
1859	2	122108417	C	G	tGt/tCt	C352S	Spg11	ENSMUST00000036450	112	Moderately Radical	-	Yes	-	-
1860	2	122111884	G	A	aCg/aTg	T227M	Spg11	ENSMUST00000036450	81	Moderately Conservative	-	-	-	-
1861	2	122113020	A	C	tTg/tGg	L217W	Spg11	ENSMUST00000036450	61	Moderately Conservative	-	-	-	-
1862	2	122124662	T	C	Aag/Gag	K343E	Patl2	ENSMUST00000028665	56	Moderately Conservative	-	Yes	-	-
1863	2	122127519	A	G	gTc/gCc	V86A	Patl2	ENSMUST00000028665	64	Moderately Conservative	-	-	-	-
1864	2	122128927	A	G	Tcc/Ccc	S19P	Patl2	ENSMUST00000028665	74	Moderately Conservative	-	-	-	-
1865	2	122151119	C	A	gCc/gAc	A105D	B2m	ENSMUST00000102476	126	Moderately Radical	-	-	-	-
1866	2	122280988	A	G	Tgc/Cgc	C1410R	Duox2	ENSMUST00000053734	180	Radical	-	-	-	-
1867	2	122291506	T	C	cAc/cGc	H627R	Duox2	ENSMUST00000053734	29	Conservative	-	-	-	-
1868	2	122292295	T	C	Agt/Ggt	S553G	Duox2	ENSMUST00000053734	56	Moderately Conservative	-	-	-	-
1869	2	122294092	T	C	aAc/aGc	N378S	Duox2	ENSMUST00000053734	46	Conservative	-	Yes	-	-
1870	2	122296341	C	T	cGg/cAg	R231Q	Duox2	ENSMUST00000053734	43	Conservative	-	-	-	-
1871	2	122303818	A	G	aTt/aCt	I318T	Duoxa1	ENSMUST00000028653	89	Moderately Conservative	-	Yes	-	-
1872	2	122303917	T	A	cAg/cTg	Q285L	Duoxa1	ENSMUST00000028653	113	Moderately Radical	-	-	-	-
1873	2	122305560	G	A	Ctc/Ttc	L112F	Duoxa1	ENSMUST00000028653	22	Conservative	Yes	Yes	Yes	Validated
1874	2	122319977	G	A	cGg/cAg	R229Q	Duox1	ENSMUST00000099461	43	Conservative	-	-	-	-
1875	2	122441615	C	G	aCa/aGa	T14R	Slc28a2	ENSMUST00000028652	71	Moderately Conservative	-	-	-	-
1876	2	122441626	T	G	Tgc/Ggc	C18G	Slc28a2	ENSMUST00000028652	159	Radical	-	-	-	-
1877	2	122447775	G	A	Gct/Act	A92T	Slc28a2	ENSMUST00000028652	58	Moderately Conservative	-	-	-	-
1878	2	122449770	G	A	Gta/Ata	V154I	Slc28a2	ENSMUST00000028652	29	Conservative	-	-	-	-
1879	2	122494222	G	A	Gct/Act	A92T	Gm14085	ENSMUST00000110521	58	Moderately Conservative	-	-	-	-
1880	2	122494330	T	C	Ttc/Ctc	F128L	Gm14085	ENSMUST00000110521	22	Conservative	-	-	-	-
1881	2	122521730	A	G	Atg/Gtg	M350V	Gm14085	ENSMUST00000110521	21	Conservative	-	-	-	-
1882	2	122522447	T	A	aaT/aaA	N424K	Gm14085	ENSMUST00000110521	94	Moderately Conservative	Yes	-	-	-
1883	2	122522463	A	T	Att/Ttt	I430F	Gm14085	ENSMUST00000110521	21	Conservative	Yes	-	-	-
1884	2	122522490	G	A	Gtc/Atc	V439I	Gm14085	ENSMUST00000110521	29	Conservative	-	-	-	-
1885	2	122522529	T	A	Ttc/Atc	F452I	Gm14085	ENSMUST00000110521	21	Conservative	-	-	-	-
1886	2	122522766	T	A	Tgg/Agg	W476R	Gm14085	ENSMUST00000110521	101	Moderately Radical	Yes	-	-	-
1887	2	122522833	A	T	tAc/tTc	Y498F	Gm14085	ENSMUST00000110521	22	Conservative	-	-	-	-
1888	2	122522844	A	T	Att/Ttt	I502F	Gm14085	ENSMUST00000110521	21	Conservative	-	-	-	-
1889	2	122522845	T	C	aTt/aCt	I502T	Gm14085	ENSMUST00000110521	89	Moderately Conservative	-	-	-	-
1890	2	122524861	G	T	gGt/gTt	G573V	Gm14085	ENSMUST00000110521	109	Moderately Radical	Yes	-	-	-
1891	2	122685194	G	C	caC/caG	H426Q	Slc30a4	ENSMUST00000005952	24	Conservative	-	-	-	-
1892	2	122742601	C	T	aCg/aTg	T32M	Pldn	ENSMUST00000005954	81	Moderately Conservative	-	Yes	-	-
1893	2	122784976	A	G	Act/Gct	T6A	Sqrdl	ENSMUST00000005953	58	Moderately Conservative	-	-	-	-
1894	2	122798129	G	A	gGt/gAt	G184D	Sqrdl	ENSMUST00000005953	94	Moderately Conservative	-	-	-	-
1895	2	125389171	C	T	Gac/Aac	D492N	Fbn1	ENSMUST00000103234	23	Conservative	-	-	-	-
1896	2	125389933	G	A	gCc/gTc	A427V	Fbn1	ENSMUST00000103234	64	Moderately Conservative	-	-	-	-
1897	2	125563509	T	C	aAg/aGg	K1701R	Cep152	ENSMUST00000089776	26	Conservative	-	-	-	-
1898	2	125563572	T	C	aAg/aGg	K1680R	Cep152	ENSMUST00000089776	26	Conservative	-	-	-	-
1899	2	125563602	G	A	cCc/cTc	P1670L	Cep152	ENSMUST00000089776	98	Moderately Conservative	-	Yes	-	-
1900	2	125564181	G	A	tCc/tTc	S1477F	Cep152	ENSMUST00000089776	155	Radical	-	Yes	-	-
1901	2	125566233	G	C	Cgg/Ggg	R1397G	Cep152	ENSMUST00000089776	125	Moderately Radical	-	-	-	-
1902	2	125568881	T	C	Agg/Ggg	R1296G	Cep152	ENSMUST00000089776	125	Moderately Radical	-	-	-	-
1903	2	125571687	C	A	Gca/Tca	A1242S	Cep152	ENSMUST00000089776	99	Moderately Conservative	-	-	-	-
1904	2	125576785	A	G	gTg/gCg	V1169A	Cep152	ENSMUST00000089776	64	Moderately Conservative	-	-	-	-
1905	2	125576828	T	C	Act/Gct	T1155A	Cep152	ENSMUST00000089776	58	Moderately Conservative	-	-	-	-
1906	2	125579993	T	G	aAg/aCg	K939T	Cep152	ENSMUST00000089776	78	Moderately Conservative	-	Yes	-	-
1907	2	125583952	A	G	gTg/gCg	V831A	Cep152	ENSMUST00000089776	64	Moderately Conservative	-	-	-	-
1908	2	125590121	T	G	Aaa/Caa	K620Q	Cep152	ENSMUST00000089776	53	Moderately Conservative	-	-	-	-
1909	2	125590200	C	A	aaG/aaT	K593N	Cep152	ENSMUST00000089776	94	Moderately Conservative	-	-	-	-
1910	2	125595069	A	G	gTc/gCc	V517A	Cep152	ENSMUST00000089776	64	Moderately Conservative	-	Yes	-	-
1911	2	125605402	G	A	Ctc/Ttc	L409F	Cep152	ENSMUST00000089776	22	Conservative	-	Yes	-	-
1912	2	125611073	G	A	Cac/Tac	H360Y	Cep152	ENSMUST00000089776	83	Moderately Conservative	-	-	-	-
1913	2	125618525	C	T	cGa/cAa	R169Q	Cep152	ENSMUST00000089776	43	Conservative	-	-	-	-
1914	2	125619722	A	G	Tcg/Ccg	S145P	Cep152	ENSMUST00000089776	74	Moderately Conservative	-	-	-	-
1915	2	125620306	T	C	Atg/Gtg	M58V	Cep152	ENSMUST00000089776	21	Conservative	-	-	-	-
1916	2	125621189	A	T	tTt/tAt	F24Y	Cep152	ENSMUST00000089776	22	Conservative	-	-	-	-
1917	2	125655698	C	T	Gcc/Acc	A364T	Shc4	ENSMUST00000042246	58	Moderately Conservative	-	-	-	-
1918	2	125750439	C	T	Gct/Act	A621T	Secisbp2l	ENSMUST00000053699	58	Moderately Conservative	-	-	-	-
1919	2	125771457	C	A	Gat/Tat	D206Y	Secisbp2l	ENSMUST00000053699	160	Radical	Yes	Yes	Yes	Not tested
1920	2	125896670	C	G	cCt/cGt	P128R	Galk2	ENSMUST00000094604	103	Moderately Radical	-	-	-	-
1921	2	125931337	A	G	Atg/Gtg	M230V	Galk2	ENSMUST00000094604	21	Conservative	-	-	-	-
1922	2	125946956	G	A	aGa/aAa	R310K	Galk2	ENSMUST00000094604	26	Conservative	-	-	-	-
1923	2	126154669	T	C	Tca/Cca	S25P	Dtwd1	ENSMUST00000170908	74	Moderately Conservative	-	-	-	-
1924	2	126154678	A	G	Act/Gct	T28A	Dtwd1	ENSMUST00000170908	58	Moderately Conservative	-	-	-	-
1925	2	126154694	A	G	gAa/gGa	E33G	Dtwd1	ENSMUST00000170908	98	Moderately Conservative	-	-	-	-
1926	2	126158494	G	A	Gac/Aac	D117N	Dtwd1	ENSMUST00000170908	23	Conservative	-	-	-	-
1927	2	126159911	G	A	Gag/Aag	E184K	Dtwd1	ENSMUST00000170908	56	Moderately Conservative	-	-	-	-
1928	2	126361815	C	A	Gcg/Tcg	A746S	Atp8b4	ENSMUST00000040149	99	Moderately Conservative	-	-	-	-
1929	2	126361840	G	T	gaC/gaA	D737E	Atp8b4	ENSMUST00000040149	45	Conservative	-	-	-	-
1930	2	126361874	C	T	aGc/aAc	S726N	Atp8b4	ENSMUST00000040149	46	Conservative	-	-	-	-
1931	2	126383690	T	C	aAc/aGc	N540S	Atp8b4	ENSMUST00000040149	46	Conservative	-	Yes	-	-
1932	2	126392824	A	C	aTc/aGc	I424S	Atp8b4	ENSMUST00000040149	142	Moderately Radical	-	-	-	-
1933	2	126586281	C	A	Ctc/Atc	L529I	Slc27a2	ENSMUST00000061491	5	Conservative	-	-	-	-
1934	2	126586335	G	T	Gcg/Tcg	A547S	Slc27a2	ENSMUST00000061491	99	Moderately Conservative	-	-	-	-
1935	2	126604308	T	G	aAa/aCa	K177T	Hdc	ENSMUST00000028838	78	Moderately Conservative	Yes	-	-	-
1936	2	126729276	A	G	aAa/aGa	K162R	Usp8	ENSMUST00000110416	26	Conservative	-	Yes	-	-
1937	2	126736455	G	A	Gcg/Acg	A276T	Usp8	ENSMUST00000110416	58	Moderately Conservative	-	-	-	-
1938	2	126737909	A	G	Acc/Gcc	T360A	Usp8	ENSMUST00000110416	58	Moderately Conservative	-	-	-	-
1939	2	126737973	A	G	gAa/gGa	E381G	Usp8	ENSMUST00000110416	98	Moderately Conservative	-	-	-	-
1940	2	126742632	C	T	cCa/cTa	P587L	Usp8	ENSMUST00000110416	98	Moderately Conservative	-	-	-	-
1941	2	126779996	T	C	Aca/Gca	T128A	Usp50	ENSMUST00000028842	58	Moderately Conservative	-	Yes	-	-
1942	2	126926966	C	G	Gca/Cca	A74P	2010106G01Rik	ENSMUST00000028844	27	Conservative	-	-	-	-
1943	2	127046876	G	C	caG/caC	Q448H	Ap4e1	ENSMUST00000002063	24	Conservative	Yes	Yes	Yes	Validated
1944	2	127061604	A	G	Agc/Ggc	S809G	Ap4e1	ENSMUST00000002063	56	Moderately Conservative	-	Yes	-	-
1945	2	127061720	T	G	ttT/ttG	F847L	Ap4e1	ENSMUST00000002063	22	Conservative	-	-	-	-
1946	2	127064972	A	G	Act/Gct	T1051A	Ap4e1	ENSMUST00000002063	58	Moderately Conservative	-	-	-	-
1947	2	127080651	G	A	aGt/aAt	S2N	Blvra	ENSMUST00000002064	46	Conservative	-	-	-	-
1948	2	127108634	C	T	Gca/Aca	A568T	Ncaph	ENSMUST00000110387	58	Moderately Conservative	-	-	-	-
1949	2	127127112	A	T	Tct/Act	S114T	Ncaph	ENSMUST00000110387	58	Moderately Conservative	-	-	-	-
1950	2	127186873	C	T	atG/atA	M135I	1810024B03Rik	ENSMUST00000056146	10	Conservative	-	-	-	-
1951	2	127186896	T	A	Agc/Tgc	S128C	1810024B03Rik	ENSMUST00000056146	112	Moderately Radical	-	Yes	-	-
1952	2	127187066	T	C	cAa/cGa	Q71R	1810024B03Rik	ENSMUST00000056146	43	Conservative	-	-	-	-
1953	2	127270019	C	G	cGg/cCg	R5P	Gm10766	ENSMUST00000099407	103	Moderately Radical	-	-	-	-
1954	2	127284162	T	C	Tac/Cac	Y123H	Stard7	ENSMUST00000110375	83	Moderately Conservative	-	-	-	-
1955	2	127336544	G	A	Gcc/Acc	A103T	Dusp2	ENSMUST00000028846	58	Moderately Conservative	-	Yes	-	-
1956	2	127345947	T	C	cTc/cCc	L115P	Astl	ENSMUST00000089673	98	Moderately Conservative	-	-	-	-
1957	2	127345956	G	A	cGg/cAg	R118Q	Astl	ENSMUST00000089673	43	Conservative	-	-	-	-
1958	2	127350586	G	A	cGg/cAg	R283Q	Astl	ENSMUST00000089673	43	Conservative	-	-	-	-
1959	2	127356487	A	G	Aac/Gac	N341D	Astl	ENSMUST00000089673	23	Conservative	-	-	-	-
1960	2	127356569	A	C	gAt/gCt	D368A	Astl	ENSMUST00000089673	126	Moderately Radical	-	-	-	-
1961	2	127356619	C	A	Cag/Aag	Q385K	Astl	ENSMUST00000089673	53	Moderately Conservative	-	Yes	-	-
1962	2	127356719	C	T	cCa/cTa	P418L	Astl	ENSMUST00000089673	98	Moderately Conservative	-	-	-	-
1963	2	127431410	C	T	gCt/gTt	A238V	Gpat2	ENSMUST00000062211	64	Moderately Conservative	-	-	-	-
1964	2	127442073	C	A	Gtt/Ttt	V16F	Fahd2a	ENSMUST00000028848	50	Conservative	-	-	-	-
1965	2	127442106	C	A	Ggg/Tgg	G5W	Fahd2a	ENSMUST00000028848	184	Radical	Yes	-	-	-
1966	2	127529479	C	T	cGc/cAc	R753H	Prom2	ENSMUST00000028855	29	Conservative	-	-	-	-
1967	2	127531169	C	T	cGg/cAg	R660Q	Prom2	ENSMUST00000028855	43	Conservative	-	-	-	-
1968	2	127532852	C	T	aGc/aAc	S588N	Prom2	ENSMUST00000028855	46	Conservative	-	-	-	-
1969	2	127535615	A	G	gTc/gCc	V495A	Prom2	ENSMUST00000028855	64	Moderately Conservative	-	-	-	-
1970	2	127537002	G	A	Cgc/Tgc	R411C	Prom2	ENSMUST00000028855	180	Radical	-	Yes	-	-
1971	2	127538694	C	T	Ggt/Agt	G316S	Prom2	ENSMUST00000028855	56	Moderately Conservative	-	-	-	-
1972	2	127540026	A	G	aTc/aCc	I156T	Prom2	ENSMUST00000028855	89	Moderately Conservative	-	-	-	-
1973	2	127577117	C	T	Ggc/Agc	G368S	Zfp661	ENSMUST00000077422	56	Moderately Conservative	-	-	-	-
1974	2	127578656	A	C	atT/atG	I74M	Zfp661	ENSMUST00000077422	10	Conservative	-	-	-	-
1975	2	127581505	C	A	Gct/Tct	A2S	Zfp661	ENSMUST00000077422	99	Moderately Conservative	-	Yes	-	-
1976	2	127591871	T	C	gTg/gCg	V68A	Mrps5	ENSMUST00000028852	64	Moderately Conservative	-	-	-	-
1977	2	127591891	G	A	Gtt/Att	V75I	Mrps5	ENSMUST00000028852	29	Conservative	-	-	-	-
1978	2	127640388	C	T	Gtc/Atc	V32I	Mal	ENSMUST00000028854	29	Conservative	-	-	-	-
1979	2	127741008	C	T	Gct/Act	A662T	Nphp1	ENSMUST00000028857	58	Moderately Conservative	-	-	-	-
1980	2	127743107	A	C	Tct/Gct	S590A	Nphp1	ENSMUST00000028857	99	Moderately Conservative	-	-	-	-
1981	2	127748066	G	T	Ctg/Atg	L540M	Nphp1	ENSMUST00000028857	15	Conservative	-	Yes	-	-
1982	2	127770375	G	C	gaC/gaG	D217E	Nphp1	ENSMUST00000028857	45	Conservative	-	-	-	-
1983	2	127806361	C	T	Gtt/Att	V713I	Bub1	ENSMUST00000028858	29	Conservative	-	-	-	-
1984	2	127807886	G	A	aCa/aTa	T684I	Bub1	ENSMUST00000028858	89	Moderately Conservative	-	-	-	-
1985	2	127825116	G	A	Cca/Tca	P153S	Bub1	ENSMUST00000028858	74	Moderately Conservative	-	-	-	-
1986	2	127867293	G	A	aGg/aAg	R55K	Acoxl	ENSMUST00000028859	26	Conservative	-	-	-	-
1987	2	127911440	T	C	aTg/aCg	M281T	Acoxl	ENSMUST00000028859	81	Moderately Conservative	-	-	-	-
1988	2	127972632	G	C	Gtg/Ctg	V323L	Acoxl	ENSMUST00000028859	32	Conservative	-	-	-	-
1989	2	127978735	C	T	tCg/tTg	S349L	Acoxl	ENSMUST00000028859	145	Moderately Radical	Yes	Yes	Yes	Not tested
1990	2	128010105	A	G	gAc/gGc	D389G	Acoxl	ENSMUST00000028859	94	Moderately Conservative	-	-	-	-
[truncated: 9,989 more rows]
