# Supplementary material for: Joint mouse–human phenome-wide association to test gene function and disease risk
Source: Nat Commun. 2016 Feb 2;7:10464. doi: 10.1038/ncomms10464 (PMC4740880; doi:10.1038/ncomms10464)
Supplement: Supplementary Data 5 — Nonsense, splicing site and frameshift mutations segregating in the BXD family [file ncomms10464-s6.xlsx]

## Sheet: Supplementary Data 5
	Table Name: Nonsense, splicing site and frameshift mutations segregating in the BXD family
	Author: Wang X, Pandey A, Mulligan MK, et al.
	Title: Joint mouse-human phenome-wide association to test gene function and disease risk
	Journal and Vol and Page:
	Date last updated or submitted: 5/9/2015
	Contact emails: labwilliams@gmail.com, xushengwang78@gmail.com, ashutoshmits@gmail.com
	Exon/Intron ID represents the number of exon/intron in which the SNP located.
	These SNPs can be found at URL: http://www.ncbi.nlm.nih.gov/SNP/snp_viewTable.cgi?handle=UTHSCSEQ
	OMIM ID can be found at URL: http://www.ncbi.nlm.nih.gov/omim; KEGG ID can be found at URL: http://www.genome.jp/kegg/. Multiple KEGG IDs are seperated by "|"
	Conventional sanger sequencing were used to validate SNP. "Validated" represents confirmed SNPs; "unvalidated" represents for not confirmed, "Not tested" represents SNPs that were not tested.
Supplementary Data 5. Nonsense, splicing site, and frameshift mutations segregating in the BXD family												* = stop codon
Index	Variant class	Chr	Position bp (mm10)	B allele	D allele	Gene symbol	Entrez GeneID	Ensembl Gene ID	Exon/Intron ID	OMIM ID	KEGG ID	Position of AA change (B/aa/D)	Status	Notes for Users
1	Nonsense	1	133373313	T	C	Etnk2	214253	ENSMUSG00000089765	4	609859		*/245/Q	Validated	Ambiguous gene model, supported only by UCSC assembly
2	Nonsense	1	165576622	A	G	Adcy10	271639	ENSMUSG00000026567	34		230	*/1615/W	Not tested
3	Nonsense	2	88050437	G	T	Olfr1162	258105	ENSMUSG00000075139	1		4740	Y/62/*	Validated	Olfactory receptor—part of huge GPCR family
4	Nonsense	2	118762625	T	A	C15orf52	214239	ENSMUSG00000045838	1			R/10/*	Validated	Ambiguous gene model, supported only by UCSC assembly
5	Nonsense	2	157116505	G	A	Samhd1	56045	ENSMUSG00000027639	7	606754		H/245/*	Validated	Ambiguous gene model, supported only by UCSC assembly
6	Nonsense	3	107195489	G	T	Kcna10	242151	ENSMUSG00000042861	2	602420		E/479/*	Validated	Possible link to heart weight trait 10803 and 16245, Possible link in liver to Grin2b
7	Nonsense	4	43427291	A	T	Fam166b	329831	ENSMUSG00000042788	4			C/344/*	Validated
8	Nonsense	4	111982261	C	T	Skint7	328505	ENSMUSG00000049214	4			Q/251/*	Not tested
9	Nonsense	4	129616471	C	T	Iqcc	230767	ENSMUSG00000040795	5			W/417/*	Validated
10	Nonsense	4	137403847	C	T	Cela3a	242711	ENSMUSG00000078520	6			W/193/*	Validated
11	Nonsense	4	137409753	G	A	Cela3a	242711	ENSMUSG00000078520	1			R/3/*	Not tested
12	Nonsense	4	138301274	A	C	Kif17	16559	ENSMUSG00000028758	12			*/711/S	Validated
13	Nonsense	4	144157879	C	A	Oog3	100012	ENSMUSG00000050810	4			E/496/*	Validated
14	Nonsense	5	13796418	G	T	Speer3	71026	ENSMUSG00000067855	5			E/209/*	Invalidated
15	Nonsense	5	112817584	A	C	Myo18b	74376	ENSMUSG00000072720	17	607295		*/746/E	Validated	Ambiguous gene model, supported only by UCSC assembly
16	Nonsense	6	48589965	C	A	Gm5111	330305	ENSMUSG00000052730	2			S/38/*	Not tested
17	Nonsense	6	49045385	C	T	Gpnmb	93695	ENSMUSG00000029816	4			R/150/*	Validated
18	Nonsense	6	92243078	C	A	Trh	22044	ENSMUSG00000005892	3	275120	4080	E/86/*	Not tested
19	Nonsense	6	122036001	C	T	Cpamd8	17837	ENSMUSG00000030131	9			Q/291/*	Not tested
20	Nonsense	6	122085838	T	C	Cpamd8	17837	ENSMUSG00000030131	35			*/1452/R	Validated
21	Nonsense	6	130189770	G	A	Klra9	16640	ENSMUSG00000033024	3		4650	Q/44/*	Not tested
22	Nonsense	7	30539517	A	G	Proser3	333193	ENSMUSG00000036864	10			*/635/Q	Validated
23	Nonsense	7	41286341	C	A	Gm5592	434172	ENSMUSG00000072259	2			S/89/*	Not tested
24	Nonsense	7	43528894	C	T	Cd33	12489	ENSMUSG00000004609	7	159590	4640	W/352/*	Invalidated
25	Nonsense	7	43954108	C	A	Klk1b8	16624	ENSMUSG00000063089	3			S/155/*	Not tested
26	Nonsense	7	44115969	T	A	Klk1b22	13646	ENSMUSG00000060177	3			L/115/*	Not tested
27	Nonsense	7	103787315	A	G	Olfr67	18368	ENSMUSG00000047535	2		4740	*/321/Q	Validated
28	Nonsense	7	104340787	C	T	Trim12c	319236	ENSMUSG00000057143	8			W/494/*	Validated
29	Nonsense	8	19242065	C	A	Defb46	574081	ENSMUSG00000071169	2			C/32/*	Validated
30	Nonsense	8	84132225	T	C	Podnl1	244550	ENSMUSG00000012889	10			*/560/Q	Validated
31	Nonsense	8	129163853	T	A	Ccdc7	75453	ENSMUSG00000056018	7			L/69/*	Validated
32	Nonsense	9	31316154	G	A	Prdm10	382066	ENSMUSG00000042496	2			W/14/*	Validated
33	Nonsense	9	38047269	G	T	Olfr884	257996	ENSMUSG00000058130	1			G/16/*	Validated
34	Nonsense	9	49278700	C	T	Gm4894	235327	ENSMUSG00000054156	4			Q/92/*	Not tested
35	Nonsense	10	94298369	C	T	Gm4792	320825	ENSMUSG00000053420	1			NA	Validated	Ambiguous gene model, supported only by UCSC assembly
36	Nonsense	11	3136635	C	T	Sfi1	78887	ENSMUSG00000023764	24	612765		W/803/*	Validated
37	Nonsense	11	3144252	G	A	Sfi1	78887	ENSMUSG00000023764	18	612765		Q/592/*	Not tested
38	Nonsense	11	3179430	C	T	Sfi1	78887	ENSMUSG00000023764	5	612765		W/115/*	Validated
39	Nonsense	11	52033802	A	G	Cdkl3	213084	ENSMUSG00000020389	13	608459		*/582/W	Validated
40	Nonsense	11	58319822	G	A	Zfp672	242711	ENSMUSG00000078852	3			Q/96/*	Validated
41	Nonsense	11	58489748	C	A	Olfr332	257932	ENSMUSG00000050813	1			E/336/*	Validated
42	Nonsense	11	58926877	G	T	Butr1	192194	ENSMUSG00000020490	5			E/268/*	Validated
43	Nonsense	11	72498392	C	A	Spns3	77577	ENSMUSG00000020798	12	611701		*/515/Y	Invalidated
44	Nonsense	12	28653189	C	A	Rnaseh1	19819	ENSMUSG00000020630	3	604123	3030	S/124/*	Invalidated
45	Nonsense	12	35500691	A	G	Ahr	11622	ENSMUSG00000019256	11	600253		*/875/R	Validated
46	Nonsense	12	40378677	G	A	Zfp277	246196	ENSMUSG00000055917	2			R/98/*	Validated
47	Nonsense	13	21423407	G	A	Pgbd1	319207	ENSMUSG00000055313	5			Q/206/*	Invalidated
48	Nonsense	13	91797137	C	A	Zcchc9	69085	ENSMUSG00000021621	6			*/272/L	Validated
49	Nonsense	13	119487854	A	G	3110070M22Rik	69928	ENSMUSG00000074635	1			*/119/R	Not tested
50	Nonsense	14	47388018	A	T	Dlgap5	218977	ENSMUSG00000037544	19			*/809/R	Validated
51	Nonsense	14	51711958	C	A	Gm5800	545047	ENSMUSG00000068506	5			E/177/*	Validated
52	Nonsense	14	54665491	G	A	Acin1	56215	ENSMUSG00000022185	6		3013	R/227/*	Not tested
53	Nonsense	17	24398535	C	T	Abca3	27410	ENSMUSG00000024130	21	601615	2010	Q/1069/*	Validated
54	Nonsense	17	36081341	A	G	H2-Bl	74376	ENSMUSG00000073406	4			*/263/Q	Not tested
55	Nonsense	17	40880219	G	C	C6orf141	71583	ENSMUSG00000054951	1			Y/106/*	Validated
56	Nonsense	17	40880374	T	A	C6orf141	71583	ENSMUSG00000054951	1			K/55/*	Validated
57	Nonsense	19	4932342	C	A	Peli3	240518	ENSMUSG00000024901	7			E/432/*	Validated
58	Nonsense	19	42070335	T	A	Dhdpsl	67432	ENSMUSG00000025176	7	613597		*/322/K	Validated
59	Frame shift	1	49310932	-	GAGAGAGAGAGAGA	C230029F24Rik	442837	ENSMUSG00000051616	2			INS	Validated	Ambiguous gene model, supported only by UCSC assembly
60	Frame shift	1	85591568	-	C	Sp110	1932	ENSMUSG00000070034	4	64457		INS	Not tested
61	Frame shift	1	85591684	G	-	Sp110	1932	ENSMUSG00000070034	4	64457		DEL	Not tested
62	Frame shift	1	171252513	-	TT	Adamts4	24913	ENSMUSG00000006403	1	63876		INS	Validated
63	Frame shift	1	174391536	T	-	Olfr248	25879	ENSMUSG00000059503	1			DEL	Not tested
64	Frame shift	2	35043207	TA	-	Hc	15139	ENSMUSG00000026874	6		461	DEL	Validated
65	Frame shift	2	87949277	-	A	Olfr1156	258814	ENSMUSG00000075144	1			INS	Validated
66	Frame shift	2	118920236	-	G	Bahd1	228536	ENSMUSG00000040007	4			INS	Unvalidated
67	Frame shift	2	126737553	-	TGTATGTA	Usp8	8492	ENSMUSG00000027363	9			INS	Validated
68	Frame shift	3	133002550	-	TGCCGTGTTTGAGA	Gstcd	67553	ENSMUSG00000028018	9			INS	Validated	Ambiguous gene model, supported only by UCSC assembly
69	Frame shift	4	117070923	T	-	Eif2b3	1867	ENSMUSG00000028683	1	66273		DEL	Validated
70	Frame shift	4	122846003	-	AA	Ppt1	1963	ENSMUSG00000028657	4	6722	62	INS	Not tested
71	Frame shift	5	38300289	G	-	Otop1	2196	ENSMUSG00000051596	6			DEL	Validated
72	Frame shift	5	96828404	GTAG	-	Anxa3	11745	ENSMUSG00000029484	7	1649		DEL	Validated
73	Frame shift	5	131476702	-	G	Auts2	319974	ENSMUSG00000029673	7	6727		INS	Validated	Ambiguous gene model, supported only by UCSC assembly
74	Frame shift	6	5272293	-	A	Pon2	3326	ENSMUSG00000032667	6	62447	361|363	INS	Validated	Ambiguous gene model, supported only by UCSC assembly
75	Frame shift	6	72309802	G	-	Sftpb	2388	ENSMUSG00000056370	7	17864		DEL	Not tested
76	Frame shift	6	124541354	TGGCTCTC	-	C1s	598	ENSMUSG00000038521	2	1258	461	DEL	Not tested
77	Frame shift	6	131221840	-	AGAAATCCAC	Klra2	16633	ENSMUSG00000030187	7			INS	Validated
78	Frame shift	6	135225279	-	TGGCTTTGGTAAGAAGCAGGGC	Kiaa1467	74525	ENSMUSG00000030207	5			INS	Validated
79	Frame shift	7	16336830	-	CAGCAGCACTGGGAAAGGGGAAAGAGAGATTAGAGAGA	Sae1	56459	ENSMUSG00000052833	7	613294	412	INS	Validated
80	Frame shift	7	33737360	T	-	Abpz	2339	ENSMUSG00000046438	3			DEL	Validated
81	Frame shift	7	107590404	T	-	Olfml1	244198	ENSMUSG00000051041	3			DEL	Validated
82	Frame shift	8	4275857	T	-	Pdgfrl	68797	ENSMUSG00000031595	6	64584		DEL	Validated
83	Frame shift	8	19126353	-	T	Defb34	36211	ENSMUSG00000052554	2			INS	Not tested
84	Frame shift	8	41309537	C	-	Pcm1	18536	ENSMUSG00000031592	25	6299		DEL	Validated
85	Frame shift	8	70764763	G	-	Ifi30	65972	ENSMUSG00000031838	4	64664	4612	DEL	Not tested
86	Frame shift	8	75001019	T	-	Hmgxb4	7823	ENSMUSG00000034518	5	6472		DEL	Unvalidated
87	Frame shift	8	114133648	G	-	Nudt7	67528	ENSMUSG00000031767	1			DEL	Validated
88	Frame shift	9	32728881	A	-	Ets1	23871	ENSMUSG00000032035	4	16472	432|5211	DEL	Validated	Ambiguous gene model, supported only by UCSC assembly
89	Frame shift	9	65280130	G	-	Cilp	214425	ENSMUSG00000042254	1	63489		DEL	Validated
90	Frame shift	13	21484709	-	A	Zkscan4	544922	ENSMUSG00000054931	3	611643		INS	Validated
91	Frame shift	13	21555524	CAAACCCTGTGAGCAAGCAGTTATAACCATCTTTATG	-	Olfr1535	44335	ENSMUSG00000054890	1			DEL	Unvalidated
92	Frame shift	14	51039518	-	T	Rnase9	32841	ENSMUSG00000052382	2			INS	Validated
93	Frame shift	15	83158786	-	GGGCTTGGTGAAGGCTCAGGGCTGA	Cyb5r3	19754	ENSMUSG00000018042	8	613213	53	INS	Validated
94	Frame shift	16	64926926	T	-	Htr1f	15557	ENSMUSG00000050783	3	182134	48	DEL	Validated
95	Frame shift	17	23762168	-	CTCCTGGTGTGGGGAGGCTACGTACTCACCCC	Flywch1	224613	ENSMUSG00000040097	2			INS	Not tested
96	Frame shift	17	35188379	C	-	Lst1	16988	ENSMUSG00000073412	2	1917		DEL	Not tested
97	Frame shift	17	47391015	-	GG	Guca1b	17477	ENSMUSG00000023979	3	62275	474	INS	Validated
98	Frame shift	18	74273574	TCTGCATCTGCGTCTTCGTCTGCA	-	Mbd1	1719	ENSMUSG00000024561	4	156535		DEL	Unvalidated
99	Frame shift	19	7270181	GTGAGTGCGCTGGGCCCAGGTCACGTTCAGTCTCAGGAACAGGGTTTTAGTTCCTGTCCTCCTAAGGCTAGCTCTTCCTTAG	-	Rcor2	14383	ENSMUSG00000024968	4			DEL	Unvalidated
100	Frame shift	19	39513335	GTAA	-	Cyp2c39	1398	ENSMUSG00000025003	2		59|591|98	DEL	Not tested
101	Frame shift	X	37189886	GTAGCGATTGA	-	Ndufa1	5445	ENSMUSG00000016427	2	378	19	DEL	Not tested
102	Frame shift	X	49792009	-	TT	Igsf1	29268	ENSMUSG00000031111	6	3137		INS	Not tested
103	Frame shift	X	136733908	A	-	Morf4l2	56397	ENSMUSG00000031422	4			DEL	Not tested
104	Splice site mutation	1	74544652	T	C	Plcd4	18802	ENSMUSG00000026173	1		00562|04020|04070	donor_site	Validated
105	Splice site mutation	1	171285386	G	A	Usp21	30941	ENSMUSG00000053483	3	604729		acceptor site	Validated
106	Splice site mutation	1	173526462	A	G	Ifi16	545384	ENSMUSG00000070501	4			donor_site	Not tested
107	Splice site mutation	2	120066567	T	C	Spnb5	640524	ENSMUSG00000074899	10			acceptor site	Validated
108	Splice site mutation	2	121506850	T	C	Wdr76	241627	ENSMUSG00000027242	1			donor_site	Validated
109	Splice site mutation	2	126710567	A	T	Usp50	75083	ENSMUSG00000027364	8			donor_site	Validated
110	Splice site mutation	2	154008404	T	G	Psp	19194	ENSMUSG00000042459	1	172480		donor_site	Validated
111	Splice site mutation	2	181585518	T	C	Znf512b	269401	ENSMUSG00000000823	2			acceptor site	Validated
112	Splice site mutation	3	30699698	C	A	Lrrc31	320352	ENSMUSG00000074653	1			donor_site	Validated
113	Splice site mutation	3	37380991	G	A	Fgf2	14173	ENSMUSG00000037225	1	134920	04010|04810|05218	donor_site	Validated
114	Splice site mutation	3	98337495	C	A	Phgdh	236539	ENSMUSG00000053398	1	606879	260	donor_site	Validated
115	Splice site mutation	3	121171420	C	T	Rwdd3	73170	ENSMUSG00000028133	1			acceptor site	Not tested
116	Splice site mutation	4	73401451	C	G	Gm11487	433719	ENSMUSG00000066137	5			acceptor site	Not tested
117	Splice site mutation	4	112773028	C	T	Skint10	230613	ENSMUSG00000048766	2			donor_site	Validated
118	Splice site mutation	4	137636989	T	G	Usp48	170707	ENSMUSG00000043411	20			donor_site	Validated
119	Splice site mutation	4	141398500	G	C	Clcnka	12733	ENSMUSG00000033770	1	602024		donor_site	Validated
120	Splice site mutation	5	64932665	A	C	Tlr1	21897	ENSMUSG00000044827	1	601194	4620	donor_site	Validated
121	Splice site mutation	5	106924830	C	T	Hfm1	330149	ENSMUSG00000043410	2			donor_site	Validated
122	Splice site mutation	5	124773154	C	T	Dnahc10	56087	ENSMUSG00000038011	23			donor_site	Validated
123	Splice site mutation	6	85923132	G	A	Tprkb	69786	ENSMUSG00000054226	1			acceptor site	Validated
124	Splice site mutation	6	88844418	C	T	Podxl2	319655	ENSMUSG00000033152	4			acceptor site	Not tested
125	Splice site mutation	6	128300698	C	A	Tead4	21679	ENSMUSG00000030353	1	601714		donor_site	Validated
126	Splice site mutation	6	129468995	A	G	Clec7a	56644	ENSMUSG00000079293	2	606264		acceptor site	Validated
127	Splice site mutation	6	129650849	A	G	Klrc2	16642	ENSMUSG00000052736	4	602891	04612|04650	donor_site	Validated
128	Splice site mutation	6	140028587	T	G	Plcz1	114875	ENSMUSG00000030230	3	608075	00562|04020|04070	acceptor site	Validated
129	Splice site mutation	6	145932010	G	A	Sspn	16651	ENSMUSG00000030255	2	601599		donor_site	Validated
130	Splice site mutation	7	3489222	C	T	Tarm1	245126	ENSMUSG00000053338	5			acceptor site	Validated
131	Splice site mutation	7	29904061	T	G	Zfp27	22689	ENSMUSG00000062040	1			acceptor site	Not tested
132	Splice site mutation	7	30057352	G	A	Zfp82	330502	ENSMUSG00000058447	9			acceptor site	Validated	Ambiguous gene model, supported only by UCSC assembly
133	Splice site mutation	7	44468161	T	C	Josd2	66124	ENSMUSG00000038695	1			donor_site	Validated
134	Splice site mutation	7	98359357	C	T	Tsku	244152	ENSMUSG00000049580	2	608015		donor_site	Validated
135	Splice site mutation	7	106865905	G	T	Olfr704	257902	ENSMUSG00000073900	1			donor_site	Not tested	Ambiguous gene model, supported only by UCSC assembly
136	Splice site mutation	7	118627259	T	A	Tmc5	74424	ENSMUSG00000030650	5			donor_site	Validated
137	Splice site mutation	8	64071271	G	A	Tll1	21892	ENSMUSG00000053626	11	606742		donor_site	Validated
138	Splice site mutation	8	70144599	T	G	Mef2bnb	72368	ENSMUSG00000002345	4			donor_site	Not tested	Ambiguous gene model, supported only by UCSC assembly
139	Splice site mutation	9	7465083	T	G	Mmp1a	83995	ENSMUSG00000043089	2		03320|05219	acceptor site	Validated
140	Splice site mutation	9	36767061	A	C	Stt3a	16430	ENSMUSG00000032116	1			donor_site	Validated
141	Splice site mutation	9	51318385	T	C	C11orf53	69809	ENSMUSG00000036027	1			acceptor site	Not tested	Ambiguous gene model, supported only by UCSC assembly
142	Splice site mutation	9	104554416	A	G	Cpne4	74020	ENSMUSG00000032564	3			acceptor site	Not tested
143	Splice site mutation	9	106157998	A	G	Glyctk	235582	ENSMUSG00000020258	1	610516		donor_site	Validated
144	Splice site mutation	9	121705212	A	G	Sec22c	215474	ENSMUSG00000061536	1			donor_site	Validated
145	Splice site mutation	9	121817552	C	T	ccdc13	434446	ENSMUSG00000089799	4			acceptor site	Validated	Ambiguous gene model, supported only by UCSC assembly
146	Splice site mutation	10	77992087	G	C	Pfkl	18641	ENSMUSG00000020277	13	171860	00010|00030|00051|00052|04910	acceptor site	Validated
147	Splice site mutation	10	93891095	A	T	Metap2	56307	ENSMUSG00000036112	1			donor_site	Not tested
148	Splice site mutation	10	94295181	A	G	Gm4792	215472	ENSMUSG00000053420	2			donor_site	Not tested
149	Splice site mutation	11	52057382	A	G	Cdkl3	213084	ENSMUSG00000020389	12	608459		acceptor site	Validated
150	Splice site mutation	11	59182744	A	C	Gjc2	118454	ENSMUSG00000043448	1	608803	1430	donor_site	Invalidated
151	Splice site mutation	11	59204173	A	G	Mrpl55	67212	ENSMUSG00000036860	1	611859		acceptor site	Validated
152	Splice site mutation	11	69685131	C	T	Tnfsf13	619441	ENSMUSG00000018752	7			acceptor site	Validated
153	Splice site mutation	11	70460550	A	G	Zmynd15	574428	ENSMUSG00000040829	1			acceptor site	Validated
154	Splice site mutation	11	73176854	A	G	Tmem93	66048	ENSMUSG00000047260	1			donor_site	Validated
155	Splice site mutation	11	114799018	G	T	Gpr142	217302	ENSMUSG00000034677	1			donor_site	Not tested
156	Splice site mutation	11	116596549	A	G	Aanat	11298	ENSMUSG00000020804	3	600950	380	acceptor site	Not tested
157	Splice site mutation	12	40410955	T	C	Zfp277	246196	ENSMUSG00000055917	1			acceptor site	Not tested
158	Splice site mutation	12	104116614	C	T	Serpina3a	74069	ENSMUSG00000041536	1			donor_site	Validated
159	Splice site mutation	12	116054954	G	A	Zfp386	56220	ENSMUSG00000042063	2			donor_site	Validated
160	Splice site mutation	13	3560093	T	C	Gdi2	14569	ENSMUSG00000021218	7	600767		donor_site	Validated
161	Splice site mutation	13	83625264	A	G	Mef2c	17260	ENSMUSG00000005583	4	600662	4010	acceptor site	Validated
162	Splice site mutation	15	86292130	A	C	Tbc1d22a	223754	ENSMUSG00000051864	4			acceptor site	Validated
163	Splice site mutation	17	23674533	A	G	Hcfc1r1	353502	ENSMUSG00000023904	1			acceptor site	Validated
164	Splice site mutation	17	24702070	T	C	Tbl3	213773	ENSMUSG00000040688	2	605915		acceptor site	Validated
165	Splice site mutation	17	24891303	A	G	Spsb3	79043	ENSMUSG00000024160	6	611659		acceptor site	Validated
166	Splice site mutation	17	25345049	T	C	Tpsab1	17230	ENSMUSG00000024173	2	191080		donor_site	Validated
167	Splice site mutation	17	27884606	T	C	Uhrf1bp1	224648	ENSMUSG00000039512	10			donor_site	Validated
168	Splice site mutation	17	36119187	A	G	H2-T10	15024	ENSMUSG00000079491	5		04514|04612|04940	donor_site	Not tested
169	Splice site mutation	18	53389614	T	C	Snx24	69226	ENSMUSG00000024535	7			donor_site	Validated
170	Splice site mutation	18	67549122	A	G	Spire1	68166	ENSMUSG00000024533	1		4320	donor_site	Validated
171	Splice site mutation	19	58263910	A	G	Gfra1	14585	ENSMUSG00000025089	9	601496		donor_site	Validated
172	Splice site mutation	19	61117728	C	T	BC029127	214368	ENSMUSG00000074732	1			acceptor site	Not tested	Ambiguous gene model, supported only by UCSC assembly
173	Splice site mutation	X	73194308	T	G	Xlr3b	574437	ENSMUSG00000073125	2			donor_site	Not tested
