# Supplementary material for: Joint mouse–human phenome-wide association to test gene function and disease risk
Source: Nat Commun. 2016 Feb 2;7:10464. doi: 10.1038/ncomms10464 (PMC4740880; doi:10.1038/ncomms10464)
Supplement: Supplementary Data 6 — Coding SNPs in disease-associated genes predicted to be likely deleterious by comparative genomic analysis [file ncomms10464-s7.xlsx]

## Sheet: Supplementary Data 6
	Table Name: Coding SNPs in disease-associated genes predicted to be likely deleterious by comparative genomic analysis
	Author: Wang X, Pandey A, Mulligan MK, et al.
	Title: Joint mouse-human phenome-wide association to test gene function and disease risk
	Journal and Vol and Page:
	Date last updated or submitted:5/9/2015
	Contact emails: labwilliams@gmail.com, xushengwang78@gmail.com, ashutoshmits@gmail.com
Supplementary Data 6. Coding SNPs in disease-associated genes predicted to be likely deleterious by comparative genomic analysis
Index	Gene symbol	Protein accession ID	B6 to D2 AA	Impact of the AA change	Disease	Reference
1	Abca3	NP_038883	Q1069*	Half of the protein predicted to be absent, but not supported by empirical data. Strong cis eQTL in lung and eye with high D allele expression. Possible impact on lung gene expression	Emphysema	20190032
2	Klk1b22	NP_034244	L115*	Half of the protein predicted to be lost. Only expressed in salivary gland and prostate and has many paralogs. Unlikely to have phenotypes in BXD.	Keratoconjunctivitis	19060269
3	Gpnmb	NP_444340	R150*	Most of the protein is absent. Verified and well know effect in the BXDs on several ocular traits.	Glaucoma	11743578
4	Peli3	NP_766423	E432*	A highly conserved fragment is absent	Inflammation	23892723
5	Prdm10	NP_001074286	W14*	Predicted protein truncation but SNP may result in small and unimportant N terminal loss	Coronary artery disease	22951892
6	Scn5a	NP_067519	K1192M	Invariable position	Brugada syndrome	24463578
7	Tph2	NP_775567	P447R	Invariable position. No apparent functional impact by PheWAS in BXDs on either molecular traits or phenotypes	Depression	23547810
8	Kif26a	NP_001091090	T690I	Invariable position	Hyperganglionosis	19914172
9	Kif14	NP_001074727	K290E	Invariable position in all but one ortholog (K/R)	Brain malformation and hypomyelination	23308235
10	Klhl41	NP_001074556	A404S	Invariable position	Nemaline myopathy	24268659
11	Neb	NP_035019	R4078S	Invariable position	Muscle disease	21115852
12	Ush2a	NP_067383	S4580Y	Invariable position in all but two orthologs (S/P and S/A)	Usher syndrome	23924366
13	Ap4e1	NP_780759	Q448H	Invariable position	Cerebral palsy syndrome	20972249
14	Anxa1	NP_034860	G290E	Invariable position	Asthma	24525704
15	Aspm	NP_033921	R1466Q	Invariable position	Microcephaly	24220505
16	Spq11	NP_663506	L510F	Invariable position	Amyotrophic lateral sclerosis	20110243
