# Supplementary material for: Joint mouse–human phenome-wide association to test gene function and disease risk
Source: Nat Commun. 2016 Feb 2;7:10464. doi: 10.1038/ncomms10464 (PMC4740880; doi:10.1038/ncomms10464)
Supplement: Supplementary Data 7 — Coding SNPs identified by PolyPhen and SIFT as likely deleterious that are not supported as such by comparative genomic analysis [file ncomms10464-s8.xlsx]

## Sheet: Supplementary Data 7
		Table Name: Coding SNPs identified by PolyPhen and SIFT as likely deleterious that are not supported as such by comparative genomic analysis
		Author: Wang X, Pandey A, Mulligan MK, et al.
		Title: Joint mouse-human phenome-wide association to test gene function and disease risk
		Journal and Vol and Page:
		Date last updated or submitted: 5/9/2015
		Contact emails: labwilliams@gmail.com, xushengwang78@gmail.com, ashutoshmits@gmail.com
Supplementary Data 7. Coding SNPs identified by PolyPhen and SIFT as likely deleterious that are not supported as such by comparative genomic analysis
Index	Gene symbol	Protein accession ID	B6 to D2 AA	Potential impact revealed by comparative genomics
1	Iqcc	NP_932143	W417*	Second last AA in the protein sequence. Many orthologs are shorter than the truncated version (e.g. XP_004471399, XP_004266575)
2	Skint7	NP_808486	Q251*	Second last AA in the protein sequence. Many orthologs are shorter than the truncated version (e.g. XP_002726637)
3	Olfr332	NP_001011770	E336*	Only the last few AA are missing. Rat (NP_001000781) and many other orthologs are shorter than the truncated version
4	Butr1	NP_619619	E268*	Only the last few AA are missing. Rat (XP_003752381) and many other orthologs are shorter than the truncated version
5	Tnfrsf9	NP_001070976	L211P	The last AA in the protein sequence. Many orthologs are shorter, e.g. XP_003515218
6	Bpi	NP_808518	H484Y	Third last AA in the protein sequence. Most orthologs are shorter, e.g XP_005329985, NP_001716, XP_003253614
7	Srfbp1	NP_080316	C155Y	Variable position. The same substitution (C/Y) in XP_005330930
8	Crybb3	NP_081596	R108W	Variable position. The same substitution (R/W) in XP_005070188, XP_007618721, XP_005322050
9	Rrh	NP_033128	V195M	Variable position. The same substitution (V/M) in XP_004594583. Similar substitution V/A in XP_005330151 and many other orthologs
10	Kcne3	NP_065599	A48P	Variable position. The same substitution (A/P) in XP_004879715, other substitutions (L, V, T, K) in other orthologs
11	Psp	NP_032979	T130M	Variable position. The same substitution (T/M) in XP_005363168
12	Ggh	NP_034411	F299V	Variable position. The same substitution (F/V) in XP_006994586. Similar substitution F/Y in XP_004588067 and other orthologs
13	Foxd4	NP_032048	C51Y	Variable position. Similar substitution (C/F) in XP_004591937, XP_002800177 and other primates
14	Mylk3	NP_780650	K292M	Variable position. Similar substitution K/I in XP_004479729
15	Ostb	NP_849264	K70Q	Variable position. Similar substitution K/N in rat (XP_238546), K/E in XP_005393784
16	Tnk1	NP_114086	C547Y	Variable position. S, A, P, T, Q, R, D substitutions and deletions in close orthologs
