# Supplementary material for: Joint mouse–human phenome-wide association to test gene function and disease risk
Source: Nat Commun. 2016 Feb 2;7:10464. doi: 10.1038/ncomms10464 (PMC4740880; doi:10.1038/ncomms10464)
Supplement: Supplementary Data 8 — Missense variants confirmed by peptide sequencing [file ncomms10464-s9.xlsx]

## Sheet: Supplementary Data 8
	Table Name: Missense variants confirmed by peptide sequencing
	Author: Wang X, Pandey A, Mulligan MK, et al.
	Title: Joint mouse-human phenome-wide association to test gene function and disease risk
	Journal and Vol and Page:
	Date last updated or submitted: 5/9/2015
	Contact emails: labwilliams@gmail.com, xushengwang78@gmail.com, ashutoshmits@gmail.com
	Xcorr is the peptide score generated by SEQUEST
	SCs represents spectral counts
	AA position presents the position of variant in the peptide
Supplementary Data 8. Missense variants confirmed by peptide sequencing
Index	Gene symbol	Accession number	B AA	D AA	AA position	Peptides	Peptide score (Xcorr)	Supporting Spectral Counts
1	Rab3c	NM_023852	A	T	10	HEAPM*QMTSAQDAR	3.2018	4
2	Atp6v1b2	NM_007509	L	M	17	GIVNGAAPEMPVPTGGPMAGAR	3.2078	5
3	Slc7a10	NM_017394	H	R	17	GNPGPAPSPSPGPGPGPGASER	3.4744	1
4	Traf3	NM_001286122	R	H	25	LQPDHGAGSVLVPEQGGYK	2.335	3
5	Aldh4a1	NM_175438	T	A	32	VANEPILAFSQGSPER	2.9379	4
6	Car2	NM_009801	Q	H	39	QSPVDIDTATAHHDPALQPLLISYDK	4.6224	20
7	Vars2	NM_175137	A	V	57	QAVLEAGLAEK	2.5916	1
8	Gdi1	NM_010273	I	M	58	FQMLEGPPESMGR	3.0976	8
9	Cfh	NM_009888	A	V	66	ENSEILSGSWSEQLYPEGTQVTYK	2.3245	2
10	Ptcd3	NM_027275	A	G	74	VAVLQGLASTVNR	2.7059	2
11	Hba-a1	NM_001083955	G	A	79	VADALANAAGHLDDLPAALSALSDLHAHK	5.446	4
12	Hebp1	NM_013546	L	V	86	GVGMGM*TVPVSFAVFPNEDGSLQK	3.234	2
13	Got1	NM_010324	L	P	94	LVLGDNSPAIR	3.2178	10
14	Mthfd1L	NM_172308	V	A	100	NPAFKPVLAVIQAGDDNLM*K	2.6833	2
15	Es1	NM_007954	E	K	104	ILSDMFSTK	3.0559	10
16	Tmem132B	NM_001190352	M	T	107	TVPWDFLLTPTPFGNMER	2.2355	1
17	Mavs	NM_144888	F	V	113	SLEPLQLPDVPAAVSGPSAFAPGHNIPDHGLR	3.0132	1
18	Pfas	NM_001159519	T	A	130	LSFADHPTAEMEAISLAALHDR	2.1252	3
19	Gfap	NM_010277	F	L	141	DNLAQDLGTLR	3.4277	13
20	Ociad1	NM_023429	D	G	151	FDSNVSGQSSFGTSPAAGNIEK	3.79	2
21	Msra	NM_001253712	M	L	167	SAVYPTSAVQLEAALR	2.8702	4
22	Bc048403	NM_173022	R	K	169	FINTEELVSTLDTILK	2.6784	1
23	Hnrnpul2	NM_001081196	E	G	175	AVGEQGDDQDSEK	3.6997	2
24	Pde2A	NM_001243757	Q	K	182	NTSVDASEDQK	2.3584	1
25	Esd	NM_001285423	F	L	201	ALSGYLGPDESK	3.9445	5
26	Mvk	NM_023556	V	I	207	VIHGNPSGVDNAISTWGGALR	3.2912	4
27	Stxbp1	NM_009295	D	N	216	ADNPTMGEGPDK	3.6709	3
28	Oxr1	NM_130885	S	A	220	ATGVAAEDADPR	2.2342	2
29	Es1	NM_007954	V	L	255	AISESGVVINTNLGK	3.9675	4
30	Ppp1r3g	NM_029628	V	L	262	TFLDVPAELDPESLEPLPPLQSGDSGSK	3.0154	1
31	Rpn2	NM_019642	T	A	279	YHVPVVVVPEGSASDTQEQAILR	4.6043	5
32	Fh1	NM_010209	A	T	296	VATLTGLPFVTAPNK	3.0369	17
33	Rtn4	NM_194051	R	S	313	NENASFPSTPELVK	3.4727	9
34	Mark1	NM_145515	E	D	318	WM*NVGHEEDELKPYSEPELDLSDAK	4.0223	3
35	Lrpprc	NM_028233	V	I	320	AGYPQYISEILEK	2.5721	5
36	Serpina3l	NM_011458	D	N	320	TLFSSQIEELNLPK	3.9924	3
37	Bag5	NM_027404	I	T	341	AVIEVQTLITYLDLK	2.4428	1
38	Arfgap1	NM_001177709	A	T	349	SSDSWDVWGSGSTSNNK	2.6086	4
39	Oxr1	NM_130885	S	L	363	GQDNQDSSHQESLLQQEAGEDSVSSGETVELK	2.3435	4
40	Cyb5r4	NM_024195	D	N	388	LQIGDFISVSGPEGNFK	2.6322	1
41	Rgs14	NM_016758	N	T	431	QPM*DLETPVSSVASQTLVLDTPPDAK	4.7333	7
42	Ina	NM_146100	A	T	442	VSSTGLSLK	3.3713	5
43	Ina	NM_146100	A	T	442	EEEEEEEEASK	2.7341	2
44	Atxn10	NM_016843	A	T	447	MEEQGLADTSLLK	2.5246	3
45	Pgm2l1	NM_027629	A	V	454	DGVSAAVVVAEMASFLDTR	3.2378	2
46	Pgm1	NM_025700	C	S	455	DGVSAAVISAELASFLATK	2.4166	1
47	Mertk	NM_008587	S	R	479	GGIGPFSEPVNIIIPEHR	2.0932	2
48	Akap5	NM_001101471	W	R	487	VTVDQAEEATVGQAEEATVGQAEEATVDR	4.9166	3
49	Ndufs1	NM_001160039	V	A	491	DDGAAILAAVSNMVQK	3.1466	2
50	Tnfrsf21	NM_178589	M	I	523	LALPMSPSPLSPSPIPSPNVK	2.269	1
51	Es1	NM_007954	L	P	538	AEEVAFWTELPAK	3.6364	3
52	Immt	NM_001253687	G	E	544	TSSAEM*PTIPLESAVEAIR	3.7961	26
53	Atp1a4	NM_013734	M	T	546	TDFQNAYIELGGLGER	2.4935	7
54	Sema4b	NM_013659	T	I	553	LASLYQPDLASRPWIQDIEGASVK	3.0697	1
55	Lta4h	NM_008517	K	R	593	SHDQAVHTYQEHR	2.5389	2
56	Tmem132B	NM_001190352	R	Q	628	ILAGQEPGITTVQVLSPLSDSILAEK	2.7601	1
57	Rtn4	NM_194051	V	L	656	LSASPQELGKPYLESFQPNLHITK	2.2597	2
58	Dgkh	NM_001081336	C	R	684	TTSQSPDAQASR	2.2079	1
59	1300010F03Rik	NM_027906	T	A	708	NLADAAIEANTEDSLEPELENYK	2.8444	3
60	Aak1	NM_001040106	L	V	733	LGGSAESVIPGFQPTQGDAFTTPSFSAGTAEK	4.0847	1
61	Lrpprc	NM_028233	A	P	741	LDPSAILDTAK	3.3065	5
62	Copa	NM_009938	S	T	761	SLAYLTAATHGLDEEAESLK	3.1902	2
63	Enpp2	NM_001285994	N	D	768	NGVNVISGPIFDYNYDGLR	2.7697	2
64	Tnr	NM_022312	K	E	813	DEEEDM*LEVLLDATK	2.3566	3
65	Nomo1	NM_153057	N	T	844	GAYSVGPLHSDLEYTVTSQK	2.7843	3
66	Zmym2	NM_029498	A	T	965	AETSNINSVIIETDIIGSDLTK	2.8421	1
67	Pzp	NM_007376	H	R	1043	QLNYQHSDGSYSTFGNR	2.2507	1
68	Pzp	NM_007376	H	R	1043	GGGNTPGNTWLTAFVLK	2.4097	1
69	Ap4e1	NM_175550	T	A	1051	ISEPGVALASVLTELQQNLR	2.6807	1
70	Nomo1	NM_153057	T	S	1108	DGENYVVLLDSTLPR	2.1426	1
71	Tln1	NM_011602	S	L	1227	LLSDLLPPSTGTFQEAQSR	2.6615	1
72	Kiaa1549	NM_194061	V	L	1232	LEGDDNPVQLIYFLENQDGER	3.7069	2
73	Pclo	NM_011995	V	I	1254	DITQPQAEGTAK	2.5737	2
74	Mtap1a	NM_032393	A	T	1678	GATLQQTQAPEPR	3.9627	5
75	Mpdz	NM_010820	H	N	1767	NATQEAVAALLK	2.5607	2
76	Mtap1a	NM_032393	D	N	1829	GVEQQNGAVPEK	2.4872	6
77	Mtap1a	NM_032393	Q	H	2162	DAEQTEPEHR	2.5755	2
78	Pclo	NM_011995	E	D	2855	IIEDDEKPVDLTAGR	2.2258	1
79	Pclo	NM_011995	S	P	4042	AEEDPMEDPYELK	2.7073	1
