# Supplementary material for: Joint mouse–human phenome-wide association to test gene function and disease risk
Source: Nat Commun. 2016 Feb 2;7:10464. doi: 10.1038/ncomms10464 (PMC4740880; doi:10.1038/ncomms10464)
Supplement: Supplementary Data 9 — All noncoding SNPs with impact score > 0.9 [file ncomms10464-s10.xlsx]

## Sheet: Supplementary Data 9
	Table Name: All noncoding SNPs with impact score > 0.9
	Author: Wang X, Pandey A, Mulligan MK, et al.
	Title: Joint mouse-human phenome-wide association to test gene function and disease risk
	Journal and Vol and Page:
	Date last updated or submitted: 5/9/2015
	Contact emails: labwilliams@gmail.com, xushengwang78@gmail.com, ashutoshmits@gmail.com
	Functional element can be found as browser tracks at URL: http://genome.ucsc.edu and were extracted by Tony Capra in 2012
	Functional elements are often from www.ORegAnno.org are labeled "ORE…". When two gene symbols are separated by colon then the variant is in a bidirectional promoter. p300 elements are also called EP30 or E1A binding protein motif
Supplementary Data 9. All noncoding SNPs with impact score >0.9
Index	Chr	Position bp (mm10)	B allele	D allele	Functional element	Element score	Conservation score	Domain	Final score
1	1	25829543	C	T	CR595314:BAI3	1	0.9991	5'UTR	0.9991
2	1	37997101	G	A	TXNDC9:EIF5B	1	0.9729	5'UTR	0.9729
3	1	58445253	G	T	PPIL3:NIF3L1	1	0.9769	5'UTR	0.9769
4	1	150392940	C	T	TPR:C1orf27	1	0.9206	5'UTR	0.9206
5	1	152766015	G	A	ARPC5:RGL1	1	0.9945	5'UTR	0.9945
6	1	156838975	T	C	p300	1	0.9793	5'UTR	0.9793
7	1	156839040	C	T	p300	1	0.9966	5'UTR	0.9966
8	1	157244217	G	C	CR597233:RASAL2	1	0.955	5'UTR	0.955
9	1	157412474	C	G	CR597233:RASAL2	1	0.9959	5'UTR	0.9959
10	1	164307743	T	C	NME7:BLZF1	1	0.9282	5'UTR	0.9282
11	1	165461333	C	A	OREG0041116	1	0.9989	5'UTR	0.9989
12	2	30415501	G	A	CRAT:PPP2R4	1	0.9513	5'UTR	0.9513
13	2	75832212	A	T	OREG0047323	1	0.9953	5'UTR	0.9953
14	2	104742850	A	G	OREG0046644	1	0.9819	5'UTR	0.9819
15	2	120463608	G	A	OREG0046709	1	0.9802	5'UTR	0.9802
16	2	121140020	A	G	LCMT2:ADAL	1	0.923	5'UTR	0.923
17	2	148046957	C	A	OREG0046828	1	0.906	5'UTR	0.906
18	2	168912449	G	A	p300	1	0.9986	5'UTR	0.9986
19	3	37420119	G	T	NUDT6:SPATA5	1	0.9626	5'UTR	0.9626
20	3	37420203	C	T	NUDT6:SPATA5	1	0.98	5'UTR	0.98
21	3	87618126	G	T	OREG0047915	1	0.9176	5'UTR	0.9176
22	3	95133981	C	A	LYSMD1:SCNM1	1	0.9022	5'UTR	0.9022
23	3	100162348	T	C	GDAP2:WDR3	1	0.9698	5'UTR	0.9698
24	3	126998391	G	T	p300	1	0.9319	5'UTR	0.9319
25	4	41569838	G	T	C9orf25:DNAI1	1	0.9807	5'UTR	0.9807
26	4	43578584	G	A	OREG0048515	1	0.9882	5'UTR	0.9882
27	4	133968534	T	A	rest_mm9_ESC_only_chr4_133524430_133524471	1	0.9959	5'UTR	0.9959
28	4	148139872	C	T	MAD2L2:C1orf187	1	0.9685	5'UTR	0.9685
29	5	21645926	C	T	DKFZp434L2422:ARMC10	1	0.9436	5'UTR	0.9436
30	5	24685895	G	C	OREG0049171	1	0.9329	5'UTR	0.9329
31	5	124885254	A	G	CCDC92:ZNF664	1	0.9881	5'UTR	0.9881
32	6	115853610	A	G	MBD4:IFT122	1	0.9777	5'UTR	0.9777
33	6	136830907	A	G	WBP11:C12orf60	1	0.9323	5'UTR	0.9323
34	6	146577750	C	T	C12orf11:FGFR1OP2	1	0.9461	5'UTR	0.9461
35	7	3692762	G	A	LENG4:TSEN34	1	0.9311	5'UTR	0.9311
36	7	45897004	G	A	UNQ5922:SYNGR4	1	0.9724	5'UTR	0.9724
37	7	64392210	A	G	MCEE:MPHOSPH10	1	0.9591	5'UTR	0.9591
38	7	66679295	T	C	LINS1:ASB7	1	0.9864	5'UTR	0.9864
39	7	100121465	T	C	p300	1	0.9112	5'UTR	0.9112
40	7	101933783	C	T	OREG0050231	1	0.978	5'UTR	0.978
41	7	132931534	G	A	OREG0050380	1	0.9809	5'UTR	0.9809
42	8	25597466	C	T	OREG0051070	1	0.9215	5'UTR	0.9215
43	8	84147811	C	T	C19orf57:CC2D1A	1	0.9528	5'UTR	0.9528
44	8	84148330	C	G	C19orf57:CC2D1A	1	0.9779	5'UTR	0.9779
45	8	94838328	A	C	CIAPIN1:COQ9	1	0.9742	5'UTR	0.9742
46	8	107048264	C	A	COG8:NIP7	1	0.997	5'UTR	0.997
47	9	35211249	G	A	SRPR:FOXRED1	1	0.9964	5'UTR	0.9964
48	10	13553085	C	T	DEADC1:PEX3	1	0.9975	5'UTR	0.9975
49	10	87861284	C	A	OREG0042176	1	0.9381	5'UTR	0.9381
50	10	93488934	T	C	OREG0042203;OREG0035250	1	0.9022	5'UTR	0.9022
51	11	26210723	C	T	p300	1	0.9863	5'UTR	0.9863
52	11	30954472	T	C	OREG0042547	1	0.9362	5'UTR	0.9362
53	11	72215550	C	T	MED31:BC028174	1	0.9481	5'UTR	0.9481
54	11	72607495	G	C	OREG0042799	1	0.917	5'UTR	0.917
55	11	84880504	G	A	MYOHD1:PIGW	1	0.9977	5'UTR	0.9977
56	12	21279503	G	C	ITGB1BP1:CPSF3	1	0.9186	5'UTR	0.9186
57	12	111713125	T	C	BAG5:C14orf153	1	0.9745	5'UTR	0.9745
58	13	17695451	C	A	C7orf11:C7orf10	1	0.9992	5'UTR	0.9992
59	13	66932955	G	T	MTERFD1:PTDSS1	1	0.9202	5'UTR	0.9202
60	13	90089250	C	A	TMEM167:XRCC4	1	0.9271	5'UTR	0.9271
61	13	119488864	G	T	p300	1	0.9025	5'UTR	0.9025
62	15	12824879	C	G	RNASEN:C5orf22	1	0.9909	5'UTR	0.9909
63	15	12824924	C	T	RNASEN:C5orf22	1	0.9371	5'UTR	0.9371
64	17	33940133	C	T	OREG0045538;WDR46:PFDN6;WDR46:PFDN6;WDR46:PFDN6	1	0.9987	5'UTR	0.9987
65	17	33940192	C	T	OREG0045538;WDR46:PFDN6;WDR46:PFDN6;WDR46:PFDN6	1	0.9502	5'UTR	0.9502
66	17	34263291	C	G	OREG0045540	1	0.9196	5'UTR	0.9196
67	17	65884697	C	G	OREG0045678	1	0.9985	5'UTR	0.9985
68	18	34759583	C	G	OREG0045898	1	0.9956	5'UTR	0.9956
69	18	69344213	T	C	OREG0046112	1	0.9347	5'UTR	0.9347
70	18	69344429	G	T	OREG0046112	1	0.9582	5'UTR	0.9582
71	19	23141301	A	C	OREG0046273	1	0.953	5'UTR	0.953
72	19	23141729	C	A	OREG0046273	1	0.9963	5'UTR	0.9963
73	19	23448313	C	G	OREG0046276	1	0.9677	5'UTR	0.9677
74	19	37207403	C	G	CPEB3:MARCH5	1	0.9911	5'UTR	0.9911
75	1	58528177	C	T	FAM126B:NDUFB3	1	0.997	3'UTR	0.997
76	1	58528912	A	C	FAM126B:NDUFB3	1	0.9684	3'UTR	0.9684
77	1	67001790	C	T	OREG0041464	1	0.9656	3'UTR	0.9656
78	1	67002126	T	C	OREG0041464	1	0.9991	3'UTR	0.9991
79	1	67002205	A	G	OREG0041464	1	0.944	3'UTR	0.944
80	1	152517798	T	C	ARPC5:RGL1	1	0.9189	3'UTR	0.9189
81	1	152774368	T	C	ARPC5:RGL1	1	0.9204	3'UTR	0.9204
82	1	161018053	G	T	NR_002578:ZBTB37	1	0.9956	3'UTR	0.9956
83	1	161018517	G	A	NR_002578:ZBTB37	1	0.9489	3'UTR	0.9489
84	1	161018584	A	G	NR_002578:ZBTB37	1	0.9338	3'UTR	0.9338
85	1	161019401	C	T	NR_002578:ZBTB37	1	0.9243	3'UTR	0.9243
86	1	171341980	A	C	PFDN2:NIT1	1	0.9185	3'UTR	0.9185
87	1	171342026	T	G	PFDN2:NIT1	1	0.9463	3'UTR	0.9463
88	1	171358040	G	A	PFDN2:NIT1	1	0.9581	3'UTR	0.9581
89	1	171358061	C	T	PFDN2:NIT1	1	0.9991	3'UTR	0.9991
90	1	187235071	T	C	GPATCH2:SPATA17	1	0.9319	3'UTR	0.9319
91	1	187235485	G	C	GPATCH2:SPATA17	1	0.9996	3'UTR	0.9996
92	2	53217680	T	A	HYPA:PFAAP1	1	0.9387	3'UTR	0.9387
93	2	119585814	C	T	EXDL1:CHP	1	0.9136	3'UTR	0.9136
94	2	119586354	T	G	EXDL1:CHP	1	0.9087	3'UTR	0.9087
95	2	119649315	A	T	OIP5:NUSAP1	1	0.9354	3'UTR	0.9354
96	2	120355447	G	A	TMEM87A:GANC	1	0.9317	3'UTR	0.9317
97	2	120356057	C	A	TMEM87A:GANC	1	0.9646	3'UTR	0.9646
98	2	120619912	G	A	LRRC57:CEP27	1	0.9371	3'UTR	0.9371
99	2	121128567	C	T	LCMT2:ADAL	1	0.9246	3'UTR	0.9246
100	2	125831912	A	G	COPS2:GALK2	1	0.9866	3'UTR	0.9866
101	2	127242656	C	T	TMEM127:CIAO1	1	0.9073	3'UTR	0.9073
102	2	144471742	G	A	C20orf12:POLR3F	1	0.9957	3'UTR	0.9957
103	2	144471786	C	T	C20orf12:POLR3F	1	0.9992	3'UTR	0.9992
104	2	144471963	G	T	C20orf12:POLR3F	1	0.996	3'UTR	0.996
105	2	144472756	A	C	C20orf12:POLR3F	1	0.9843	3'UTR	0.9843
106	2	144538800	A	C	C20orf12:POLR3F	1	0.9966	3'UTR	0.9966
107	2	144540827	T	A	C20orf12:POLR3F	1	0.9812	3'UTR	0.9812
108	2	153261766	G	A	PLAGL2:POFUT1	1	0.9518	3'UTR	0.9518
109	2	158075404	A	G	KIAA0406:C20orf77	1	0.9366	3'UTR	0.9366
110	3	65382244	A	G	OREG0032878	1	0.9958	3'UTR	0.9958
111	3	100205824	G	A	GDAP2:WDR3	1	0.9362	3'UTR	0.9362
112	3	100205860	A	C	GDAP2:WDR3	1	0.9182	3'UTR	0.9182
113	3	100206392	A	G	GDAP2:WDR3	1	0.9211	3'UTR	0.9211
114	3	117061201	T	C	OREG0032970;OREG0047466	1	0.9166	3'UTR	0.9166
115	3	132981961	T	C	INTS12:GSTCD	1	0.982	3'UTR	0.982
116	3	132983026	C	T	INTS12:GSTCD	1	0.9503	3'UTR	0.9503
117	3	146581623	T	C	NA:DNASE2B	1	0.9925	3'UTR	0.9925
118	3	158068267	C	A	LRRC40:SFRS11	1	0.9273	3'UTR	0.9273
119	4	41519191	C	G	C9orf25:DNAI1	1	0.9353	3'UTR	0.9353
120	4	119224619	T	A	OREG0048130	1	0.9508	3'UTR	0.9508
121	4	126743978	G	A	KIAA0319L:NCDN	1	0.9392	3'UTR	0.9392
122	4	138457497	G	A	OREG0048267	1	0.9743	3'UTR	0.9743
123	4	138457499	A	C	OREG0048267	1	0.9535	3'UTR	0.9535
124	4	139299202	C	T	OREG0048276;AKR7A2:PQLC2	1	0.9913	3'UTR	0.9913
125	4	139299377	C	T	OREG0048276;AKR7A2:PQLC2	1	0.9038	3'UTR	0.9038
126	4	148098840	C	T	MAD2L2:C1orf187	1	0.9068	3'UTR	0.9068
127	4	148100633	C	T	MAD2L2:C1orf187	1	0.9909	3'UTR	0.9909
128	4	148101509	T	C	MAD2L2:C1orf187	1	0.9978	3'UTR	0.9978
129	4	155865716	A	T	CPSF3L:MGC10334	1	0.9486	3'UTR	0.9486
130	5	21661677	G	A	DKFZp434L2422:ARMC10	1	0.9354	3'UTR	0.9354
131	5	91969967	G	A	RCHY1:THAP6	1	0.9993	3'UTR	0.9993
132	5	91971830	C	T	RCHY1:THAP6	1	0.9358	3'UTR	0.9358
133	5	107642613	T	A	GLMN:C1orf82	1	0.967	3'UTR	0.967
134	5	118263080	A	G	C12orf49:TMEM118	1	0.916	3'UTR	0.916
135	5	147017772	C	T	OREG0049100	1	0.9698	3'UTR	0.9698
136	5	147018279	A	G	OREG0049100	1	0.9979	3'UTR	0.9979
137	6	71979061	C	G	POLR1A:PTCD3	1	0.9001	3'UTR	0.9001
138	6	136830391	T	G	WBP11:C12orf60	1	0.9054	3'UTR	0.9054
139	6	146597854	A	C	C12orf11:FGFR1OP2	1	0.9079	3'UTR	0.9079
140	6	146598000	T	A	C12orf11:FGFR1OP2	1	0.9195	3'UTR	0.9195
141	6	146598017	T	C	C12orf11:FGFR1OP2	1	0.9296	3'UTR	0.9296
142	7	19006261	C	T	OREG0050457	1	0.9975	3'UTR	0.9975
143	7	19013445	C	T	SYMPK:FOXA3	1	0.9987	3'UTR	0.9987
144	7	64376611	C	T	MCEE:MPHOSPH10	1	0.9141	3'UTR	0.9141
145	7	66646524	C	T	LINS1:ASB7	1	0.913	3'UTR	0.913
146	7	66677737	C	T	LINS1:ASB7	1	0.9207	3'UTR	0.9207
147	7	66677892	T	C	LINS1:ASB7	1	0.911	3'UTR	0.911
148	7	92836840	G	A	RAB30:BC031316	1	0.9468	3'UTR	0.9468
149	7	92836920	T	A	RAB30:BC031316	1	0.9656	3'UTR	0.9656
150	7	97686375	C	T	RSF1:C11orf67	1	0.9996	3'UTR	0.9996
151	7	97686517	G	C	RSF1:C11orf67	1	0.9765	3'UTR	0.9765
152	7	97686871	T	C	RSF1:C11orf67	1	0.9552	3'UTR	0.9552
153	7	97687244	T	A	RSF1:C11orf67	1	0.9609	3'UTR	0.9609
154	7	97688055	T	G	RSF1:C11orf67	1	0.9326	3'UTR	0.9326
155	7	97688058	C	T	RSF1:C11orf67	1	0.9514	3'UTR	0.9514
156	7	97689129	T	C	RSF1:C11orf67	1	0.9611	3'UTR	0.9611
157	7	97689683	T	C	RSF1:C11orf67	1	0.965	3'UTR	0.965
158	7	97689823	A	G	RSF1:C11orf67	1	0.9934	3'UTR	0.9934
159	7	97691545	T	G	RSF1:C11orf67	1	0.968	3'UTR	0.968
160	7	99838529	T	C	FLJ00225:SPCS2	1	0.9551	3'UTR	0.9551
161	7	99838792	C	T	FLJ00225:SPCS2	1	0.9458	3'UTR	0.9458
162	7	100326829	A	G	DKFZP586P0123:PPME1	1	0.9973	3'UTR	0.9973
163	7	100326924	C	A	DKFZP586P0123:PPME1	1	0.9346	3'UTR	0.9346
164	7	100422768	C	T	DKFZP586P0123:PPME1	1	0.9168	3'UTR	0.9168
165	8	26030770	C	A	RNF170:HOOK3	1	0.9372	3'UTR	0.9372
166	8	26030786	A	G	RNF170:HOOK3	1	0.9372	3'UTR	0.9372
167	8	26031007	C	T	RNF170:HOOK3	1	0.9265	3'UTR	0.9265
168	8	26031031	C	T	RNF170:HOOK3	1	0.9265	3'UTR	0.9265
169	8	26031638	C	T	RNF170:HOOK3	1	0.9405	3'UTR	0.9405
170	8	70071906	T	C	SF4:KIAA0892	1	0.9633	3'UTR	0.9633
171	8	85260738	A	C	VPS35:ORC6L	1	0.9594	3'UTR	0.9594
172	8	85260792	T	C	VPS35:ORC6L	1	0.9724	3'UTR	0.9724
173	8	85717668	A	G	ITFG1:PHKB	1	0.9204	3'UTR	0.9204
174	8	85718516	A	G	ITFG1:PHKB	1	0.9736	3'UTR	0.9736
175	8	91217529	A	G	KIAA1005:FTO	1	0.9902	3'UTR	0.9902
176	8	91217988	A	C	KIAA1005:FTO	1	0.9591	3'UTR	0.9591
177	8	91218117	T	A	KIAA1005:FTO	1	0.9405	3'UTR	0.9405
178	8	91219741	A	G	KIAA1005:FTO	1	0.9416	3'UTR	0.9416
179	8	91220148	G	A	KIAA1005:FTO	1	0.9995	3'UTR	0.9995
180	8	94819841	G	A	OREG0051405	1	0.9771	3'UTR	0.9771
181	8	94822820	G	A	CIAPIN1:COQ9	1	0.9878	3'UTR	0.9878
182	8	94854803	T	C	CIAPIN1:COQ9	1	0.9927	3'UTR	0.9927
183	8	107058792	A	C	COG8:NIP7	1	0.9351	3'UTR	0.9351
184	9	35216775	A	G	SRPR:FOXRED1	1	0.9437	3'UTR	0.9437
185	9	35247888	A	G	RPUSD4:FAM118B	1	0.9441	3'UTR	0.9441
186	9	44335567	C	T	OREG0051716	1	0.9931	3'UTR	0.9931
187	9	86553255	T	C	PGM3:RWDD2	1	0.978	3'UTR	0.978
188	9	86553316	A	G	PGM3:RWDD2	1	0.9935	3'UTR	0.9935
189	9	86553327	C	G	PGM3:RWDD2	1	0.9967	3'UTR	0.9967
190	9	86555167	T	A	PGM3:RWDD2	1	0.996	3'UTR	0.996
191	9	88452422	A	C	phastConsElements30wayPlacental	0.975	0.9692	3'UTR	0.945
192	9	105162914	C	T	ASTE1:NEK11	1	0.9974	3'UTR	0.9974
193	9	106452820	C	A	p300	1	0.9568	3'UTR	0.9568
194	9	111274549	T	C	EPM2AIP1:MLH1	1	0.9962	3'UTR	0.9962
195	9	111274953	A	T	EPM2AIP1:MLH1	1	0.9944	3'UTR	0.9944
196	10	13524546	G	C	DEADC1:PEX3	1	0.9057	3'UTR	0.9057
197	10	13562925	C	T	DEADC1:PEX3	1	0.9764	3'UTR	0.9764
198	10	13563025	G	A	DEADC1:PEX3	1	0.9249	3'UTR	0.9249
199	10	93518193	T	C	OREG0042204;OREG0035253	1	0.9824	3'UTR	0.9824
200	10	93971584	T	C	FGD6:DKFZp761C241	1	0.9566	3'UTR	0.9566
201	10	93972518	G	A	FGD6:DKFZp761C241	1	0.9207	3'UTR	0.9207
202	10	93987170	T	C	FGD6:DKFZp761C241	1	0.9639	3'UTR	0.9639
203	10	94142124	A	G	FGD6:DKFZp761C241	1	0.951	3'UTR	0.951
204	10	94143594	C	T	FGD6:DKFZp761C241	1	0.9875	3'UTR	0.9875
205	10	94143891	T	C	FGD6:DKFZp761C241	1	0.9048	3'UTR	0.9048
206	11	57483896	C	A	C5orf3:MFAP3	1	0.9524	3'UTR	0.9524
207	11	57530399	C	G	C5orf3:MFAP3	1	0.9579	3'UTR	0.9579
208	11	57532136	T	C	C5orf3:MFAP3	1	0.9959	3'UTR	0.9959
209	11	57532881	C	T	C5orf3:MFAP3	1	0.9601	3'UTR	0.9601
210	11	69299610	A	G	TRAPPC1:CNTROB	1	0.936	3'UTR	0.936
211	11	69299614	T	C	TRAPPC1:CNTROB	1	0.9529	3'UTR	0.9529
212	11	70440670	A	C	OREG0042770	1	0.9956	3'UTR	0.9956
213	11	70688452	G	A	INCA1:KIF1C	1	0.9959	3'UTR	0.9959
214	11	70688567	A	G	INCA1:KIF1C	1	0.903	3'UTR	0.903
215	11	70729104	G	A	INCA1:KIF1C	1	0.9311	3'UTR	0.9311
216	11	70730700	A	G	OREG0035503;OREG0042779;INCA1:KIF1C	1	0.97	3'UTR	0.97
217	11	71008685	T	A	DERL2:MIS12	1	0.9963	3'UTR	0.9963
218	11	71008688	C	T	DERL2:MIS12	1	0.9614	3'UTR	0.9614
219	11	71008967	G	A	DERL2:MIS12	1	0.9837	3'UTR	0.9837
220	11	72438396	A	G	OREG0035509	1	0.9246	3'UTR	0.9246
221	11	72925627	C	T	ZZEF1:CYB5D2	1	0.9862	3'UTR	0.9862
222	11	72927039	G	A	ZZEF1:CYB5D2	1	0.934	3'UTR	0.934
223	11	84400923	C	T	ACACA:TADA2L	1	0.9058	3'UTR	0.9058
224	11	84401376	G	A	ACACA:TADA2L	1	0.9839	3'UTR	0.9839
225	11	84401472	A	G	ACACA:TADA2L	1	0.989	3'UTR	0.989
226	11	86584046	A	C	OREG0042916	1	0.9276	3'UTR	0.9276
227	11	90493892	C	A	COX11:STXBP4	1	0.9684	3'UTR	0.9684
228	11	97023669	A	G	OREG0042976	1	0.9422	3'UTR	0.9422
229	11	99067972	G	T	OREG0043000	1	0.9682	3'UTR	0.9682
230	11	101189726	T	C	CCR10:CNTNAP1	1	0.9175	3'UTR	0.9175
231	11	101418933	T	G	AARSD1:RUNDC1	1	0.9668	3'UTR	0.9668
232	11	101580954	A	G	NA:NBR1	1	0.994	3'UTR	0.994
233	11	102885037	C	G	EFTUD2:CCDC103	1	0.9031	3'UTR	0.9031
234	11	115584912	G	T	GGA3:MRPS7	1	0.9883	3'UTR	0.9883
235	11	119264708	C	T	TBC1D16:CCDC40	1	0.9757	3'UTR	0.9757
236	12	104106132	T	C	OREG004304	1	0.9393	3'UTR	0.9393
237	12	111725390	G	A	BAG5:C14orf153	1	0.965	3'UTR	0.965
238	12	111828091	G	C	XRCC3:ZFYVE21	1	0.9098	3'UTR	0.9098
239	13	47083191	A	G	TPMT:AOF1	1	0.9195	3'UTR	0.9195
240	13	47083613	T	C	TPMT:AOF1	1	0.9929	3'UTR	0.9929
241	13	47083842	C	A	TPMT:AOF1	1	0.9539	3'UTR	0.9539
242	13	55319964	T	C	RAB24:PRELID1	1	0.9501	3'UTR	0.9501
243	13	55319995	T	G	RAB24:PRELID1	1	0.9805	3'UTR	0.9805
244	13	66997824	T	G	MTERFD1:PTDSS1	1	0.9795	3'UTR	0.9795
245	13	66997871	T	C	MTERFD1:PTDSS1	1	0.921	3'UTR	0.921
246	13	68592284	T	C	FASTKD3:MTRR	1	0.9298	3'UTR	0.9298
247	13	97252598	A	G	p300	1	0.9461	3'UTR	0.9461
248	13	99320018	C	T	MRPS27:PTCD2	1	0.9779	3'UTR	0.9779
249	13	108194423	A	G	ERCC8:mimitin	1	0.9966	3'UTR	0.9966
250	14	47241136	G	A	WDHD1:SOCS4	1	0.9685	3'UTR	0.9685
251	14	48513920	G	A	p300	1	0.9995	3'UTR	0.9995
252	14	50917420	C	T	OSGEP:APEX1	1	0.9721	3'UTR	0.9721
253	14	51905483	C	T	OREG0044289	1	0.9689	3'UTR	0.9689
254	14	51905487	C	T	OREG0044289	1	0.9689	3'UTR	0.9689
255	14	51905594	A	G	OREG0044289	1	0.9681	3'UTR	0.9681
256	14	51905864	G	A	OREG0044289	1	0.9993	3'UTR	0.9993
257	14	51906085	A	G	OREG0044289	1	0.9854	3'UTR	0.9854
258	14	52263672	C	G	RAB2B:KIAA0737	1	0.978	3'UTR	0.978
259	14	52296064	T	A	RAB2B:KIAA0737	1	0.9928	3'UTR	0.9928
260	14	99035496	T	G	LOC440145:C13orf34	1	0.917	3'UTR	0.917
261	14	99035946	A	G	LOC440145:C13orf34	1	0.916	3'UTR	0.916
262	14	99036005	T	C	LOC440145:C13orf34	1	0.9253	3'UTR	0.9253
263	14	99074277	C	G	LOC440145:C13orf34	1	0.9359	3'UTR	0.9359
264	15	25363800	T	C	FLJ34047:BASP1	1	0.9875	3'UTR	0.9875
265	15	25363932	T	C	FLJ34047:BASP1	1	0.9649	3'UTR	0.9649
266	15	81865509	C	T	PHF5A:ACO2	1	0.934	3'UTR	0.934
267	15	81865751	T	G	PHF5A:ACO2	1	0.9429	3'UTR	0.9429
268	15	85144356	A	G	SMC1B:RIBC2	1	0.9438	3'UTR	0.9438
269	16	10525949	C	A	OREG0044984	1	0.9191	3'UTR	0.9191
270	16	37510831	G	C	RABL3:GTF2E1	1	0.9447	3'UTR	0.9447
271	16	37572051	T	C	RABL3:GTF2E1	1	0.9962	3'UTR	0.9962
272	16	37572318	C	T	RABL3:GTF2E1	1	0.9147	3'UTR	0.9147
273	16	37572325	T	C	RABL3:GTF2E1	1	0.905	3'UTR	0.905
274	16	45140623	C	T	ATG3:SLC35A5	1	0.9031	3'UTR	0.9031
275	17	84185358	G	T	OREG0045746	1	0.9535	3'UTR	0.9535
276	17	84658395	G	A	ABCG5:ABCG8	1	0.9947	3'UTR	0.9947
277	17	84699212	T	C	ABCG5:ABCG8	1	0.9122	3'UTR	0.9122
278	17	84699773	A	G	ABCG5:ABCG8	1	0.9846	3'UTR	0.9846
279	18	34632698	C	T	BRD8:KIF20A	1	0.9229	3'UTR	0.9229
280	18	34633128	A	G	BRD8:KIF20A	1	0.9394	3'UTR	0.9394
281	19	46531287	A	T	ARL3:SFXN2	1	0.9586	3'UTR	0.9586
282	19	46596128	A	T	ARL3:SFXN2	1	0.9488	3'UTR	0.9488
283	19	46596644	C	G	ARL3:SFXN2	1	0.9977	3'UTR	0.9977
284	X	134606687	C	T	GLA:HNRPH2	1	0.9257	3'UTR	0.9257
285	1	13374351	G	A	OREG0040927	1	0.9364	intergenic	0.9364
286	1	24108339	T	C	OREG0032163	1	0.9663	intergenic	0.9663
287	1	24108400	T	A	OREG0032163	1	0.9288	intergenic	0.9288
288	1	41605159	T	C	p300	1	0.9392	intergenic	0.9392
289	1	51996594	T	C	OREG0041398	1	0.9873	intergenic	0.9873
290	1	65179368	C	T	OREG0041453	1	0.9847	intergenic	0.9847
291	1	65841115	T	A	OREG0041456	1	0.9501	intergenic	0.9501
292	1	66901111	A	G	OREG0041461	1	0.9796	intergenic	0.9796
293	1	66901165	G	A	OREG0041461	1	0.9796	intergenic	0.9796
294	1	66901378	A	G	OREG0041461	1	0.9478	intergenic	0.9478
295	1	66998607	C	T	OREG0041463	1	0.9588	intergenic	0.9588
296	1	66998689	A	G	OREG0041463	1	0.9931	intergenic	0.9931
297	1	67092906	G	T	OREG0041466	1	0.9969	intergenic	0.9969
298	1	67103549	G	T	OREG0041467	1	0.9371	intergenic	0.9371
299	1	67103878	T	G	OREG0041467;OREG0032243	1	0.921	intergenic	0.921
300	1	67116159	A	G	OREG0041469	1	0.9371	intergenic	0.9371
301	1	67116236	A	C	OREG0041469	1	0.9955	intergenic	0.9955
302	1	67116522	G	A	OREG0041469;OREG0032245	1	0.9442	intergenic	0.9442
303	1	67366638	A	G	p300	1	0.9979	intergenic	0.9979
304	1	67366807	T	C	p300	1	0.9962	intergenic	0.9962
305	1	73702873	T	C	p300	1	0.9982	intergenic	0.9982
306	1	75660975	T	C	OREG0041523;OREG0032281	1	0.9092	intergenic	0.9092
307	1	87574481	T	C	OREG0041577	1	0.9857	intergenic	0.9857
308	1	88839603	G	A	p300	1	0.912	intergenic	0.912
309	1	105089030	G	A	p300	1	0.96	intergenic	0.96
310	1	105116094	C	T	OREG0040838	1	0.9213	intergenic	0.9213
311	1	105908466	G	T	OREG0040845;OREG0032338	1	0.975	intergenic	0.975
312	1	107978358	T	C	p300	1	0.9937	intergenic	0.9937
313	1	120643960	C	T	p300	1	0.9494	intergenic	0.9494
314	1	126830933	T	G	p300	1	0.9507	intergenic	0.9507
315	1	128578347	G	A	p300	1	0.988	intergenic	0.988
316	1	133362659	C	T	OREG0032384	1	0.9923	intergenic	0.9923
317	1	135123319	G	A	OREG0040965	1	0.9007	intergenic	0.9007
318	1	136002033	C	T	OREG0032393	1	0.9957	intergenic	0.9957
319	1	137378209	G	A	p300	1	0.9979	intergenic	0.9979
320	1	137899353	G	T	p300	1	0.9985	intergenic	0.9985
321	1	138928813	C	T	OREG0040985;OREG0032408	1	0.9927	intergenic	0.9927
322	1	153641712	T	C	p300	1	0.9728	intergenic	0.9728
323	1	153642210	C	T	p300	1	0.9091	intergenic	0.9091
324	1	153701520	T	C	OREG0041029	1	0.9057	intergenic	0.9057
325	1	153988549	T	C	OREG0041033	1	0.9406	intergenic	0.9406
326	1	154150423	T	C	OREG0041036	1	0.9663	intergenic	0.9663
327	1	154150484	C	T	OREG0041036	1	0.9712	intergenic	0.9712
328	1	154953527	T	C	OREG0041038	1	0.9053	intergenic	0.9053
329	1	154953897	T	C	OREG0041038	1	0.9402	intergenic	0.9402
330	1	155074842	G	A	OREG0041039	1	0.9081	intergenic	0.9081
331	1	156676229	C	T	OREG0041052	1	0.97	intergenic	0.97
332	1	157453360	C	T	p300	1	0.9815	intergenic	0.9815
333	1	157768269	A	G	rest_mm9_ESC_NSC_chr1_159698361_159698658	1	0.9562	intergenic	0.9562
334	1	160981009	T	C	OREG0041073	1	0.9052	intergenic	0.9052
335	1	160986685	T	C	OREG0041074	1	0.9478	intergenic	0.9478
336	1	160986942	A	C	OREG0041074	1	0.9305	intergenic	0.9305
337	1	160987268	T	A	OREG0041074;OREG0032445	1	0.9339	intergenic	0.9339
338	1	161251399	G	A	OREG0032451	1	0.9918	intergenic	0.9918
339	1	161251612	C	T	OREG0032451	1	0.9987	intergenic	0.9987
340	1	161258382	C	T	OREG0041082	1	0.9224	intergenic	0.9224
341	1	163461310	C	T	p300	1	0.9751	intergenic	0.9751
342	1	163461337	C	T	p300	1	0.9776	intergenic	0.9776
343	1	163658503	G	A	p300	1	0.9467	intergenic	0.9467
344	1	163757827	A	G	p300	1	0.9968	intergenic	0.9968
345	1	164307496	A	C	NME7:BLZF1	1	0.935	intergenic	0.935
346	1	164307648	T	A	NME7:BLZF1	1	0.9103	intergenic	0.9103
347	1	164493192	T	A	OREG0041108	1	0.9547	intergenic	0.9547
348	1	164899701	C	T	OREG0032465	1	0.948	intergenic	0.948
349	1	171224790	T	C	OREG0041154;OREG0032490	1	0.9945	intergenic	0.9945
350	1	171980343	C	A	p300	1	0.9853	intergenic	0.9853
351	1	172650997	G	C	OREG0032495	1	0.9201	intergenic	0.9201
352	1	174456330	G	A	OREG0041164	1	0.9082	intergenic	0.9082
353	1	180210299	G	A	OREG0041200;OREG0032521	1	0.9984	intergenic	0.9984
354	1	181259367	T	G	p300	1	0.9918	intergenic	0.9918
355	1	181259607	G	A	p300	1	0.9966	intergenic	0.9966
356	1	190059223	A	C	OREG0041258	1	0.991	intergenic	0.991
357	1	190106348	C	T	OREG0032551	1	0.9047	intergenic	0.9047
358	1	190107049	C	T	OREG003255	1	0.9919	intergenic	0.9919
359	1	190107208	C	T	OREG003255	1	0.9956	intergenic	0.9956
360	1	190107213	G	T	OREG003255	1	0.9984	intergenic	0.9984
361	1	190174547	T	A	OREG0041264	1	0.9044	intergenic	0.9044
362	1	190174776	A	G	OREG0041264	1	0.9886	intergenic	0.9886
363	1	191444460	C	A	OREG0041274;OREG0032562	1	0.9988	intergenic	0.9988
364	1	191444762	G	A	OREG0041274;OREG0032562	1	0.9036	intergenic	0.9036
365	1	191446469	T	C	OREG0041274	1	0.9851	intergenic	0.9851
366	1	191884027	C	G	OREG0041279	1	0.9991	intergenic	0.9991
367	1	191996545	T	C	OREG0032575	1	0.9936	intergenic	0.9936
368	1	193274761	T	C	OREG0032581	1	0.9954	intergenic	0.9954
369	1	194482693	A	G	OREG0041296;OREG0032587	1	0.9417	intergenic	0.9417
370	2	18442181	C	T	OREG0047032	1	0.9963	intergenic	0.9963
371	2	19116168	C	T	OREG0047035	1	0.9744	intergenic	0.9744
372	2	19657580	T	C	OREG0047039	1	0.9864	intergenic	0.9864
373	2	21043592	G	T	p300	1	0.9008	intergenic	0.9008
374	2	21043674	A	C	p300	1	0.9575	intergenic	0.9575
375	2	21122382	G	A	OREG0047045	1	0.976	intergenic	0.976
376	2	21917895	G	T	p300	1	0.9416	intergenic	0.9416
377	2	25472682	G	A	OREG0032620	1	0.9874	intergenic	0.9874
378	2	25472830	G	A	OREG0032620	1	0.9874	intergenic	0.9874
379	2	40433212	A	G	OREG0047161	1	0.9495	intergenic	0.9495
380	2	44526511	T	C	p300	1	0.9953	intergenic	0.9953
381	2	48001803	A	G	OREG0047177	1	0.9849	intergenic	0.9849
382	2	48002113	G	A	OREG0047177	1	0.9333	intergenic	0.9333
383	2	48002116	G	C	OREG0047177	1	0.9333	intergenic	0.9333
384	2	50964308	G	A	OREG0047194	1	0.9732	intergenic	0.9732
385	2	50964425	G	A	OREG0047194	1	0.9353	intergenic	0.9353
386	2	50983741	C	T	OREG0032646	1	0.9384	intergenic	0.9384
387	2	51015936	A	G	p300	1	0.9352	intergenic	0.9352
388	2	51045615	C	T	p300	1	0.9296	intergenic	0.9296
389	2	51268024	A	T	p300	1	0.9978	intergenic	0.9978
390	2	51869043	A	G	p300	1	0.9026	intergenic	0.9026
391	2	51869339	G	C	p300	1	0.9989	intergenic	0.9989
392	2	63510543	T	C	OREG0047255	1	0.9945	intergenic	0.9945
393	2	65285699	G	A	OREG0047263	1	0.9538	intergenic	0.9538
394	2	67902922	A	G	OREG0047271	1	0.9407	intergenic	0.9407
395	2	74075682	T	C	p300	1	0.9971	intergenic	0.9971
396	2	74673912	C	T	p300	1	0.9678	intergenic	0.9678
397	2	75209872	A	C	p300	1	0.9979	intergenic	0.9979
398	2	75351334	C	G	p300	1	0.9638	intergenic	0.9638
399	2	75632757	C	T	OREG0047313	1	0.9087	intergenic	0.9087
400	2	75643664	A	G	OREG0047314	1	0.9929	intergenic	0.9929
401	2	80384506	G	C	p300	1	0.9154	intergenic	0.9154
402	2	91636713	T	A	OREG0032691	1	0.917	intergenic	0.917
403	2	95136784	T	C	p300	1	0.9875	intergenic	0.9875
404	2	115393946	T	C	p300	1	0.9939	intergenic	0.9939
405	2	116640205	G	A	p300	1	0.9306	intergenic	0.9306
406	2	118204054	C	T	p300	1	0.9308	intergenic	0.9308
407	2	118520239	A	G	OREG0046695;p300	1	0.9965	intergenic	0.9965
408	2	118520765	A	G	OREG0046695	1	0.9209	intergenic	0.9209
409	2	120058830	T	C	OREG0046706	1	0.9466	intergenic	0.9466
410	2	122028364	C	G	OREG0046714	1	0.9152	intergenic	0.9152
411	2	122298218	C	G	DUOX2:DUOXA2	1	0.9327	intergenic	0.9327
412	2	122298349	T	G	DUOX2:DUOXA2	1	0.9917	intergenic	0.9917
413	2	122298582	G	A	DUOX2:DUOXA2	1	0.9979	intergenic	0.9979
414	2	125548782	C	T	p300	1	0.9252	intergenic	0.9252
415	2	125549349	T	C	p300	1	0.9731	intergenic	0.9731
416	2	128172185	G	A	OREG0046737	1	0.9351	intergenic	0.9351
417	2	128695860	C	T	OREG0046742	1	0.9821	intergenic	0.9821
418	2	129100949	T	G	rest_mm9_ESC_only_chr2_128926644_128926708	1	0.9597	intergenic	0.9597
419	2	131545457	A	G	OREG0046762	1	0.9118	intergenic	0.9118
420	2	144183583	A	G	OREG0046806	1	0.9613	intergenic	0.9613
421	2	144527573	G	C	C20orf12:POLR3F	1	0.9129	intergenic	0.9129
422	2	145675865	G	A	OREG0032744	1	0.9536	intergenic	0.9536
423	2	145676554	G	A	OREG0046811	1	0.9815	intergenic	0.9815
424	2	145677064	T	G	OREG0046811	1	0.9917	intergenic	0.9917
425	2	147905351	A	C	OREG0046819	1	0.9961	intergenic	0.9961
426	2	152730005	C	T	p300	1	0.9909	intergenic	0.9909
427	2	153586886	G	A	OREG0046846	1	0.9609	intergenic	0.9609
428	2	154422062	A	G	p300	1	0.9223	intergenic	0.9223
429	2	157328260	T	G	p300	1	0.9502	intergenic	0.9502
430	2	158584890	T	C	rest_mm9_ESC_NSC_chr2_158410574_158410692	1	0.9587	intergenic	0.9587
431	2	159044507	T	A	OREG0046888	1	0.9879	intergenic	0.9879
432	2	159725259	C	T	OREG0046889	1	0.9485	intergenic	0.9485
433	2	159725465	A	G	OREG0046889	1	0.985	intergenic	0.985
434	2	159730508	T	C	OREG0046890	1	0.9725	intergenic	0.9725
435	2	161148342	T	C	p300	1	0.944	intergenic	0.944
436	2	167564004	G	C	p300	1	0.9663	intergenic	0.9663
437	2	171661546	A	G	p300	1	0.9398	intergenic	0.9398
438	2	171661999	C	T	p300	1	0.9987	intergenic	0.9987
439	2	171734574	C	T	p300	1	0.9983	intergenic	0.9983
440	2	171734589	A	G	p300	1	0.9397	intergenic	0.9397
441	2	171735333	G	C	p300	1	0.9932	intergenic	0.9932
442	2	173598562	C	T	PPP4R1L:RAB22A	1	0.9911	intergenic	0.9911
443	2	173605224	A	G	PPP4R1L:RAB22A	1	0.9817	intergenic	0.9817
444	2	173618811	A	G	PPP4R1L:RAB22A	1	0.9213	intergenic	0.9213
445	2	173619050	A	G	PPP4R1L:RAB22A	1	0.9213	intergenic	0.9213
446	2	173619073	A	C	PPP4R1L:RAB22A	1	0.9275	intergenic	0.9275
447	3	3015262	G	A	OREG0047694	1	0.9212	intergenic	0.9212
448	3	7944032	T	A	p300	1	0.9949	intergenic	0.9949
449	3	7944135	C	A	p300	1	0.9462	intergenic	0.9462
450	3	8246671	C	T	OREG0047875	1	0.976	intergenic	0.976
451	3	14971897	T	C	OREG0047632	1	0.9816	intergenic	0.9816
452	3	18877550	C	T	OREG0047656	1	0.9342	intergenic	0.9342
453	3	18881096	C	A	OREG0047657	1	0.9459	intergenic	0.9459
454	3	19045241	C	A	OREG0047658	1	0.9036	intergenic	0.9036
455	3	19447641	C	G	OREG0047662	1	0.9688	intergenic	0.9688
456	3	19447678	A	G	OREG0047662	1	0.9191	intergenic	0.9191
457	3	20776800	G	A	p300	1	0.9862	intergenic	0.9862
458	3	20986290	A	T	p300	1	0.916	intergenic	0.916
459	3	20986630	G	A	p300	1	0.9991	intergenic	0.9991
460	3	21936137	G	C	OREG0047667;p300	1	0.9648	intergenic	0.9648
461	3	28737495	G	A	OREG0047692	1	0.9953	intergenic	0.9953
462	3	28737646	G	A	OREG0047692	1	0.9462	intergenic	0.9462
463	3	30212602	G	C	p300	1	0.9971	intergenic	0.9971
464	3	30221457	G	A	p300	1	0.9718	intergenic	0.9718
465	3	30547063	C	T	p300	1	0.9926	intergenic	0.9926
466	3	33905870	G	A	p300	1	0.9586	intergenic	0.9586
467	3	34104469	C	T	p300	1	0.9975	intergenic	0.9975
468	3	37297615	C	A	OREG0047722	1	0.9863	intergenic	0.9863
469	3	37672699	T	G	p300	1	0.9396	intergenic	0.9396
470	3	37897259	G	C	p300	1	0.9648	intergenic	0.9648
471	3	38128521	C	T	OREG0047730;OREG0032843	1	0.9474	intergenic	0.9474
472	3	38151841	A	T	OREG004773	1	0.9334	intergenic	0.9334
473	3	38397116	C	T	p300	1	0.9093	intergenic	0.9093
474	3	38397182	G	T	p300	1	0.9196	intergenic	0.9196
475	3	39944671	G	A	OREG0047734	1	0.9634	intergenic	0.9634
476	3	40070232	C	T	p300	1	0.9266	intergenic	0.9266
477	3	40124175	G	A	p300	1	0.9535	intergenic	0.9535
478	3	40124196	C	T	p300	1	0.9939	intergenic	0.9939
479	3	40196252	C	G	p300	1	0.9345	intergenic	0.9345
480	3	40196368	G	A	p300	1	0.9172	intergenic	0.9172
481	3	40196371	C	T	p300	1	0.9172	intergenic	0.9172
482	3	40196911	C	T	p300	1	0.995	intergenic	0.995
483	3	49642382	T	C	p300	1	0.9121	intergenic	0.9121
484	3	49642726	T	A	p300	1	0.9034	intergenic	0.9034
485	3	49887075	G	A	p300	1	0.9751	intergenic	0.9751
486	3	50888609	A	G	OREG0047753	1	0.9082	intergenic	0.9082
487	3	62786130	A	G	p300	1	0.9975	intergenic	0.9975
488	3	62786208	T	A	p300	1	0.9329	intergenic	0.9329
489	3	65989594	G	T	OREG0047820	1	0.9009	intergenic	0.9009
490	3	79223288	C	T	OREG0047858;OREG0032886	1	0.9948	intergenic	0.9948
491	3	82022322	G	T	OREG0032892	1	0.9922	intergenic	0.9922
492	3	82358069	G	T	OREG0047877	1	0.9553	intergenic	0.9553
493	3	83098953	G	A	p300	1	0.9679	intergenic	0.9679
494	3	87617434	T	C	OREG0047915	1	0.9651	intergenic	0.9651
495	3	93553803	T	G	OREG0032923	1	0.9109	intergenic	0.9109
496	3	94371770	C	T	OREG0047953	1	0.9991	intergenic	0.9991
497	3	99248454	A	G	p300	1	0.9421	intergenic	0.9421
498	3	99666557	C	T	p300	1	0.9547	intergenic	0.9547
499	3	99980854	A	C	OREG0047389	1	0.9863	intergenic	0.9863
500	3	101212831	G	A	p300	1	0.9141	intergenic	0.9141
501	3	101212876	G	A	p300	1	0.9242	intergenic	0.9242
502	3	101528171	G	C	OREG0047396	1	0.9049	intergenic	0.9049
503	3	105275407	T	G	rest_mm9_ESC_NSC_chr3_105078284_105078350	1	0.9605	intergenic	0.9605
504	3	114571382	T	C	OREG0047451	1	0.9873	intergenic	0.9873
505	3	115748304	T	C	OREG0047455;OREG0032965	1	0.9853	intergenic	0.9853
506	3	116985341	T	C	p300	1	0.9596	intergenic	0.9596
507	3	121374085	C	T	OREG0032981	1	0.9991	intergenic	0.9991
508	3	121374115	G	A	OREG0032981	1	0.9545	intergenic	0.9545
509	3	121684279	C	A	OREG0032985	1	0.9138	intergenic	0.9138
510	3	121684849	C	T	OREG0032985	1	0.9855	intergenic	0.9855
511	3	121687648	T	C	OREG0032986	1	0.9173	intergenic	0.9173
512	3	121700439	G	A	p300	1	0.9683	intergenic	0.9683
513	3	121700968	T	C	p300	1	0.9362	intergenic	0.9362
514	3	121854144	T	C	OREG0032989	1	0.9772	intergenic	0.9772
515	3	130087065	A	T	OREG0047529	1	0.9858	intergenic	0.9858
516	3	130692235	T	A	OREG0047534	1	0.9949	intergenic	0.9949
517	3	130757581	T	A	p300	1	0.941	intergenic	0.941
518	3	132565605	A	G	OREG0047545	1	0.9646	intergenic	0.9646
519	3	138276710	G	A	OREG0033030	1	0.9867	intergenic	0.9867
520	3	138410612	G	A	OREG0047567;OREG0033032	1	0.9861	intergenic	0.9861
521	3	139886417	C	A	p300	1	0.9236	intergenic	0.9236
522	3	140117592	A	G	OREG0047570	1	0.9971	intergenic	0.9971
523	3	140117799	A	G	OREG0047570	1	0.9963	intergenic	0.9963
524	3	140117929	G	A	OREG0047570	1	0.9983	intergenic	0.9983
525	3	142395889	G	A	OREG0047574	1	0.9341	intergenic	0.9341
526	3	145985494	A	G	OREG0033047	1	0.9933	intergenic	0.9933
527	3	146379770	T	C	p300	1	0.9962	intergenic	0.9962
528	3	146570756	T	A	OREG0037665;OREG0047614	1	0.9958	intergenic	0.9958
529	3	146597038	T	C	OREG0047616;OREG003305	1	0.9857	intergenic	0.9857
530	3	147130323	G	A	OREG0047620	1	0.9143	intergenic	0.9143
531	3	147130528	A	G	OREG0047620	1	0.9937	intergenic	0.9937
532	3	147182108	T	C	p300	1	0.9981	intergenic	0.9981
533	3	147182528	C	A	p300	1	0.981	intergenic	0.981
534	4	8929500	A	G	OREG0048705	1	0.9353	intergenic	0.9353
535	4	9673679	G	A	OREG0048728	1	0.9889	intergenic	0.9889
536	4	19993451	C	A	OREG0033073	1	0.9993	intergenic	0.9993
537	4	19993457	C	T	OREG0033073	1	0.9993	intergenic	0.9993
538	4	32054977	C	T	OREG0048456	1	0.902	intergenic	0.902
539	4	32055271	C	T	OREG0048456	1	0.902	intergenic	0.902
540	4	32213060	A	T	OREG0048457	1	0.9898	intergenic	0.9898
541	4	45413641	A	G	OREG0033109;OREG0048526	1	0.934	intergenic	0.934
542	4	54470933	G	A	p300	1	0.9847	intergenic	0.9847
543	4	54471352	T	C	p300	1	0.9569	intergenic	0.9569
544	4	54652486	C	T	p300	1	0.999	intergenic	0.999
545	4	55208891	A	G	p300	1	0.9338	intergenic	0.9338
546	4	55209049	C	A	p300	1	0.9977	intergenic	0.9977
547	4	55209065	G	C	p300	1	0.9338	intergenic	0.9338
548	4	55392289	C	G	OREG0048582	1	0.9837	intergenic	0.9837
549	4	55571675	T	C	OREG0048585	1	0.9919	intergenic	0.9919
550	4	62722054	C	T	OREG0033203	1	0.9249	intergenic	0.9249
551	4	63594521	A	G	OREG0048631	1	0.9415	intergenic	0.9415
552	4	71131135	C	G	p300	1	0.9877	intergenic	0.9877
553	4	71230165	C	T	p300	1	0.9983	intergenic	0.9983
554	4	71230367	C	G	p300	1	0.9905	intergenic	0.9905
555	4	71230559	A	G	p300	1	0.9362	intergenic	0.9362
556	4	71230843	G	T	p300	1	0.943	intergenic	0.943
557	4	71933646	T	C	p300	1	0.9993	intergenic	0.9993
558	4	71933962	G	T	p300	1	0.9552	intergenic	0.9552
559	4	72627879	T	A	p300	1	0.9967	intergenic	0.9967
560	4	91092367	C	T	p300	1	0.9981	intergenic	0.9981
561	4	95143842	C	T	OREG0048716	1	0.9521	intergenic	0.9521
562	4	105285781	C	T	OREG0033262	1	0.9674	intergenic	0.9674
563	4	114819154	G	C	p300	1	0.984	intergenic	0.984
564	4	118356520	A	C	OREG0048119	1	0.9255	intergenic	0.9255
565	4	118356583	T	C	OREG0048119	1	0.906	intergenic	0.906
566	4	118356857	C	T	OREG0048119	1	0.9337	intergenic	0.9337
567	4	118643255	G	T	p300	1	0.9967	intergenic	0.9967
568	4	120377827	T	C	rest_mm9_ESC_only_chr4_120050398_120050594	1	0.9927	intergenic	0.9927
569	4	120377930	C	T	rest_mm9_ESC_only_chr4_120050398_120050594	1	0.999	intergenic	0.999
570	4	124278119	G	A	p300	1	0.9962	intergenic	0.9962
571	4	124360264	G	A	p300	1	0.9974	intergenic	0.9974
572	4	127414512	C	T	p300	1	0.9578	intergenic	0.9578
573	4	129585333	C	A	OREG0048188	1	0.9413	intergenic	0.9413
574	4	129585340	A	C	OREG0048188	1	0.9244	intergenic	0.9244
575	4	132947249	A	C	OREG0048214	1	0.9287	intergenic	0.9287
576	4	132947389	T	C	OREG0048214	1	0.9769	intergenic	0.9769
577	4	133090607	G	A	OREG0048219	1	0.9965	intergenic	0.9965
578	4	133091062	C	T	p300	1	0.9987	intergenic	0.9987
579	4	133091284	T	G	p300	1	0.918	intergenic	0.918
580	4	133282193	G	A	p300	1	0.9319	intergenic	0.9319
581	4	133546021	T	C	OREG0048222	1	0.9378	intergenic	0.9378
582	4	133552433	C	T	OREG0048223;OREG0033313	1	0.963	intergenic	0.963
583	4	133675731	A	G	rest_mm9_ESC_only_chr4_133231586_133231732	1	0.9374	intergenic	0.9374
584	4	133814377	C	G	OREG0048228	1	0.9986	intergenic	0.9986
585	4	134430171	C	T	p300	1	0.9495	intergenic	0.9495
586	4	134430958	T	A	p300	1	0.9982	intergenic	0.9982
587	4	136140206	T	C	p300	1	0.9985	intergenic	0.9985
588	4	137231748	C	T	OREG0048255	1	0.9481	intergenic	0.9481
589	4	139573293	T	C	OREG0048283	1	0.9777	intergenic	0.9777
590	4	139977388	C	T	OREG0048289	1	0.9003	intergenic	0.9003
591	4	139977529	C	T	OREG0048289	1	0.9143	intergenic	0.9143
592	4	140860835	G	A	OREG0048298	1	0.9916	intergenic	0.9916
593	4	140957973	G	A	p300	1	0.9468	intergenic	0.9468
594	4	141273397	A	C	OREG0048306	1	0.9976	intergenic	0.9976
595	4	141273419	C	T	OREG0048306	1	0.9587	intergenic	0.9587
596	4	141273518	C	T	OREG0048306	1	0.9956	intergenic	0.9956
597	4	141363242	A	T	OREG0048310	1	0.9093	intergenic	0.9093
598	4	141363498	T	C	OREG0048310;OREG0033339	1	0.9234	intergenic	0.9234
599	4	142506636	G	A	OREG0048324	1	0.9691	intergenic	0.9691
600	4	148130846	C	T	MAD2L2:C1orf187	1	0.9759	intergenic	0.9759
601	4	148215641	C	G	OREG0048346	1	0.9346	intergenic	0.9346
602	4	148229894	C	T	rest_mm9_ESC_NSC_chr4_147603894_147604017	1	0.9044	intergenic	0.9044
603	4	148695970	T	C	OREG0048351	1	0.9674	intergenic	0.9674
604	4	150685580	T	C	OREG0048384	1	0.9154	intergenic	0.9154
605	4	151045239	C	A	OREG0048389;OREG0033366	1	0.9305	intergenic	0.9305
606	5	15831605	C	T	OREG0049142	1	0.9924	intergenic	0.9924
607	5	21733222	C	T	p300	1	0.9369	intergenic	0.9369
608	5	23387204	A	G	p300	1	0.9497	intergenic	0.9497
609	5	44240942	A	C	OREG0049259	1	0.9116	intergenic	0.9116
610	5	64579751	C	G	OREG0049317	1	0.9979	intergenic	0.9979
611	5	64753257	T	C	OREG0033422	1	0.9551	intergenic	0.9551
612	5	64753356	T	C	OREG0033422	1	0.9551	intergenic	0.9551
613	5	73474608	G	A	OREG003344	1	0.9751	intergenic	0.9751
614	5	73475206	C	T	OREG0049371	1	0.9256	intergenic	0.9256
615	5	74734368	G	A	p300	1	0.9219	intergenic	0.9219
616	5	74905413	C	T	OREG0049382	1	0.9951	intergenic	0.9951
617	5	75744757	C	T	OREG0033447	1	0.9414	intergenic	0.9414
618	5	75746283	T	C	OREG0033449	1	0.9901	intergenic	0.9901
619	5	92997833	G	C	p300	1	0.9178	intergenic	0.9178
620	5	101426233	A	C	p300	1	0.9348	intergenic	0.9348
621	5	101524544	G	A	p300	1	0.9434	intergenic	0.9434
622	5	101552083	G	C	OREG0048756	1	0.9993	intergenic	0.9993
623	5	104416462	A	T	p300	1	0.9886	intergenic	0.9886
624	5	111288449	A	G	OREG0033497	1	0.9102	intergenic	0.9102
625	5	111288453	G	A	OREG0033497	1	0.9202	intergenic	0.9202
626	5	112237753	G	A	p300	1	0.9863	intergenic	0.9863
627	5	116591986	C	T	p300	1	0.9976	intergenic	0.9976
628	5	123851339	A	G	OREG0048937	1	0.9227	intergenic	0.9227
629	5	126358539	C	T	rest_mm9_ESC_only_chr5_126838885_126838936	1	0.9232	intergenic	0.9232
630	5	139536043	A	G	p300	1	0.9404	intergenic	0.9404
631	6	10334389	G	C	OREG0049523	1	0.9866	intergenic	0.9866
632	6	10334570	A	G	OREG0049523	1	0.9978	intergenic	0.9978
633	6	10334695	A	G	OREG0049523	1	0.9993	intergenic	0.9993
634	6	17248575	A	G	p300	1	0.9072	intergenic	0.9072
635	6	47920066	G	A	OREG0049936	1	0.9616	intergenic	0.9616
636	6	48504619	A	G	OREG0049940	1	0.9134	intergenic	0.9134
637	6	48504652	G	A	OREG0049940	1	0.9805	intergenic	0.9805
638	6	48626946	C	T	OREG0049941	1	0.9923	intergenic	0.9923
639	6	50777000	G	A	p300	1	0.9394	intergenic	0.9394
640	6	51197019	G	T	p300	1	0.9036	intergenic	0.9036
641	6	51197310	A	G	p300	1	0.9071	intergenic	0.9071
642	6	54759779	G	A	OREG0049988	1	0.9255	intergenic	0.9255
643	6	55178637	C	T	OREG0049996	1	0.9647	intergenic	0.9647
644	6	55178650	T	C	OREG0049996	1	0.983	intergenic	0.983
645	6	71189350	A	G	OREG0050042	1	0.9052	intergenic	0.9052
646	6	71908858	T	C	POLR1A:PTCD3;p300	1	0.9623	intergenic	0.9623
647	6	72058463	T	C	OREG005005	1	0.93	intergenic	0.93
648	6	72235662	G	T	OREG0050058	1	0.9902	intergenic	0.9902
649	6	73232257	C	T	OREG0050077;OREG0033769	1	0.9124	intergenic	0.9124
650	6	86569331	G	C	OREG0050112	1	0.9943	intergenic	0.9943
651	6	88942941	A	C	OREG0050133	1	0.9102	intergenic	0.9102
652	6	90765743	G	A	OREG0050155	1	0.9595	intergenic	0.9595
653	6	90771622	A	C	OREG0050156	1	0.9779	intergenic	0.9779
654	6	94780300	G	A	OREG0033821	1	0.9812	intergenic	0.9812
655	6	94780325	T	C	OREG0033821	1	0.959	intergenic	0.959
656	6	94780326	G	A	OREG0033821	1	0.9873	intergenic	0.9873
657	6	95934526	C	A	OREG0033828	1	0.9925	intergenic	0.9925
658	6	98383873	A	C	OREG0050205	1	0.9969	intergenic	0.9969
659	6	98383919	G	A	OREG0050205	1	0.9538	intergenic	0.9538
660	6	98384140	T	G	OREG0050205	1	0.9951	intergenic	0.9951
661	6	108212088	A	G	OREG0049530	1	0.939	intergenic	0.939
662	6	108212111	T	G	OREG0049530	1	0.9006	intergenic	0.9006
663	6	108212234	C	A	OREG0049530	1	0.9006	intergenic	0.9006
664	6	108212949	A	T	OREG0049530	1	0.9949	intergenic	0.9949
665	6	109009682	A	T	p300	1	0.9116	intergenic	0.9116
666	6	125502593	C	T	OREG0049652	1	0.9822	intergenic	0.9822
667	6	134035536	T	A	OREG0049692	1	0.9659	intergenic	0.9659
668	6	134607168	G	T	OREG0049700	1	0.9127	intergenic	0.9127
669	6	135292220	G	A	OREG0049711	1	0.9098	intergenic	0.9098
670	6	135323522	A	G	OREG0049712	1	0.9081	intergenic	0.9081
671	6	135323533	G	A	OREG0049712	1	0.9599	intergenic	0.9599
672	6	135542491	G	A	OREG0033988	1	0.9914	intergenic	0.9914
673	6	135560108	C	T	OREG0049713	1	0.936	intergenic	0.936
674	6	136468463	G	A	p300	1	0.9987	intergenic	0.9987
675	6	136468640	C	A	p300	1	0.9969	intergenic	0.9969
676	6	136468700	G	A	p300	1	0.9796	intergenic	0.9796
677	6	138583508	G	T	rest_mm9_ESC_NSC_chr6_138531988_138532083	1	0.9861	intergenic	0.9861
678	6	138754517	G	A	p300	1	0.9991	intergenic	0.9991
679	6	138754969	C	T	p300	1	0.9977	intergenic	0.9977
680	6	138755088	A	G	p300	1	0.9602	intergenic	0.9602
681	6	139587146	A	G	OREG0033993	1	0.9601	intergenic	0.9601
682	6	139587202	C	A	OREG0033993	1	0.9256	intergenic	0.9256
683	6	144251184	G	A	p300	1	0.9303	intergenic	0.9303
684	6	144252367	T	C	p300	1	0.976	intergenic	0.976
685	6	144252382	A	G	p300	1	0.9913	intergenic	0.9913
686	6	144252443	G	A	p300	1	0.97	intergenic	0.97
687	6	144783303	G	A	OREG0049764	1	0.9667	intergenic	0.9667
688	6	144783333	A	G	OREG0049764	1	0.9766	intergenic	0.9766
689	7	16615314	C	T	OREG0050452	1	0.9782	intergenic	0.9782
690	7	24394840	G	A	p300	1	0.9344	intergenic	0.9344
691	7	24394967	A	T	p300	1	0.9132	intergenic	0.9132
692	7	29983803	G	C	p300	1	0.9527	intergenic	0.9527
693	7	30729500	C	T	OREG0050514	1	0.9991	intergenic	0.9991
694	7	31115819	C	T	OREG0050520	1	0.9726	intergenic	0.9726
695	7	31115982	G	C	OREG0050520	1	0.9141	intergenic	0.9141
696	7	40391420	C	A	p300	1	0.9772	intergenic	0.9772
697	7	40391443	A	G	p300	1	0.9772	intergenic	0.9772
698	7	40719364	G	T	OREG0050554	1	0.9389	intergenic	0.9389
699	7	44359332	A	G	OREG0050561	1	0.9817	intergenic	0.9817
700	7	45896723	C	T	UNQ5922:SYNGR4	1	0.9856	intergenic	0.9856
701	7	45896777	G	T	UNQ5922:SYNGR4	1	0.9675	intergenic	0.9675
702	7	45896784	C	T	UNQ5922:SYNGR4	1	0.9267	intergenic	0.9267
703	7	49512188	A	G	p300	1	0.9457	intergenic	0.9457
704	7	49640357	C	G	p300	1	0.9657	intergenic	0.9657
705	7	63019553	T	C	p300	1	0.9856	intergenic	0.9856
706	7	63956872	T	G	p300	1	0.9158	intergenic	0.9158
707	7	65469621	G	A	OREG0050633	1	0.9269	intergenic	0.9269
708	7	65803751	C	T	OREG0050635	1	0.9761	intergenic	0.9761
709	7	65804143	C	A	OREG0050635	1	0.9056	intergenic	0.9056
710	7	65804178	A	G	OREG0050635	1	0.9838	intergenic	0.9838
711	7	66737550	G	T	OREG0050645	1	0.9904	intergenic	0.9904
712	7	68917985	C	A	OREG0050666	1	0.9553	intergenic	0.9553
713	7	70524315	T	C	OREG005067	1	0.9392	intergenic	0.9392
714	7	71467611	T	C	OREG0050677	1	0.9836	intergenic	0.9836
715	7	71467816	A	G	OREG0050677	1	0.9485	intergenic	0.9485
716	7	73595484	T	A	p300	1	0.9118	intergenic	0.9118
717	7	79505959	G	A	p300	1	0.9351	intergenic	0.9351
718	7	79526402	C	T	p300	1	0.9967	intergenic	0.9967
719	7	81726648	C	T	p300	1	0.9469	intergenic	0.9469
720	7	83061292	T	C	p300	1	0.9626	intergenic	0.9626
721	7	83476058	A	G	p300	1	0.9048	intergenic	0.9048
722	7	94975714	A	G	p300	1	0.9951	intergenic	0.9951
723	7	97804504	A	G	p300	1	0.9535	intergenic	0.9535
724	7	98440151	A	G	rest_mm9_ESC_NSC_chr7_105588640_105588680	1	0.9236	intergenic	0.9236
725	7	99976253	A	T	OREG0050788	1	0.9858	intergenic	0.9858
726	7	100148730	T	G	OREG0050217	1	0.9932	intergenic	0.9932
727	7	100372099	A	G	OREG0050220;DKFZP586P0123:PPME1	1	0.9951	intergenic	0.9951
728	7	100536973	C	T	OREG0050222	1	0.9996	intergenic	0.9996
729	7	100537051	G	A	OREG0050222	1	0.9433	intergenic	0.9433
730	7	101064001	G	C	OREG0034171	1	0.9227	intergenic	0.9227
731	7	101620329	A	G	OREG0050230	1	0.9719	intergenic	0.9719
732	7	113037002	G	A	OREG0050267	1	0.9067	intergenic	0.9067
733	7	114254779	C	T	OREG0050271	1	0.9422	intergenic	0.9422
734	7	114563261	G	T	OREG0034192	1	0.947	intergenic	0.947
735	7	115291077	C	G	OREG0050282	1	0.9548	intergenic	0.9548
736	7	117946912	A	G	OREG0050297	1	0.9389	intergenic	0.9389
737	7	118001301	A	G	rest_mm9_ESC_NSC_chr7_125144795_125144841	1	0.9937	intergenic	0.9937
738	7	144895670	C	A	p300	1	0.9917	intergenic	0.9917
739	8	29544239	T	C	p300	1	0.9498	intergenic	0.9498
740	8	30924067	T	A	p300	1	0.9353	intergenic	0.9353
741	8	30924511	C	T	p300	1	0.9413	intergenic	0.9413
742	8	31273590	G	A	OREG0051087;OREG0034323	1	0.9166	intergenic	0.9166
743	8	31274562	T	C	OREG0051088;OREG0034324	1	0.9665	intergenic	0.9665
744	8	32099282	A	C	OREG0051091	1	0.9942	intergenic	0.9942
745	8	33471706	G	A	OREG0051096	1	0.9615	intergenic	0.9615
746	8	34439063	A	T	OREG0051110	1	0.9523	intergenic	0.9523
747	8	34792671	C	T	OREG0051113	1	0.9848	intergenic	0.9848
748	8	34792801	T	C	OREG0051113	1	0.9693	intergenic	0.9693
749	8	35206290	A	C	OREG0051115	1	0.9962	intergenic	0.9962
750	8	35375615	T	C	OREG0051118	1	0.9724	intergenic	0.9724
751	8	35406650	C	A	OREG0051119;OREG0034341	1	0.9845	intergenic	0.9845
752	8	35415481	C	T	OREG0051120	1	0.9776	intergenic	0.9776
753	8	36156174	G	T	p300	1	0.9621	intergenic	0.9621
754	8	36291112	A	G	OREG0034350	1	0.9941	intergenic	0.9941
755	8	36452369	A	G	OREG0051127	1	0.9965	intergenic	0.9965
756	8	36820798	G	A	OREG0034356	1	0.9419	intergenic	0.9419
757	8	37422419	A	G	OREG0034357	1	0.9774	intergenic	0.9774
758	8	38747462	G	T	rest_mm9_ESC_only_chr8_39810323_39810698	1	0.9074	intergenic	0.9074
759	8	40653607	A	C	OREG0051142	1	0.9578	intergenic	0.9578
760	8	40654185	C	T	OREG0051142	1	0.9001	intergenic	0.9001
761	8	40659777	G	A	OREG0051143	1	0.9135	intergenic	0.9135
762	8	40669818	A	T	OREG0051144;OREG0034361	1	0.9205	intergenic	0.9205
763	8	41155704	T	C	OREG0051157	1	0.9317	intergenic	0.9317
764	8	41216543	T	A	OREG0034369	1	0.9238	intergenic	0.9238
765	8	68082424	C	T	OREG005124	1	0.954	intergenic	0.954
766	8	68866440	G	A	OREG0051246	1	0.9368	intergenic	0.9368
767	8	69122044	C	A	p300	1	0.9173	intergenic	0.9173
768	8	70219736	G	A	OREG0034410	1	0.966	intergenic	0.966
769	8	81028495	C	T	OREG0051299	1	0.9402	intergenic	0.9402
770	8	84197625	G	A	p300	1	0.9921	intergenic	0.9921
771	8	84978635	G	A	OREG0051322	1	0.9397	intergenic	0.9397
772	8	88857101	A	G	OREG0034448	1	0.982	intergenic	0.982
773	8	88863283	A	C	OREG0034450	1	0.9473	intergenic	0.9473
774	8	88866516	G	A	OREG0051350	1	0.9555	intergenic	0.9555
775	8	89013162	T	C	OREG0051353	1	0.9567	intergenic	0.9567
776	8	89097461	C	T	OREG0051354	1	0.9282	intergenic	0.9282
777	8	89107689	A	G	p300	1	0.9298	intergenic	0.9298
778	8	89108120	A	G	p300	1	0.9974	intergenic	0.9974
779	8	89234153	A	C	OREG0051357	1	0.9728	intergenic	0.9728
780	8	89234201	T	C	OREG0051357	1	0.9143	intergenic	0.9143
781	8	89279798	T	C	OREG0051358	1	0.9515	intergenic	0.9515
782	8	89389013	C	G	p300	1	0.9817	intergenic	0.9817
783	8	89389073	G	A	p300	1	0.9993	intergenic	0.9993
784	8	89444698	C	T	OREG0051360	1	0.9976	intergenic	0.9976
785	8	89525308	G	A	OREG0051362	1	0.9801	intergenic	0.9801
786	8	89525362	G	T	OREG0051362	1	0.9822	intergenic	0.9822
787	8	90070110	G	A	p300	1	0.9871	intergenic	0.9871
788	8	90244689	A	T	p300	1	0.9348	intergenic	0.9348
789	8	90244966	A	C	p300	1	0.9977	intergenic	0.9977
790	8	90245489	C	T	p300	1	0.9419	intergenic	0.9419
791	8	90496205	A	G	p300	1	0.9984	intergenic	0.9984
792	8	90496313	T	C	p300	1	0.9524	intergenic	0.9524
793	8	90536333	T	C	p300	1	0.949	intergenic	0.949
794	8	90740509	T	C	p300	1	0.9842	intergenic	0.9842
795	8	90740966	G	A	p300	1	0.9209	intergenic	0.9209
796	8	91313374	A	G	KIAA1005:FTO	1	0.9274	intergenic	0.9274
797	8	92071144	T	C	p300	1	0.9938	intergenic	0.9938
798	8	92081317	A	G	p300	1	0.9054	intergenic	0.9054
799	8	98309436	T	G	p300	1	0.9139	intergenic	0.9139
800	8	98309447	G	A	p300	1	0.9752	intergenic	0.9752
801	8	107198699	C	T	OREG0050833	1	0.9139	intergenic	0.9139
802	8	108027882	G	A	p300	1	0.9567	intergenic	0.9567
803	8	114115909	G	A	p300	1	0.9986	intergenic	0.9986
804	8	114115949	G	A	p300	1	0.9448	intergenic	0.9448
805	8	114115956	T	C	p300	1	0.9215	intergenic	0.9215
806	8	116229388	G	A	p300	1	0.9255	intergenic	0.9255
807	9	32987073	C	T	p300	1	0.9993	intergenic	0.9993
808	9	33062823	G	A	p300	1	0.9958	intergenic	0.9958
809	9	35340121	A	G	p300	1	0.9923	intergenic	0.9923
810	9	37488613	C	T	OREG0051676	1	0.9149	intergenic	0.9149
811	9	41698180	T	C	p300	1	0.9849	intergenic	0.9849
812	9	41698372	C	T	p300	1	0.9519	intergenic	0.9519
813	9	41736015	C	T	p300	1	0.9896	intergenic	0.9896
814	9	41766352	T	C	p300	1	0.9979	intergenic	0.9979
815	9	41766439	T	G	p300	1	0.9965	intergenic	0.9965
816	9	41766496	C	T	p300	1	0.9979	intergenic	0.9979
817	9	41766983	G	A	p300	1	0.9123	intergenic	0.9123
818	9	41805468	T	A	p300	1	0.9461	intergenic	0.9461
819	9	41805563	A	G	p300	1	0.9328	intergenic	0.9328
820	9	41877409	A	G	p300	1	0.9652	intergenic	0.9652
821	9	41889869	T	A	p300	1	0.9765	intergenic	0.9765
822	9	41919313	A	C	p300	1	0.9848	intergenic	0.9848
823	9	41938206	C	A	p300	1	0.9527	intergenic	0.9527
824	9	41950985	G	T	p300	1	0.9426	intergenic	0.9426
825	9	41951784	C	T	p300	1	0.9341	intergenic	0.9341
826	9	42183870	A	G	p300	1	0.9951	intergenic	0.9951
827	9	42218212	A	G	OREG0051695	1	0.9225	intergenic	0.9225
828	9	42275714	T	G	OREG0051698;OREG0034711	1	0.9659	intergenic	0.9659
829	9	46381674	A	G	p300	1	0.9657	intergenic	0.9657
830	9	47321286	T	C	OREG005174	1	0.9524	intergenic	0.9524
831	9	47321312	T	C	OREG005174	1	0.9919	intergenic	0.9919
832	9	47423279	G	A	OREG0051743;OREG0034753	1	0.9922	intergenic	0.9922
833	9	47904478	C	G	p300	1	0.9016	intergenic	0.9016
834	9	47904721	G	A	p300	1	0.9949	intergenic	0.9949
835	9	48284137	G	A	OREG0034756	1	0.9181	intergenic	0.9181
836	9	48495359	G	C	C11orf71:RBM7	1	0.9073	intergenic	0.9073
837	9	48617954	T	A	OREG0034760	1	0.928	intergenic	0.928
838	9	48618290	C	T	OREG0034760	1	0.9944	intergenic	0.9944
839	9	55921644	C	T	OREG0051805	1	0.9633	intergenic	0.9633
840	9	57073662	T	C	OREG0051812	1	0.9744	intergenic	0.9744
841	9	72155305	A	G	p300	1	0.957	intergenic	0.957
842	9	74324848	C	T	OREG005195	1	0.9347	intergenic	0.9347
843	9	74656864	T	C	OREG0034850	1	0.9975	intergenic	0.9975
844	9	74656876	C	T	OREG0034850	1	0.984	intergenic	0.984
845	9	74656904	C	T	OREG0034850	1	0.9858	intergenic	0.9858
846	9	74656913	T	C	OREG0034850	1	0.9975	intergenic	0.9975
847	9	74657001	A	G	OREG0034850	1	0.9206	intergenic	0.9206
848	9	74672394	G	A	OREG0034853	1	0.9086	intergenic	0.9086
849	9	77745023	C	T	OREG0051970	1	0.9957	intergenic	0.9957
850	9	78032214	G	A	OREG0051979	1	0.9509	intergenic	0.9509
851	9	78880625	C	G	p300	1	0.9931	intergenic	0.9931
852	9	83664786	G	C	p300	1	0.9819	intergenic	0.9819
853	9	83686010	T	A	p300	1	0.9137	intergenic	0.9137
854	9	83686203	T	C	p300	1	0.9444	intergenic	0.9444
855	9	85320697	G	C	OREG0052001	1	0.9955	intergenic	0.9955
856	9	85320761	C	T	OREG0052001	1	0.9626	intergenic	0.9626
857	9	85408450	T	G	p300	1	0.9936	intergenic	0.9936
858	9	88049203	A	G	p300	1	0.9613	intergenic	0.9613
859	9	94238799	C	T	OREG0052038	1	0.999	intergenic	0.999
860	9	94456158	T	C	OREG0052040;OREG0034889	1	0.9427	intergenic	0.9427
861	9	96430939	G	A	OREG0052049	1	0.9381	intergenic	0.9381
862	9	96893542	G	A	OREG0052051	1	0.9319	intergenic	0.9319
863	9	98787753	T	C	OREG0052059	1	0.9304	intergenic	0.9304
864	9	105524868	C	T	OREG0051437	1	0.9187	intergenic	0.9187
865	9	106127018	G	A	p300	1	0.9229	intergenic	0.9229
866	9	106145610	C	T	OREG0051439	1	0.915	intergenic	0.915
867	9	106158623	T	C	OREG0034917	1	0.9374	intergenic	0.9374
868	9	106158641	C	T	OREG0034917	1	0.999	intergenic	0.999
869	9	106356798	C	G	p300	1	0.975	intergenic	0.975
870	9	106356840	C	G	p300	1	0.9516	intergenic	0.9516
871	9	106452916	G	A	p300	1	0.9967	intergenic	0.9967
872	9	106453010	A	G	p300	1	0.9131	intergenic	0.9131
873	9	107669116	A	G	OREG0051455	1	0.9438	intergenic	0.9438
874	9	120764727	A	G	OREG0051525	1	0.9874	intergenic	0.9874
875	9	120764928	C	T	OREG0051525	1	0.9979	intergenic	0.9979
876	9	120853807	T	A	OREG0051527	1	0.945	intergenic	0.945
877	10	7118869	C	T	OREG0041882	1	0.9315	intergenic	0.9315
878	10	13632770	G	C	OREG0041788	1	0.9228	intergenic	0.9228
879	10	16052687	C	T	p300	1	0.9624	intergenic	0.9624
880	10	16052722	G	A	p300	1	0.9491	intergenic	0.9491
881	10	16052939	A	G	p300	1	0.9523	intergenic	0.9523
882	10	18276081	G	T	OREG0041810	1	0.966	intergenic	0.966
883	10	18375443	G	T	p300	1	0.9877	intergenic	0.9877
884	10	18375690	C	T	p300	1	0.9257	intergenic	0.9257
885	10	87325834	A	C	p300	1	0.9845	intergenic	0.9845
886	10	87447659	G	T	p300	1	0.9904	intergenic	0.9904
887	10	87448177	A	G	p300	1	0.9002	intergenic	0.9002
888	10	87489587	T	C	p300	1	0.9755	intergenic	0.9755
889	10	89631463	G	A	OREG0035236	1	0.9217	intergenic	0.9217
890	10	92145595	A	G	OREG0042196	1	0.9189	intergenic	0.9189
891	10	92146204	C	A	OREG0042196	1	0.9148	intergenic	0.9148
892	10	92146571	A	C	OREG0042196	1	0.9945	intergenic	0.9945
893	10	92163298	T	A	p300	1	0.9391	intergenic	0.9391
894	10	93111825	C	T	OREG0035245	1	0.997	intergenic	0.997
895	10	93488068	G	T	OREG0035249	1	0.9929	intergenic	0.9929
896	10	93488551	C	T	OREG0042203;OREG0035250	1	0.9764	intergenic	0.9764
897	10	107940572	T	C	OREG0035310	1	0.9558	intergenic	0.9558
898	10	110900171	C	T	OREG0041652	1	0.9991	intergenic	0.9991
899	10	110900182	C	G	OREG0041652	1	0.9855	intergenic	0.9855
900	10	110900316	A	G	OREG0041652	1	0.9638	intergenic	0.9638
901	10	110900352	T	C	OREG0041652	1	0.9638	intergenic	0.9638
902	10	110900405	G	C	OREG0041652	1	0.9305	intergenic	0.9305
903	10	111329548	C	T	OREG0035319	1	0.9857	intergenic	0.9857
904	10	111516488	C	T	OREG0035325	1	0.9344	intergenic	0.9344
905	10	111617769	G	A	OREG0041664	1	0.9195	intergenic	0.9195
906	10	111617784	C	G	OREG0041664	1	0.9893	intergenic	0.9893
907	10	117412442	C	T	OREG0035339	1	0.9403	intergenic	0.9403
908	10	121228480	C	G	p300	1	0.9458	intergenic	0.9458
909	10	125951857	A	T	OREG0041738	1	0.9291	intergenic	0.9291
910	10	125951933	T	A	OREG0041738	1	0.9369	intergenic	0.9369
911	10	125952195	G	A	OREG0041738	1	0.9107	intergenic	0.9107
912	10	125952230	A	G	OREG0041738	1	0.9107	intergenic	0.9107
913	10	127509405	T	C	p300	1	0.9784	intergenic	0.9784
914	11	18164144	A	G	p300	1	0.9692	intergenic	0.9692
915	11	24972508	A	G	p300	1	0.9979	intergenic	0.9979
916	11	26807140	C	T	p300	1	0.9891	intergenic	0.9891
917	11	28693628	A	G	p300	1	0.9984	intergenic	0.9984
918	11	30954388	G	T	OREG0042547	1	0.9959	intergenic	0.9959
919	11	32157551	G	A	p300	1	0.918	intergenic	0.918
920	11	32157556	T	C	p300	1	0.9063	intergenic	0.9063
921	11	32158472	C	T	p300	1	0.9022	intergenic	0.9022
922	11	38681732	G	A	OREG0042589	1	0.998	intergenic	0.998
923	11	45550460	C	T	p300	1	0.955	intergenic	0.955
924	11	58168573	C	T	OREG0042693	1	0.9635	intergenic	0.9635
925	11	69417452	C	T	p300	1	0.9137	intergenic	0.9137
926	11	69758837	T	C	OREG0042764	1	0.9387	intergenic	0.9387
927	11	70092293	C	G	OREG0035500;OREG0042766	1	0.9293	intergenic	0.9293
928	11	70432212	T	C	OREG0042769	1	0.9084	intergenic	0.9084
929	11	70700211	C	T	INCA1:KIF1C	1	0.9889	intergenic	0.9889
930	11	71414894	T	C	p300	1	0.9791	intergenic	0.9791
931	11	71541566	C	T	OREG0042788	1	0.9494	intergenic	0.9494
932	11	71937290	C	A	rest_mm9_ESC_NSC_chr11_71750788_71750848	1	0.996	intergenic	0.996
933	11	72435092	C	T	OREG0035507	1	0.9677	intergenic	0.9677
934	11	82313277	A	G	rest_mm9_ESC_NSC_chr11_82126757_82126789	1	0.9686	intergenic	0.9686
935	11	83562132	C	T	OREG0042879	1	0.9915	intergenic	0.9915
936	11	83562612	G	C	OREG0042879	1	0.925	intergenic	0.925
937	11	84662156	G	A	rest_mm9_ESC_NSC_chr11_84475646_84475676	1	0.9952	intergenic	0.9952
938	11	84682892	A	C	OREG0042899	1	0.9958	intergenic	0.9958
939	11	84871930	A	T	OREG0042902	1	0.9788	intergenic	0.9788
940	11	84980831	A	C	OREG0042904	1	0.9934	intergenic	0.9934
941	11	85352819	A	G	OREG0042907	1	0.924	intergenic	0.924
942	11	85875956	G	A	p300	1	0.9606	intergenic	0.9606
943	11	87108800	G	A	FAM33A:PRR11	1	0.9987	intergenic	0.9987
944	11	88234618	C	T	p300	1	0.9593	intergenic	0.9593
945	11	88275010	T	C	p300	1	0.9733	intergenic	0.9733
946	11	88275269	G	A	p300	1	0.964	intergenic	0.964
947	11	88275452	T	C	p300	1	0.9802	intergenic	0.9802
948	11	88897839	G	T	p300	1	0.986	intergenic	0.986
949	11	89382277	A	G	p300	1	0.9371	intergenic	0.9371
950	11	90148389	A	G	OREG0042945	1	0.967	intergenic	0.967
951	11	90149117	C	T	OREG0042945	1	0.9485	intergenic	0.9485
952	11	101175459	G	A	CCR10:CNTNAP1	1	0.9695	intergenic	0.9695
953	11	101696458	T	C	p300	1	0.9638	intergenic	0.9638
954	11	102604237	T	C	p300	1	0.9238	intergenic	0.9238
955	11	102604239	G	A	p300	1	0.9592	intergenic	0.9592
956	11	105549299	C	T	OREG0042310	1	0.9217	intergenic	0.9217
957	11	108885716	T	C	p300	1	0.9112	intergenic	0.9112
958	11	114830346	A	G	p300	1	0.9966	intergenic	0.9966
959	11	116418358	G	A	p300	1	0.9486	intergenic	0.9486
960	11	119041146	G	A	OREG0042417	1	0.905	intergenic	0.905
961	11	120232855	C	T	OREG0042440	1	0.9408	intergenic	0.9408
962	12	9751720	T	C	p300	1	0.9896	intergenic	0.9896
963	12	12509070	C	G	p300	1	0.9617	intergenic	0.9617
964	12	12877725	C	T	p300	1	0.9769	intergenic	0.9769
965	12	13043805	A	C	p300	1	0.9218	intergenic	0.9218
966	12	17507998	C	T	OREG0043136	1	0.9614	intergenic	0.9614
967	12	17557894	G	C	p300	1	0.9971	intergenic	0.9971
968	12	17558386	C	T	p300	1	0.9903	intergenic	0.9903
969	12	17576364	C	T	OREG0043137	1	0.9829	intergenic	0.9829
970	12	17601675	T	C	OREG0043138	1	0.991	intergenic	0.991
971	12	25098583	T	C	p300	1	0.994	intergenic	0.994
972	12	25099702	G	A	p300	1	0.9434	intergenic	0.9434
973	12	25110369	C	T	OREG0035674	1	0.9668	intergenic	0.9668
974	12	25232132	G	A	OREG0043157	1	0.9841	intergenic	0.9841
975	12	25389613	G	A	OREG0043161	1	0.9909	intergenic	0.9909
976	12	25533709	G	A	p300	1	0.9579	intergenic	0.9579
977	12	25534137	G	T	p300	1	0.9971	intergenic	0.9971
978	12	25786139	C	T	OREG0043162	1	0.9839	intergenic	0.9839
979	12	25794743	A	G	OREG0043163	1	0.9733	intergenic	0.9733
980	12	25795734	A	G	OREG0043163	1	0.9375	intergenic	0.9375
981	12	27062376	T	C	p300	1	0.9076	intergenic	0.9076
982	12	27076629	A	G	p300	1	0.9601	intergenic	0.9601
983	12	27187657	C	T	p300	1	0.9464	intergenic	0.9464
984	12	27410706	C	T	p300	1	0.9983	intergenic	0.9983
985	12	27466599	C	T	p300	1	0.9947	intergenic	0.9947
986	12	27566157	C	T	p300	1	0.9994	intergenic	0.9994
987	12	27566394	T	C	p300	1	0.9821	intergenic	0.9821
988	12	27646574	T	C	p300	1	0.971	intergenic	0.971
989	12	28432503	C	T	p300	1	0.9035	intergenic	0.9035
990	12	28432625	T	A	p300	1	0.9272	intergenic	0.9272
991	12	28898710	C	T	OREG0043175	1	0.9281	intergenic	0.9281
992	12	28898894	A	G	OREG0043175	1	0.9751	intergenic	0.9751
993	12	34711429	T	C	OREG0043200	1	0.9469	intergenic	0.9469
994	12	34778628	C	T	OREG0043201	1	0.9228	intergenic	0.9228
995	12	34792360	T	C	p300	1	0.9175	intergenic	0.9175
996	12	35283744	A	G	OREG0043204	1	0.9406	intergenic	0.9406
997	12	35284562	A	G	OREG0043205;OREG0035689	1	0.9256	intergenic	0.9256
998	12	35314139	C	T	OREG0035690	1	0.9845	intergenic	0.9845
999	12	36790781	C	G	p300	1	0.9486	intergenic	0.9486
1000	12	57972834	A	T	OREG0043286	1	0.9399	intergenic	0.9399
1001	12	70231541	T	C	OREG0035708	1	0.9893	intergenic	0.9893
1002	12	70231633	A	C	OREG0035708	1	0.9966	intergenic	0.9966
1003	12	70423046	T	C	p300	1	0.949	intergenic	0.949
1004	12	80103740	G	T	OREG0035742	1	0.9995	intergenic	0.9995
1005	12	91956059	A	C	OREG0043470	1	0.9557	intergenic	0.9557
1006	12	91956092	C	T	OREG0043470	1	0.9484	intergenic	0.9484
1007	12	91956506	T	C	OREG0043470	1	0.9491	intergenic	0.9491
1008	12	92293223	G	T	p300	1	0.9907	intergenic	0.9907
1009	12	103659718	T	C	OREG0043030	1	0.9599	intergenic	0.9599
1010	12	103681297	C	T	OREG0043032	1	0.9863	intergenic	0.9863
1011	12	103738205	G	C	OREG0035799	1	0.94	intergenic	0.94
1012	12	104624179	T	C	p300	1	0.9322	intergenic	0.9322
1013	12	111950420	A	G	OREG0043079	1	0.9192	intergenic	0.9192
1014	12	111950552	A	G	OREG0043079	1	0.9401	intergenic	0.9401
1015	12	111951671	C	T	OREG0043080	1	0.9248	intergenic	0.9248
1016	12	112488328	G	A	OREG0043084	1	0.9266	intergenic	0.9266
1017	13	16316717	T	C	OREG0035850	1	0.9667	intergenic	0.9667
1018	13	23729258	C	T	OREG0002956;OREG0035858	1	0.9914	intergenic	0.9914
1019	13	23730150	A	G	OREG0043616	1	0.9325	intergenic	0.9325
1020	13	23730633	G	A	OREG0043616;OREG0035859	1	0.9347	intergenic	0.9347
1021	13	35382960	C	T	OREG0043687	1	0.9835	intergenic	0.9835
1022	13	39523760	T	A	p300	1	0.995	intergenic	0.995
1023	13	40575921	C	T	p300	1	0.998	intergenic	0.998
1024	13	45416958	G	A	p300	1	0.9979	intergenic	0.9979
1025	13	45422665	T	C	p300	1	0.9734	intergenic	0.9734
1026	13	46020362	C	T	OREG0035984	1	0.923	intergenic	0.923
1027	13	47106400	C	T	OREG0043801	1	0.9538	intergenic	0.9538
1028	13	53454998	C	T	p300	1	0.968	intergenic	0.968
1029	13	53455095	A	C	p300	1	0.9231	intergenic	0.9231
1030	13	56582422	G	A	p300	1	0.9166	intergenic	0.9166
1031	13	56692250	A	G	OREG0043863	1	0.9971	intergenic	0.9971
1032	13	63918706	G	A	p300	1	0.9022	intergenic	0.9022
1033	13	63918888	C	A	p300	1	0.9966	intergenic	0.9966
1034	13	63985458	A	G	p300	1	0.9589	intergenic	0.9589
1035	13	63985905	A	G	p300	1	0.974	intergenic	0.974
1036	13	64030669	A	G	OREG0036085	1	0.9662	intergenic	0.9662
1037	13	66905428	C	T	OREG0036091	1	0.9278	intergenic	0.9278
1038	13	69007439	G	A	OREG0043912	1	0.9095	intergenic	0.9095
1039	13	69007909	A	T	OREG0043912	1	0.9034	intergenic	0.9034
1040	13	75797844	T	C	OREG0036111	1	0.9058	intergenic	0.9058
1041	13	75797913	C	T	OREG0036111	1	0.974	intergenic	0.974
1042	13	77388039	T	A	p300	1	0.981	intergenic	0.981
1043	13	77548621	T	A	p300	1	0.9097	intergenic	0.9097
1044	13	78581097	C	T	p300	1	0.9832	intergenic	0.9832
1045	13	78581201	T	C	p300	1	0.9887	intergenic	0.9887
1046	13	84639233	A	G	p300	1	0.9969	intergenic	0.9969
1047	13	90360066	G	A	OREG0036117	1	0.9754	intergenic	0.9754
1048	13	90421146	G	A	p300	1	0.9975	intergenic	0.9975
1049	13	90502589	G	A	OREG0043968	1	0.9045	intergenic	0.9045
1050	13	93674414	G	C	DMGDH:BHMT2	1	0.9253	intergenic	0.9253
1051	13	95426793	A	G	OREG0043993	1	0.971	intergenic	0.971
1052	13	95534299	C	G	p300	1	0.9137	intergenic	0.9137
1053	13	95924376	G	A	OREG0044000	1	0.9925	intergenic	0.9925
1054	13	96743404	A	G	OREG0044004	1	0.9218	intergenic	0.9218
1055	13	98383945	T	C	p300	1	0.9526	intergenic	0.9526
1056	13	98533979	A	G	p300	1	0.9095	intergenic	0.9095
1057	13	99676810	T	C	p300	1	0.9928	intergenic	0.9928
1058	13	101524871	C	T	OREG0036156	1	0.972	intergenic	0.972
1059	13	102504476	T	C	p300	1	0.9384	intergenic	0.9384
1060	13	107541559	A	T	p300	1	0.9955	intergenic	0.9955
1061	13	107542106	G	A	p300	1	0.9979	intergenic	0.9979
1062	13	107642173	T	C	OREG0036179	1	0.9114	intergenic	0.9114
1063	13	107923464	A	G	OREG0043520	1	0.9434	intergenic	0.9434
1064	13	107923465	G	A	OREG0043520	1	0.9675	intergenic	0.9675
1065	13	107923608	T	C	OREG0043520	1	0.9296	intergenic	0.9296
1066	13	108536955	C	T	OREG0043526	1	0.9216	intergenic	0.9216
1067	13	110538370	A	G	p300	1	0.9638	intergenic	0.9638
1068	13	115674375	A	G	p300	1	0.9968	intergenic	0.9968
1069	13	116515116	A	G	p300	1	0.9498	intergenic	0.9498
1070	14	11552189	C	T	OREG0044030	1	0.9382	intergenic	0.9382
1071	14	11552296	G	T	OREG0044030	1	0.9989	intergenic	0.9989
1072	14	12338818	G	A	p300	1	0.9995	intergenic	0.9995
1073	14	13771257	G	T	p300	1	0.9395	intergenic	0.9395
1074	14	15978544	A	G	p300	1	0.9437	intergenic	0.9437
1075	14	15978603	C	T	p300	1	0.9563	intergenic	0.9563
1076	14	16200999	C	T	p300	1	0.9994	intergenic	0.9994
1077	14	16328714	A	G	p300	1	0.9957	intergenic	0.9957
1078	14	18503862	C	T	OREG0044110	1	0.9193	intergenic	0.9193
1079	14	34310520	C	G	GLUD1:FAM35A	1	0.9447	intergenic	0.9447
1080	14	36166023	A	C	OREG0044232	1	0.9441	intergenic	0.9441
1081	14	45992778	C	T	OREG0036332	1	0.9975	intergenic	0.9975
1082	14	46016587	A	G	OREG0036333	1	0.9921	intergenic	0.9921
1083	14	46019441	A	G	p300	1	0.998	intergenic	0.998
1084	14	46071202	A	G	OREG0044257	1	0.9946	intergenic	0.9946
1085	14	47462475	C	A	OREG0044265	1	0.9658	intergenic	0.9658
1086	14	48323440	C	T	OREG0044274	1	0.9876	intergenic	0.9876
1087	14	48324051	T	C	OREG0044274	1	0.9967	intergenic	0.9967
1088	14	48815560	A	G	p300	1	0.9862	intergenic	0.9862
1089	14	48853149	G	A	p300	1	0.9831	intergenic	0.9831
1090	14	49088344	T	C	p300	1	0.9428	intergenic	0.9428
1091	14	51914102	G	A	OREG0044290	1	0.9954	intergenic	0.9954
1092	14	51914661	A	G	OREG0044290	1	0.9947	intergenic	0.9947
1093	14	51915915	C	T	OREG0044290	1	0.9426	intergenic	0.9426
1094	14	54360821	G	A	OREG0036355	1	0.9468	intergenic	0.9468
1095	14	54578512	T	C	OREG0036360	1	0.9825	intergenic	0.9825
1096	14	55052758	A	G	p300	1	0.9787	intergenic	0.9787
1097	14	55884698	G	A	OREG0044310;CBLN3:KIAA0323	1	0.9613	intergenic	0.9613
1098	14	61688996	G	A	OREG0044347;OREG0036383	1	0.9806	intergenic	0.9806
1099	14	62509091	G	A	OREG0036389	1	0.9044	intergenic	0.9044
1100	14	65343752	G	A	OREG0044371	1	0.9858	intergenic	0.9858
1101	14	65344046	A	G	OREG004437	1	0.9089	intergenic	0.9089
1102	14	72994117	C	T	OREG0044426	1	0.9314	intergenic	0.9314
1103	14	73385306	G	T	OREG0044430	1	0.9292	intergenic	0.9292
1104	14	74963074	T	C	OREG0044434;OREG0036450	1	0.9441	intergenic	0.9441
1105	14	78383202	T	C	OREG0044458	1	0.9272	intergenic	0.9272
1106	14	79203498	C	T	p300	1	0.9993	intergenic	0.9993
1107	14	86301441	G	A	OREG0036468	1	0.9642	intergenic	0.9642
1108	14	89062810	T	A	p300	1	0.9322	intergenic	0.9322
1109	14	89062817	T	G	p300	1	0.9903	intergenic	0.9903
1110	14	97588385	C	G	p300	1	0.991	intergenic	0.991
1111	14	97588478	T	C	p300	1	0.9736	intergenic	0.9736
1112	14	98863998	G	A	OREG0044489;OREG0036470	1	0.9598	intergenic	0.9598
1113	14	98864377	T	C	OREG0036470	1	0.9379	intergenic	0.9379
1114	14	98864378	G	A	OREG0036470	1	0.9283	intergenic	0.9283
1115	14	98882517	T	G	OREG0044490	1	0.9677	intergenic	0.9677
1116	14	98882607	A	T	OREG0044490	1	0.9513	intergenic	0.9513
1117	14	99046095	G	A	LOC440145:C13orf34	1	0.9816	intergenic	0.9816
1118	14	99331040	G	T	OREG0044492	1	0.9012	intergenic	0.9012
1119	14	110078321	T	A	p300	1	0.9425	intergenic	0.9425
1120	14	110078382	C	T	p300	1	0.9609	intergenic	0.9609
1121	14	116710647	G	A	OREG0044054	1	0.9891	intergenic	0.9891
1122	15	19813176	T	C	OREG0044545	1	0.9696	intergenic	0.9696
1123	15	26220574	T	A	OREG0044556	1	0.9101	intergenic	0.9101
1124	15	26220834	T	C	OREG0044556	1	0.9598	intergenic	0.9598
1125	15	52673915	G	A	p300	1	0.9266	intergenic	0.9266
1126	15	55265695	T	G	OREG0036507;OREG0044696;p300	1	0.9521	intergenic	0.9521
1127	15	62533648	A	G	OREG004474	1	0.9018	intergenic	0.9018
1128	15	68049058	T	A	OREG0044766	1	0.9592	intergenic	0.9592
1129	15	78532360	G	A	OREG0036621	1	0.9611	intergenic	0.9611
1130	15	80233959	A	C	OREG0044857	1	0.9932	intergenic	0.9932
1131	15	85720943	C	T	OREG0036656	1	0.9479	intergenic	0.9479
1132	15	102656952	A	G	p300	1	0.9324	intergenic	0.9324
1133	15	102656962	C	T	p300	1	0.9324	intergenic	0.9324
1134	16	6366408	G	A	OREG0045280;OREG0036731	1	0.9092	intergenic	0.9092
1135	16	6366698	T	C	OREG003673	1	0.9941	intergenic	0.9941
1136	16	15084964	A	C	p300	1	0.957	intergenic	0.957
1137	16	29161187	C	T	OREG0045107	1	0.9442	intergenic	0.9442
1138	16	45724893	C	T	p300	1	0.9312	intergenic	0.9312
1139	16	58662244	C	G	OREG0036895	1	0.9731	intergenic	0.9731
1140	16	58804034	T	A	OREG0045275	1	0.9675	intergenic	0.9675
1141	16	64068924	C	T	p300	1	0.9992	intergenic	0.9992
1142	16	64069220	T	C	p300	1	0.9122	intergenic	0.9122
1143	16	64069413	T	C	p300	1	0.9857	intergenic	0.9857
1144	16	70725256	A	G	p300	1	0.9766	intergenic	0.9766
1145	16	72511025	A	G	p300	1	0.9518	intergenic	0.9518
1146	16	73097564	C	T	p300	1	0.9995	intergenic	0.9995
1147	16	77237819	T	C	p300	1	0.9403	intergenic	0.9403
1148	16	78265406	A	G	OREG0036911	1	0.9476	intergenic	0.9476
1149	16	78631964	G	A	OREG0036916	1	0.9303	intergenic	0.9303
1150	16	90385167	G	A	OREG0045342	1	0.9972	intergenic	0.9972
1151	16	90656570	A	G	p300	1	0.926	intergenic	0.926
1152	16	91140906	A	G	p300	1	0.959	intergenic	0.959
1153	16	93263776	A	T	p300	1	0.9951	intergenic	0.9951
1154	16	93272661	A	C	p300	1	0.9608	intergenic	0.9608
1155	16	93325250	A	C	OREG0045364;OREG0036933	1	0.9904	intergenic	0.9904
1156	17	24221073	C	T	OREG004545	1	0.9958	intergenic	0.9958
1157	17	24632685	T	C	NTHL1:TSC2	1	0.9002	intergenic	0.9002
1158	17	24819406	A	G	OREG0045456	1	0.9196	intergenic	0.9196
1159	17	24878007	T	C	OREG0045460	1	0.9923	intergenic	0.9923
1160	17	24886496	C	T	SPSB3:NUBP2	1	0.9599	intergenic	0.9599
1161	17	25274106	G	A	p300	1	0.9533	intergenic	0.9533
1162	17	27422369	C	T	p300	1	0.9613	intergenic	0.9613
1163	17	27821272	A	G	OREG0036983	1	0.993	intergenic	0.993
1164	17	31747959	G	A	OREG0045518	1	0.9048	intergenic	0.9048
1165	17	31909106	G	A	OREG0045522	1	0.9361	intergenic	0.9361
1166	17	33824562	A	G	NDUFA7:RPS28	1	0.9948	intergenic	0.9948
1167	17	34263142	C	T	OREG0045540	1	0.9663	intergenic	0.9663
1168	17	35516892	C	A	CCHCR1:TCF19;CCHCR1:TCF19;CCHCR1:TCF19	1	0.9978	intergenic	0.9978
1169	17	35803195	T	C	OREG0045548	1	0.9854	intergenic	0.9854
1170	17	47975484	C	T	p300	1	0.9985	intergenic	0.9985
1171	17	72956983	A	G	OREG0045697	1	0.9307	intergenic	0.9307
1172	17	83011020	G	A	rest_mm9_ESC_NSC_chr17_83410343_83410389	1	0.9689	intergenic	0.9689
1173	17	83167476	A	G	p300	1	0.9736	intergenic	0.9736
1174	17	83323442	T	C	OREG0037082	1	0.9313	intergenic	0.9313
1175	17	83323704	G	A	OREG0037082	1	0.9987	intergenic	0.9987
1176	17	83567160	G	A	OREG0045740	1	0.9608	intergenic	0.9608
1177	17	83567260	C	T	OREG0045740	1	0.9002	intergenic	0.9002
1178	17	83567438	C	T	OREG0045740	1	0.9296	intergenic	0.9296
1179	17	83861753	C	T	OREG0045743	1	0.9818	intergenic	0.9818
1180	17	83934114	C	T	p300	1	0.9048	intergenic	0.9048
1181	17	83938990	G	A	p300	1	0.927	intergenic	0.927
1182	17	84096655	G	A	p300	1	0.998	intergenic	0.998
1183	17	84183339	A	G	OREG0045745;p300	1	0.9287	intergenic	0.9287
1184	17	84188847	G	T	OREG0045747	1	0.9514	intergenic	0.9514
1185	17	84878135	A	G	OREG0045753	1	0.9674	intergenic	0.9674
1186	17	85931374	A	G	OREG0045761	1	0.9978	intergenic	0.9978
1187	17	89627226	G	A	OREG0045788	1	0.9865	intergenic	0.9865
1188	17	90007794	C	T	OREG0045790	1	0.9126	intergenic	0.9126
1189	17	93261152	C	T	p300	1	0.9483	intergenic	0.9483
1190	18	16350400	A	C	OREG0045841	1	0.9694	intergenic	0.9694
1191	18	16351064	A	G	OREG0045841	1	0.9382	intergenic	0.9382
1192	18	20549245	C	G	OREG0045851	1	0.9617	intergenic	0.9617
1193	18	20663621	A	G	OREG0045855	1	0.9221	intergenic	0.9221
1194	18	20665400	G	A	OREG0045856	1	0.9438	intergenic	0.9438
1195	18	21427192	A	G	OREG0045865	1	0.9971	intergenic	0.9971
1196	18	33552606	T	C	p300	1	0.9367	intergenic	0.9367
1197	18	33553115	G	A	p300	1	0.9653	intergenic	0.9653
1198	18	33553168	G	T	p300	1	0.9502	intergenic	0.9502
1199	18	43174555	C	T	OREG0045950	1	0.9918	intergenic	0.9918
1200	18	65698058	G	A	p300	1	0.9819	intergenic	0.9819
1201	18	66022773	G	A	p300	1	0.9992	intergenic	0.9992
1202	18	66022859	C	T	p300	1	0.9479	intergenic	0.9479
1203	18	66421710	C	T	p300	1	0.9979	intergenic	0.9979
1204	18	68853275	A	G	p300	1	0.9579	intergenic	0.9579
1205	18	73706490	A	G	OREG0046125	1	0.903	intergenic	0.903
1206	18	73706529	G	C	OREG0046125	1	0.9123	intergenic	0.9123
1207	18	76336461	C	T	p300	1	0.9009	intergenic	0.9009
1208	19	5845916	A	G	OREG0037333	1	0.9875	intergenic	0.9875
1209	19	14777236	C	T	p300	1	0.9865	intergenic	0.9865
1210	19	14891609	C	A	p300	1	0.9996	intergenic	0.9996
1211	19	17313074	C	T	OREG0037367	1	0.9793	intergenic	0.9793
1212	19	17408736	C	T	OREG0046236	1	0.9268	intergenic	0.9268
1213	19	18105069	G	C	p300	1	0.9877	intergenic	0.9877
1214	19	18146675	T	G	OREG0046246;OREG0037379	1	0.9393	intergenic	0.9393
1215	19	18147018	A	C	OREG0046246	1	0.9219	intergenic	0.9219
1216	19	18730560	C	A	p300	1	0.9125	intergenic	0.9125
1217	19	21481137	G	A	OREG0037387	1	0.9108	intergenic	0.9108
1218	19	23448399	A	G	OREG0046276	1	0.9237	intergenic	0.9237
1219	19	32595461	A	G	OREG0046340	1	0.9621	intergenic	0.9621
1220	19	37860612	T	C	OREG0046394	1	0.9715	intergenic	0.9715
1221	19	43949185	C	T	p300	1	0.9092	intergenic	0.9092
1222	19	44888051	T	C	OREG0046466	1	0.9464	intergenic	0.9464
1223	19	44888106	G	T	OREG0046466	1	0.9992	intergenic	0.9992
1224	19	46971173	A	G	OREG0046482	1	0.9379	intergenic	0.9379
1225	19	46971346	C	T	OREG0046482	1	0.9891	intergenic	0.9891
1226	19	56287815	T	C	OREG0037575	1	0.951	intergenic	0.951
1227	X	51910713	T	C	p300	1	0.9491	intergenic	0.9491
1228	1	13323535	A	T	OREG0040924	1	0.9494	intron1	0.9494
1229	1	13373883	G	A	OREG0040927	1	0.9807	intron1	0.9807
1230	1	25827305	A	T	CR595314:BAI3	1	0.9202	intron1	0.9202
1231	1	25827732	A	C	CR595314:BAI3	1	0.9359	intron1	0.9359
1232	1	34044591	G	A	DST:C6orf65	1	0.9223	intron1	0.9223
1233	1	45924871	C	G	OREG0041388	1	0.9228	intron1	0.9228
1234	1	46853328	A	C	OREG0041390	1	0.9893	intron1	0.9893
1235	1	58576787	C	T	FAM126B:NDUFB3	1	0.931	intron1	0.931
1236	1	58583723	A	G	FAM126B:NDUFB3	1	0.9284	intron1	0.9284
1237	1	63728079	A	G	MDH1B:FASTKD2	1	0.9299	intron1	0.9299
1238	1	69105363	T	C	p300	1	0.9894	intron1	0.9894
1239	1	69105548	T	C	p300	1	0.9987	intron1	0.9987
1240	1	97775217	A	G	ZH2C2:HISPPD1	1	0.9405	intron1	0.9405
1241	1	97775365	A	G	ZH2C2:HISPPD1	1	0.9117	intron1	0.9117
1242	1	120124980	C	T	LOC130355:DBI	1	0.9764	intron1	0.9764
1243	1	120124981	C	T	LOC130355:DBI	1	0.9275	intron1	0.9275
1244	1	120125896	T	C	LOC130355:DBI	1	0.9781	intron1	0.9781
1245	1	120143633	C	T	LOC130355:DBI	1	0.9979	intron1	0.9979
1246	1	121331556	C	T	OREG0040882	1	0.9957	intron1	0.9957
1247	1	128114944	T	A	ZRANB3:R3HDM1	1	0.9774	intron1	0.9774
1248	1	131095630	C	T	p300	1	0.9217	intron1	0.9217
1249	1	131095662	A	G	p300	1	0.9461	intron1	0.9461
1250	1	132317648	A	C	OREG0032374	1	0.9203	intron1	0.9203
1251	1	133397700	C	T	p300	1	0.9314	intron1	0.9314
1252	1	133398199	C	T	p300	1	0.9118	intron1	0.9118
1253	1	135663585	A	G	OREG0040967	1	0.9736	intron1	0.9736
1254	1	138572032	C	T	p300	1	0.9779	intron1	0.9779
1255	1	152755252	T	C	ARPC5:RGL1	1	0.9869	intron1	0.9869
1256	1	152758517	C	T	ARPC5:RGL1	1	0.9503	intron1	0.9503
1257	1	152760530	C	T	ARPC5:RGL1	1	0.9964	intron1	0.9964
1258	1	152768219	T	C	ARPC5:RGL1	1	0.9956	intron1	0.9956
1259	1	157299732	T	C	CR597233:RASAL2	1	0.9259	intron1	0.9259
1260	1	157304907	G	A	CR597233:RASAL2	1	0.9854	intron1	0.9854
1261	1	157307338	T	G	CR597233:RASAL2	1	0.9969	intron1	0.9969
1262	1	157307605	A	G	CR597233:RASAL2	1	0.9908	intron1	0.9908
1263	1	157313231	G	A	CR597233:RASAL2	1	0.9279	intron1	0.9279
1264	1	157318106	T	A	CR597233:RASAL2	1	0.9874	intron1	0.9874
1265	1	157318340	C	T	CR597233:RASAL2	1	0.991	intron1	0.991
1266	1	157326891	G	C	CR597233:RASAL2	1	0.9918	intron1	0.9918
1267	1	157328827	G	A	CR597233:RASAL2	1	0.9383	intron1	0.9383
1268	1	157341258	A	C	CR597233:RASAL2	1	0.9646	intron1	0.9646
1269	1	157345012	A	T	CR597233:RASAL2	1	0.9874	intron1	0.9874
1270	1	157346385	C	G	CR597233:RASAL2	1	0.998	intron1	0.998
1271	1	157357320	A	G	CR597233:RASAL2	1	0.9719	intron1	0.9719
1272	1	157358431	A	G	CR597233:RASAL2	1	0.9861	intron1	0.9861
1273	1	157360186	A	G	OREG0041057;CR597233:RASAL2	1	0.9899	intron1	0.9899
1274	1	157364973	G	A	CR597233:RASAL2	1	0.9318	intron1	0.9318
1275	1	157365471	G	A	CR597233:RASAL2	1	0.9624	intron1	0.9624
1276	1	157365773	C	T	CR597233:RASAL2	1	0.9567	intron1	0.9567
1277	1	157367886	A	C	CR597233:RASAL2	1	0.9125	intron1	0.9125
1278	1	157368396	A	G	CR597233:RASAL2	1	0.9489	intron1	0.9489
1279	1	157368525	C	T	CR597233:RASAL2	1	0.9366	intron1	0.9366
1280	1	157371548	T	C	CR597233:RASAL2	1	0.955	intron1	0.955
1281	1	157372042	C	T	CR597233:RASAL2	1	0.9901	intron1	0.9901
1282	1	157377589	A	T	CR597233:RASAL2	1	0.9831	intron1	0.9831
1283	1	157379344	A	G	CR597233:RASAL2	1	0.9606	intron1	0.9606
1284	1	157381140	G	A	CR597233:RASAL2	1	0.9037	intron1	0.9037
1285	1	157382857	T	C	CR597233:RASAL2	1	0.979	intron1	0.979
1286	1	157383488	A	G	CR597233:RASAL2	1	0.9916	intron1	0.9916
1287	1	157383757	C	T	CR597233:RASAL2	1	0.9759	intron1	0.9759
1288	1	157387319	T	C	CR597233:RASAL2	1	0.9144	intron1	0.9144
1289	1	157388362	G	C	CR597233:RASAL2	1	0.9203	intron1	0.9203
1290	1	157403338	A	T	CR597233:RASAL2	1	0.9424	intron1	0.9424
1291	1	157403962	G	C	CR597233:RASAL2	1	0.9611	intron1	0.9611
1292	1	157404029	A	G	CR597233:RASAL2	1	0.9954	intron1	0.9954
1293	1	157407982	T	C	CR597233:RASAL2	1	0.929	intron1	0.929
1294	1	161034515	T	C	OREG0041075;NR_002578:ZBTB37	1	0.9704	intron1	0.9704
1295	1	161250928	G	T	OREG0041081	1	0.9832	intron1	0.9832
1296	1	165485570	T	C	OREG0032466	1	0.9599	intron1	0.9599
1297	1	165485925	A	G	OREG0032466	1	0.9087	intron1	0.9087
1298	1	165814423	T	C	p300	1	0.9676	intron1	0.9676
1299	1	165814784	T	C	p300	1	0.9016	intron1	0.9016
1300	1	165934720	A	G	p300	1	0.9381	intron1	0.9381
1301	1	165966549	T	A	p300	1	0.94	intron1	0.94
1302	1	165966909	A	G	p300	1	0.9963	intron1	0.9963
1303	1	165966926	C	T	p300	1	0.9978	intron1	0.9978
1304	1	166408933	T	A	rest_mm9_ESC_only_chr1_168338890_168339102	1	0.9942	intron1	0.9942
1305	1	174908498	A	G	OREG0032502	1	0.9188	intron1	0.9188
1306	1	187142273	T	C	GPATCH2:SPATA17	1	0.9828	intron1	0.9828
1307	1	187219807	C	T	GPATCH2:SPATA17	1	0.9894	intron1	0.9894
1308	1	191061909	C	A	NSL1:TATDN3	1	0.9382	intron1	0.9382
1309	2	30419235	G	A	CRAT:PPP2R4	1	0.9907	intron1	0.9907
1310	2	52073024	C	T	OREG0047199	1	0.9935	intron1	0.9935
1311	2	53193933	T	C	HYPA:PFAAP1	1	0.9436	intron1	0.9436
1312	2	54558366	T	C	OREG0047207	1	0.944	intron1	0.944
1313	2	65549226	A	G	OREG0047264	1	0.9153	intron1	0.9153
1314	2	65554708	G	T	OREG0047265	1	0.9512	intron1	0.9512
1315	2	65554865	G	A	OREG0047265	1	0.9235	intron1	0.9235
1316	2	91763653	T	C	OREG0047369	1	0.9189	intron1	0.9189
1317	2	102663293	T	C	p300	1	0.9032	intron1	0.9032
1318	2	102663882	G	A	p300	1	0.9647	intron1	0.9647
1319	2	103077404	T	C	APIP:PDHX	1	0.946	intron1	0.946
1320	2	103079185	T	C	APIP:PDHX	1	0.9736	intron1	0.9736
1321	2	103082398	A	G	APIP:PDHX	1	0.9794	intron1	0.9794
1322	2	104491040	A	G	OREG0046638	1	0.9884	intron1	0.9884
1323	2	105245389	A	G	OREG0032707	1	0.9693	intron1	0.9693
1324	2	105245560	C	T	OREG0032707	1	0.9994	intron1	0.9994
1325	2	105245592	C	T	OREG0032707	1	0.9991	intron1	0.9991
1326	2	105901035	A	G	IMMP1L:DKFZp564P2272	1	0.9882	intron1	0.9882
1327	2	109960692	T	A	OREG0046659;p300	1	0.9505	intron1	0.9505
1328	2	118320793	C	T	p300	1	0.962	intron1	0.962
1329	2	118320813	T	C	p300	1	0.9377	intron1	0.9377
1330	2	118320905	T	C	p300	1	0.9201	intron1	0.9201
1331	2	119549857	T	A	EXDL1:CHP	1	0.9324	intron1	0.9324
1332	2	120405588	T	C	TMEM87A:GANC	1	0.9658	intron1	0.9658
1333	2	121128621	A	G	LCMT2:ADAL	1	0.996	intron1	0.996
1334	2	122779403	T	C	OREG0046718	1	0.9732	intron1	0.9732
1335	2	125864387	C	T	COPS2:GALK2	1	0.9488	intron1	0.9488
1336	2	125869975	A	G	COPS2:GALK2	1	0.9768	intron1	0.9768
1337	2	125873212	C	T	COPS2:GALK2	1	0.9468	intron1	0.9468
1338	2	126675041	C	G	OREG0046730	1	0.97	intron1	0.97
1339	2	140171808	T	C	ESF1:C20orf7	1	0.9835	intron1	0.9835
1340	2	142875093	C	G	OREG0032741	1	0.9911	intron1	0.9911
1341	2	144009655	C	A	OREG0046800;OREG0032743	1	0.9439	intron1	0.9439
1342	2	144268009	C	T	SNX5:C20orf72	1	0.9778	intron1	0.9778
1343	2	144525760	G	A	C20orf12:POLR3F	1	0.9583	intron1	0.9583
1344	2	144526430	A	T	C20orf12:POLR3F	1	0.9928	intron1	0.9928
1345	2	145233796	G	A	OREG0046810	1	0.9979	intron1	0.9979
1346	2	153237571	T	A	PLAGL2:POFUT1	1	0.9412	intron1	0.9412
1347	2	153237603	G	A	PLAGL2:POFUT1	1	0.972	intron1	0.972
1348	2	153239677	G	A	PLAGL2:POFUT1	1	0.9587	intron1	0.9587
1349	2	153242002	C	G	PLAGL2:POFUT1	1	0.9269	intron1	0.9269
1350	2	153242273	A	G	PLAGL2:POFUT1	1	0.9865	intron1	0.9865
1351	2	154465823	G	A	p300	1	0.9505	intron1	0.9505
1352	2	164739058	A	G	WFDC3:DNTTIP1	1	0.9725	intron1	0.9725
1353	2	165880892	G	A	p300	1	0.9342	intron1	0.9342
1354	2	166031031	T	C	OREG0046933	1	0.9962	intron1	0.9962
1355	3	18165727	A	G	OREG0047654	1	0.9303	intron1	0.9303
1356	3	37416922	A	G	NUDT6:SPATA5	1	0.9205	intron1	0.9205
1357	3	37419186	T	C	OREG0047724;NUDT6:SPATA5	1	0.9773	intron1	0.9773
1358	3	37420860	T	C	NUDT6:SPATA5	1	0.9773	intron1	0.9773
1359	3	37421190	T	A	NUDT6:SPATA5	1	0.9687	intron1	0.9687
1360	3	37423814	G	T	NUDT6:SPATA5	1	0.9909	intron1	0.9909
1361	3	41581152	G	A	OREG0047745	1	0.9636	intron1	0.9636
1362	3	41648470	G	A	SCLT1:C4orf33	1	0.9403	intron1	0.9403
1363	3	67514794	G	A	OREG0047823	1	0.9951	intron1	0.9951
1364	3	69470090	A	T	p300	1	0.9172	intron1	0.9172
1365	3	75556585	A	G	PDCD10:SERPINI1	1	0.9814	intron1	0.9814
1366	3	75560914	T	C	PDCD10:SERPINI1	1	0.9914	intron1	0.9914
1367	3	75560990	T	C	PDCD10:SERPINI1	1	0.9129	intron1	0.9129
1368	3	75562809	C	T	PDCD10:SERPINI1	1	0.9477	intron1	0.9477
1369	3	75579610	C	T	PDCD10:SERPINI1	1	0.9745	intron1	0.9745
1370	3	75592574	G	A	PDCD10:SERPINI1	1	0.9236	intron1	0.9236
1371	3	75593148	T	A	PDCD10:SERPINI1	1	0.9315	intron1	0.9315
1372	3	75594154	C	T	PDCD10:SERPINI1	1	0.9876	intron1	0.9876
1373	3	75598722	C	T	PDCD10:SERPINI1	1	0.9887	intron1	0.9887
1374	3	75598922	A	C	PDCD10:SERPINI1	1	0.984	intron1	0.984
1375	3	75599769	T	C	PDCD10:SERPINI1	1	0.9015	intron1	0.9015
1376	3	75599960	A	G	PDCD10:SERPINI1	1	0.9404	intron1	0.9404
1377	3	75601319	G	C	PDCD10:SERPINI1	1	0.9419	intron1	0.9419
1378	3	75606753	G	T	PDCD10:SERPINI1	1	0.9004	intron1	0.9004
1379	3	75606796	T	G	PDCD10:SERPINI1	1	0.9004	intron1	0.9004
1380	3	75607217	G	A	PDCD10:SERPINI1	1	0.9822	intron1	0.9822
1381	3	75607471	A	T	PDCD10:SERPINI1	1	0.9004	intron1	0.9004
1382	3	81107738	G	A	OREG0047868	1	0.9887	intron1	0.9887
1383	3	84283513	C	T	OREG0032909	1	0.9914	intron1	0.9914
1384	3	84294209	A	G	OREG0032912	1	0.9049	intron1	0.9049
1385	3	87526757	C	T	OREG0047914	1	0.9913	intron1	0.9913
1386	3	87931298	T	C	ISG20L2:C1orf66	1	0.938	intron1	0.938
1387	3	89910008	C	A	OREG0047943;OREG0032921	1	0.9976	intron1	0.9976
1388	3	100163546	T	C	GDAP2:WDR3	1	0.9419	intron1	0.9419
1389	3	100164210	G	A	GDAP2:WDR3	1	0.9014	intron1	0.9014
1390	3	121968964	C	T	OREG0047491	1	0.9135	intron1	0.9135
1391	3	121969115	T	C	OREG0047491	1	0.9314	intron1	0.9314
1392	3	122048514	T	C	p300	1	0.9566	intron1	0.9566
1393	3	122049098	G	A	p300	1	0.9299	intron1	0.9299
1394	3	122049227	T	C	p300	1	0.9706	intron1	0.9706
1395	3	122975508	G	C	OREG0047502	1	0.9701	intron1	0.9701
1396	3	123093183	T	C	OREG0047503	1	0.9081	intron1	0.9081
1397	3	145992235	T	A	OREG0047607	1	0.9888	intron1	0.9888
1398	3	146593705	C	T	NA:DNASE2B	1	0.975	intron1	0.975
1399	3	146595847	T	C	OREG0033050;NA:DNASE2B	1	0.9069	intron1	0.9069
1400	3	146605985	C	T	NA:DNASE2B	1	0.9562	intron1	0.9562
1401	3	146607309	G	A	NA:DNASE2B	1	0.9216	intron1	0.9216
1402	3	146607818	G	T	NA:DNASE2B	1	0.9485	intron1	0.9485
1403	3	158033456	T	C	LRRC40:SFRS11	1	0.9088	intron1	0.9088
1404	4	6913820	T	C	OREG004864	1	0.9958	intron1	0.9958
1405	4	9642523	G	A	OREG0048727	1	0.9954	intron1	0.9954
1406	4	32303919	A	G	OREG0048460	1	0.9668	intron1	0.9668
1407	4	35119480	T	C	p300	1	0.956	intron1	0.956
1408	4	41528705	A	G	C9orf25:DNAI1	1	0.9914	intron1	0.9914
1409	4	41532268	T	C	C9orf25:DNAI1	1	0.9819	intron1	0.9819
1410	4	41536607	A	G	C9orf25:DNAI1	1	0.9522	intron1	0.9522
1411	4	41541239	T	C	C9orf25:DNAI1	1	0.9966	intron1	0.9966
1412	4	41555907	G	C	C9orf25:DNAI1	1	0.9368	intron1	0.9368
1413	4	41559648	G	A	C9orf25:DNAI1	1	0.9612	intron1	0.9612
1414	4	41565263	G	A	C9orf25:DNAI1	1	0.9155	intron1	0.9155
1415	4	41565693	T	C	C9orf25:DNAI1	1	0.9958	intron1	0.9958
1416	4	41565876	G	A	C9orf25:DNAI1	1	0.9342	intron1	0.9342
1417	4	41573005	G	A	C9orf25:DNAI1	1	0.9082	intron1	0.9082
1418	4	41578860	A	G	C9orf25:DNAI1	1	0.9198	intron1	0.9198
1419	4	41584042	G	C	C9orf25:DNAI1	1	0.9951	intron1	0.9951
1420	4	41591088	T	C	C9orf25:DNAI1	1	0.9397	intron1	0.9397
1421	4	41592389	C	T	C9orf25:DNAI1	1	0.954	intron1	0.954
1422	4	43670242	G	T	C9orf128:C9orf127	1	0.9986	intron1	0.9986
1423	4	54948590	G	A	p300	1	0.9844	intron1	0.9844
1424	4	82705049	C	T	p300	1	0.9218	intron1	0.9218
1425	4	117434419	T	C	p300	1	0.9799	intron1	0.9799
1426	4	119232524	C	T	CR623026:C1orf50	1	0.9976	intron1	0.9976
1427	4	119232555	C	T	CR623026:C1orf50	1	0.9787	intron1	0.9787
1428	4	121002895	C	G	OREG0048140	1	0.9964	intron1	0.9964
1429	4	125535621	A	G	p300	1	0.9793	intron1	0.9793
1430	4	126118047	A	G	OREG0048164	1	0.9493	intron1	0.9493
1431	4	133184453	A	G	OREG0048220	1	0.9925	intron1	0.9925
1432	4	133184792	A	G	OREG0048220	1	0.916	intron1	0.916
1433	4	133752144	C	A	rest_mm9_ESC_only_chr4_133307997_133308182	1	0.9983	intron1	0.9983
1434	4	137698576	C	T	OREG0048258	1	0.9975	intron1	0.9975
1435	4	137698618	G	A	OREG0048258	1	0.9755	intron1	0.9755
1436	4	137772517	A	G	OREG0048260	1	0.9843	intron1	0.9843
1437	4	137867831	G	A	OREG0048261	1	0.9951	intron1	0.9951
1438	4	138724182	T	C	OREG0048268	1	0.9733	intron1	0.9733
1439	4	139125130	T	C	OREG0048273	1	0.9643	intron1	0.9643
1440	4	139308269	C	G	AKR7A2:PQLC2	1	0.9981	intron1	0.9981
1441	4	139309619	C	A	AKR7A2:PQLC2	1	0.9486	intron1	0.9486
1442	4	139311718	C	A	AKR7A2:PQLC2	1	0.9968	intron1	0.9968
1443	4	139312290	G	A	AKR7A2:PQLC2	1	0.9418	intron1	0.9418
1444	4	139355250	G	A	KIAA0090:MRTO4	1	0.9212	intron1	0.9212
1445	4	139364895	T	G	KIAA0090:MRTO4	1	0.9258	intron1	0.9258
1446	4	139599154	A	G	p300	1	0.9387	intron1	0.9387
1447	4	139624468	C	T	OREG0048285	1	0.9675	intron1	0.9675
1448	4	139631461	G	A	OREG0048286	1	0.9931	intron1	0.9931
1449	4	140963347	G	A	OREG0048299	1	0.9939	intron1	0.9939
1450	4	141131608	A	C	OREG0033337;OREG0048301	1	0.9858	intron1	0.9858
1451	4	141131923	C	T	OREG0033337	1	0.9874	intron1	0.9874
1452	4	142038531	C	T	C1orf126:TMEM51	1	0.9139	intron1	0.9139
1453	4	142043223	A	G	C1orf126:TMEM51	1	0.9002	intron1	0.9002
1454	4	142044427	G	A	C1orf126:TMEM51	1	0.9108	intron1	0.9108
1455	4	142046661	A	G	C1orf126:TMEM51	1	0.9043	intron1	0.9043
1456	4	142052471	C	A	C1orf126:TMEM51	1	0.9213	intron1	0.9213
1457	4	142060941	G	A	C1orf126:TMEM51	1	0.9807	intron1	0.9807
1458	4	142073006	T	G	C1orf126:TMEM51	1	0.9608	intron1	0.9608
1459	4	142073460	G	A	C1orf126:TMEM51	1	0.9838	intron1	0.9838
1460	4	142075229	C	T	C1orf126:TMEM51	1	0.9163	intron1	0.9163
1461	4	142075300	G	A	C1orf126:TMEM51	1	0.9163	intron1	0.9163
1462	4	142081129	G	A	C1orf126:TMEM51	1	0.9781	intron1	0.9781
1463	4	142082673	C	T	C1orf126:TMEM51	1	0.9933	intron1	0.9933
1464	4	142082691	G	A	C1orf126:TMEM51	1	0.9912	intron1	0.9912
1465	4	142083835	G	T	C1orf126:TMEM51	1	0.9888	intron1	0.9888
1466	4	148116054	C	A	MAD2L2:C1orf187	1	0.9365	intron1	0.9365
1467	4	148116055	C	A	MAD2L2:C1orf187	1	0.9581	intron1	0.9581
1468	4	148118462	T	C	MAD2L2:C1orf187	1	0.9349	intron1	0.9349
1469	4	148122548	C	T	MAD2L2:C1orf187	1	0.9618	intron1	0.9618
1470	4	148128019	A	G	MAD2L2:C1orf187	1	0.9858	intron1	0.9858
1471	4	148128121	A	G	MAD2L2:C1orf187	1	0.9284	intron1	0.9284
1472	4	148131134	G	A	MAD2L2:C1orf187	1	0.9665	intron1	0.9665
1473	4	148131611	T	C	MAD2L2:C1orf187	1	0.9017	intron1	0.9017
1474	4	148134823	A	G	MAD2L2:C1orf187	1	0.9183	intron1	0.9183
1475	4	148138357	G	C	MAD2L2:C1orf187	1	0.9236	intron1	0.9236
1476	4	148138751	G	T	MAD2L2:C1orf187	1	0.9176	intron1	0.9176
1477	4	149477334	A	G	LZIC:NMNAT1	1	0.9581	intron1	0.9581
1478	4	155216945	C	T	OREG0033368	1	0.9747	intron1	0.9747
1479	5	21644098	T	C	DKFZp434L2422:ARMC10	1	0.992	intron1	0.992
1480	5	24019698	A	G	p300	1	0.917	intron1	0.917
1481	5	36478811	T	G	CCDC96:MGC21874	1	0.9645	intron1	0.9645
1482	5	64805730	A	G	p300	1	0.922	intron1	0.922
1483	5	64811654	T	G	OREG0049322	1	0.9833	intron1	0.9833
1484	5	65367807	T	G	OREG0033426;OREG0049331	1	0.9806	intron1	0.9806
1485	5	65368102	C	T	OREG0033426;OREG0049331	1	0.9692	intron1	0.9692
1486	5	66098354	A	T	OREG0049343	1	0.96	intron1	0.96
1487	5	72498464	G	T	OREG0033438	1	0.9601	intron1	0.9601
1488	5	74067011	T	C	p300	1	0.9075	intron1	0.9075
1489	5	91958190	A	G	RCHY1:THAP6	1	0.9115	intron1	0.9115
1490	5	100042632	C	T	HNRPDL:ENOPH1	1	0.9932	intron1	0.9932
1491	5	112520913	T	C	p300	1	0.9846	intron1	0.9846
1492	5	113139675	C	T	OREG0048831	1	0.9361	intron1	0.9361
1493	5	114444446	G	A	MMAB:MVK	1	0.917	intron1	0.917
1494	5	118247533	C	T	C12orf49:TMEM118	1	0.9481	intron1	0.9481
1495	5	124852445	G	A	CCDC92:ZNF664	1	0.9961	intron1	0.9961
1496	5	137624912	A	T	LRCH4:FBXO24	1	0.9883	intron1	0.9883
1497	5	142816876	G	A	OREG0049072	1	0.9895	intron1	0.9895
1498	6	5189677	C	T	OREG004995	1	0.9041	intron1	0.9041
1499	6	17503541	A	G	OREG0049800	1	0.9074	intron1	0.9074
1500	6	54119683	T	C	p300	1	0.9167	intron1	0.9167
1501	6	54119861	C	T	p300	1	0.9381	intron1	0.9381
1502	6	54124878	A	G	OREG0033706	1	0.9209	intron1	0.9209
1503	6	71818921	A	T	OREG0050046	1	0.9946	intron1	0.9946
1504	6	71819210	T	C	OREG0050046	1	0.9567	intron1	0.9567
1505	6	72606765	G	T	RETSAT:RBED1	1	0.9199	intron1	0.9199
1506	6	119409983	G	A	OREG0033915	1	0.996	intron1	0.996
1507	6	119410081	G	A	OREG0033915	1	0.9495	intron1	0.9495
1508	6	119467076	C	T	OREG0033917	1	0.9384	intron1	0.9384
1509	6	119467270	G	A	OREG0033917	1	0.9932	intron1	0.9932
1510	6	119467481	T	G	OREG0033917	1	0.9427	intron1	0.9427
1511	6	125191398	C	G	MRPL51:NCAPD2	1	0.9568	intron1	0.9568
1512	6	126939045	T	G	C12orf4:RAD51AP1	1	0.9898	intron1	0.9898
1513	6	126939359	A	G	C12orf4:RAD51AP1	1	0.9145	intron1	0.9145
1514	6	134039489	T	C	OREG0049693	1	0.9934	intron1	0.9934
1515	6	134565750	C	A	OREG0033982	1	0.9951	intron1	0.9951
1516	6	136827856	G	T	WBP11:C12orf60	1	0.9109	intron1	0.9109
1517	6	137541268	A	G	OREG0049722	1	0.9037	intron1	0.9037
1518	6	137621191	A	G	OREG0049723	1	0.9864	intron1	0.9864
1519	6	145210372	A	T	CASC1:LYRM5	1	0.9817	intron1	0.9817
1520	6	145605640	A	G	p300	1	0.9121	intron1	0.9121
1521	6	145757131	T	C	OREG0049772	1	0.9764	intron1	0.9764
1522	6	145757604	T	C	OREG0049772	1	0.9812	intron1	0.9812
1523	6	145757751	A	G	OREG0049772	1	0.99	intron1	0.99
1524	6	146574974	A	G	C12orf11:FGFR1OP2	1	0.9226	intron1	0.9226
1525	6	146574990	G	C	C12orf11:FGFR1OP2	1	0.9618	intron1	0.9618
1526	6	149100420	G	A	OREG0049784	1	0.948	intron1	0.948
1527	7	19022988	C	T	SYMPK:FOXA3	1	0.9968	intron1	0.9968
1528	7	30275291	A	C	THAP8:DKFZp686G1024	1	0.9108	intron1	0.9108
1529	7	30277924	A	T	THAP8:DKFZp686G1024	1	0.9754	intron1	0.9754
1530	7	30277990	T	C	THAP8:DKFZp686G1024	1	0.9428	intron1	0.9428
1531	7	31114841	G	C	OREG0050520	1	0.9616	intron1	0.9616
1532	7	35397547	G	T	CCDC123:C19orf40	1	0.9685	intron1	0.9685
1533	7	35429032	T	G	CCDC123:C19orf40	1	0.9196	intron1	0.9196
1534	7	44819988	C	T	OREG0050566	1	0.9125	intron1	0.9125
1535	7	45896294	C	T	UNQ5922:SYNGR4	1	0.9662	intron1	0.9662
1536	7	64192417	T	C	OREG0050623	1	0.9873	intron1	0.9873
1537	7	65359913	C	A	OREG0050632	1	0.9074	intron1	0.9074
1538	7	65359972	G	A	OREG0050632	1	0.9493	intron1	0.9493
1539	7	65909754	G	A	OREG0034095;OREG0050636	1	0.9984	intron1	0.9984
1540	7	65910081	A	G	OREG0050636	1	0.9439	intron1	0.9439
1541	7	66686710	C	T	LINS1:ASB7	1	0.9007	intron1	0.9007
1542	7	66688012	C	G	LINS1:ASB7	1	0.9479	intron1	0.9479
1543	7	80237587	A	G	CIB1:LOC390637	1	0.9682	intron1	0.9682
1544	7	80237597	C	T	CIB1:LOC390637	1	0.9768	intron1	0.9768
1545	7	84605377	C	G	OREG0050745;OREG0034138	1	0.9922	intron1	0.9922
1546	7	92765843	A	G	RAB30:BC031316	1	0.9005	intron1	0.9005
1547	7	92766901	G	A	RAB30:BC031316	1	0.9983	intron1	0.9983
1548	7	92768020	G	T	RAB30:BC031316	1	0.992	intron1	0.992
1549	7	92781135	G	T	RAB30:BC031316	1	0.9875	intron1	0.9875
1550	7	92781406	G	A	RAB30:BC031316	1	0.9875	intron1	0.9875
1551	7	92783354	C	T	RAB30:BC031316	1	0.9992	intron1	0.9992
1552	7	92783996	T	C	RAB30:BC031316	1	0.9943	intron1	0.9943
1553	7	92784609	A	T	RAB30:BC031316	1	0.9167	intron1	0.9167
1554	7	92785378	C	T	RAB30:BC031316	1	0.9555	intron1	0.9555
1555	7	92799148	G	C	RAB30:BC031316	1	0.9001	intron1	0.9001
1556	7	92812875	T	G	RAB30:BC031316	1	0.9052	intron1	0.9052
1557	7	92821182	G	A	OREG0034148;RAB30:BC031316	1	0.9052	intron1	0.9052
1558	7	92822350	G	A	RAB30:BC031316	1	0.997	intron1	0.997
1559	7	92822563	T	C	RAB30:BC031316	1	0.9613	intron1	0.9613
1560	7	93062013	C	T	p300	1	0.9996	intron1	0.9996
1561	7	96271142	A	G	p300	1	0.9353	intron1	0.9353
1562	7	97565397	T	G	RSF1:C11orf67	1	0.9451	intron1	0.9451
1563	7	97568079	A	G	RSF1:C11orf67	1	0.9059	intron1	0.9059
1564	7	97568242	G	A	RSF1:C11orf67	1	0.9364	intron1	0.9364
1565	7	97585237	T	A	RSF1:C11orf67	1	0.9909	intron1	0.9909
1566	7	97589778	T	C	RSF1:C11orf67	1	0.9566	intron1	0.9566
1567	7	97591620	C	T	RSF1:C11orf67	1	0.9771	intron1	0.9771
1568	7	97592242	T	C	RSF1:C11orf67	1	0.9994	intron1	0.9994
1569	7	97592362	G	C	RSF1:C11orf67	1	0.9894	intron1	0.9894
1570	7	97595176	G	A	RSF1:C11orf67	1	0.9626	intron1	0.9626
1571	7	97595510	T	C	RSF1:C11orf67	1	0.9637	intron1	0.9637
1572	7	97613650	A	G	RSF1:C11orf67	1	0.9805	intron1	0.9805
1573	7	97614700	T	C	RSF1:C11orf67	1	0.9566	intron1	0.9566
1574	7	98304511	T	A	OREG0050768	1	0.9778	intron1	0.9778
1575	7	99170149	G	A	OREG0034165	1	0.9358	intron1	0.9358
1576	7	99170174	C	G	OREG0034165	1	0.9842	intron1	0.9842
1577	7	99170402	T	C	OREG0034165	1	0.9716	intron1	0.9716
1578	7	99312516	T	C	p300	1	0.995	intron1	0.995
1579	7	99313180	C	T	p300	1	0.9193	intron1	0.9193
1580	7	99850606	T	C	FLJ00225:SPCS2	1	0.9946	intron1	0.9946
1581	7	99856285	A	C	FLJ00225:SPCS2	1	0.9361	intron1	0.9361
1582	7	99856432	A	G	FLJ00225:SPCS2	1	0.9939	intron1	0.9939
1583	7	99856435	T	C	FLJ00225:SPCS2	1	0.9477	intron1	0.9477
1584	7	99856716	A	C	FLJ00225:SPCS2	1	0.9939	intron1	0.9939
1585	7	99858581	C	T	FLJ00225:SPCS2	1	0.9891	intron1	0.9891
1586	7	99861886	T	C	FLJ00225:SPCS2	1	0.997	intron1	0.997
1587	7	100288525	C	T	p300	1	0.9629	intron1	0.9629
1588	7	100361436	C	T	DKFZP586P0123:PPME1	1	0.939	intron1	0.939
1589	7	100366256	A	C	DKFZP586P0123:PPME1	1	0.9899	intron1	0.9899
1590	7	100375709	A	G	DKFZP586P0123:PPME1	1	0.9555	intron1	0.9555
1591	7	100375997	A	G	DKFZP586P0123:PPME1	1	0.9676	intron1	0.9676
1592	7	100376304	G	T	DKFZP586P0123:PPME1	1	0.9803	intron1	0.9803
1593	7	101970669	G	A	OREG0050232	1	0.9964	intron1	0.9964
1594	7	101970756	C	T	OREG0050232	1	0.9968	intron1	0.9968
1595	7	118698943	C	A	OREG0034198;OREG0050303	1	0.984	intron1	0.984
1596	8	23191717	T	C	OREG0034310	1	0.939	intron1	0.939
1597	8	33903872	T	C	OREG0034330	1	0.9019	intron1	0.9019
1598	8	33904092	T	C	OREG0051103;OREG0034331	1	0.9419	intron1	0.9419
1599	8	33927679	A	G	OREG0051104;OREG0034332	1	0.9036	intron1	0.9036
1600	8	36668428	G	A	p300	1	0.9231	intron1	0.9231
1601	8	36669109	C	T	p300	1	0.9316	intron1	0.9316
1602	8	40876068	C	T	OREG0034362	1	0.994	intron1	0.994
1603	8	41041040	A	C	p300	1	0.9961	intron1	0.9961
1604	8	41104901	T	C	OREG0051152	1	0.9582	intron1	0.9582
1605	8	41120595	A	C	OREG0034364	1	0.9506	intron1	0.9506
1606	8	68281602	T	C	OREG0051243	1	0.9871	intron1	0.9871
1607	8	70040420	G	T	SF4:KIAA0892	1	0.9844	intron1	0.9844
1608	8	70140620	G	A	MEF2B:RFXANK	1	0.901	intron1	0.901
1609	8	70147669	C	T	MEF2B:RFXANK	1	0.9387	intron1	0.9387
1610	8	70158523	C	T	MEF2B:RFXANK	1	0.9814	intron1	0.9814
1611	8	81012451	T	C	OREG0051297	1	0.9931	intron1	0.9931
1612	8	84146975	A	T	C19orf57:CC2D1A	1	0.9518	intron1	0.9518
1613	8	85295887	T	C	VPS35:ORC6L	1	0.924	intron1	0.924
1614	8	85299128	G	C	VPS35:ORC6L	1	0.9412	intron1	0.9412
1615	8	85839668	C	T	ITFG1:PHKB	1	0.9026	intron1	0.9026
1616	8	85839723	C	G	ITFG1:PHKB	1	0.9948	intron1	0.9948
1617	8	85842370	T	C	ITFG1:PHKB	1	0.949	intron1	0.949
1618	8	91310448	T	C	KIAA1005:FTO	1	0.9596	intron1	0.9596
1619	8	91310508	G	A	KIAA1005:FTO	1	0.9643	intron1	0.9643
1620	8	91311792	G	A	KIAA1005:FTO	1	0.9971	intron1	0.9971
1621	8	91316454	A	G	KIAA1005:FTO	1	0.9636	intron1	0.9636
1622	8	91318036	C	T	KIAA1005:FTO	1	0.9792	intron1	0.9792
1623	8	91319785	G	C	KIAA1005:FTO	1	0.9798	intron1	0.9798
1624	8	91320171	C	T	KIAA1005:FTO	1	0.9939	intron1	0.9939
1625	8	91329031	C	T	KIAA1005:FTO	1	0.9954	intron1	0.9954
1626	8	91331698	G	A	KIAA1005:FTO	1	0.9968	intron1	0.9968
1627	8	91334633	A	G	KIAA1005:FTO	1	0.9575	intron1	0.9575
1628	8	91339961	C	T	KIAA1005:FTO	1	0.9874	intron1	0.9874
1629	8	91340187	A	G	KIAA1005:FTO	1	0.9456	intron1	0.9456
1630	8	91341007	T	C	KIAA1005:FTO	1	0.9123	intron1	0.9123
1631	8	91342733	T	A	KIAA1005:FTO	1	0.9954	intron1	0.9954
1632	8	91344671	T	C	KIAA1005:FTO	1	0.9861	intron1	0.9861
1633	8	91346903	G	A	KIAA1005:FTO	1	0.9403	intron1	0.9403
1634	8	91347471	A	G	KIAA1005:FTO	1	0.9721	intron1	0.9721
1635	8	91354750	T	C	KIAA1005:FTO	1	0.9925	intron1	0.9925
1636	8	91356172	G	C	KIAA1005:FTO	1	0.9885	intron1	0.9885
1637	8	91361462	G	A	KIAA1005:FTO	1	0.947	intron1	0.947
1638	8	91362699	T	A	KIAA1005:FTO	1	0.9225	intron1	0.9225
1639	8	91364099	C	A	KIAA1005:FTO	1	0.9367	intron1	0.9367
1640	8	91365345	A	C	KIAA1005:FTO	1	0.9971	intron1	0.9971
1641	8	91366128	T	C	KIAA1005:FTO;p300	1	0.9975	intron1	0.9975
1642	8	91366239	A	G	KIAA1005:FTO;p300	1	0.9684	intron1	0.9684
1643	8	91367233	T	C	KIAA1005:FTO	1	0.9201	intron1	0.9201
1644	8	91371051	G	T	KIAA1005:FTO	1	0.9289	intron1	0.9289
1645	8	91372151	T	C	KIAA1005:FTO	1	0.9827	intron1	0.9827
1646	8	91375180	C	T	KIAA1005:FTO	1	0.9658	intron1	0.9658
1647	8	91375934	A	T	KIAA1005:FTO	1	0.9953	intron1	0.9953
1648	8	91376994	C	T	KIAA1005:FTO	1	0.9948	intron1	0.9948
1649	8	91379039	A	G	OREG005137	1	0.9872	intron1	0.9872
1650	8	91379084	G	A	OREG005137	1	0.9635	intron1	0.9635
1651	8	91379336	G	A	OREG005137	1	0.9834	intron1	0.9834
1652	8	91379486	T	C	OREG005137	1	0.968	intron1	0.968
1653	8	91380933	T	C	KIAA1005:FTO	1	0.91	intron1	0.91
1654	8	91381720	G	T	OREG005137	1	0.93	intron1	0.93
1655	8	91381989	T	G	OREG005137	1	0.9958	intron1	0.9958
1656	8	91386584	A	C	KIAA1005:FTO	1	0.9963	intron1	0.9963
1657	8	91386813	C	T	KIAA1005:FTO	1	0.9963	intron1	0.9963
1658	8	91389832	T	C	KIAA1005:FTO	1	0.9819	intron1	0.9819
1659	8	91390419	A	C	KIAA1005:FTO	1	0.9631	intron1	0.9631
1660	8	94832788	G	A	CIAPIN1:COQ9	1	0.9095	intron1	0.9095
1661	8	94834230	G	A	CIAPIN1:COQ9	1	0.9182	intron1	0.9182
1662	8	94835912	C	A	CIAPIN1:COQ9	1	0.9641	intron1	0.9641
1663	8	94835960	A	T	CIAPIN1:COQ9	1	0.9641	intron1	0.9641
1664	8	94836209	A	G	CIAPIN1:COQ9	1	0.9641	intron1	0.9641
1665	8	94838546	A	G	CIAPIN1:COQ9	1	0.9728	intron1	0.9728
1666	9	32495329	A	C	p300	1	0.9556	intron1	0.9556
1667	9	32720645	G	T	p300	1	0.9957	intron1	0.9957
1668	9	37614312	G	A	SIAE:SPA17	1	0.9695	intron1	0.9695
1669	9	40744302	C	T	OREG0051685	1	0.9262	intron1	0.9262
1670	9	47535336	C	T	OREG0051744	1	0.9413	intron1	0.9413
1671	9	47624330	A	G	OREG0051745;OREG0034755	1	0.9721	intron1	0.9721
1672	9	47624667	G	A	OREG0051745;OREG0034755	1	0.9415	intron1	0.9415
1673	9	47625184	C	T	OREG0034755	1	0.9802	intron1	0.9802
1674	9	47625584	G	C	OREG0051746	1	0.9981	intron1	0.9981
1675	9	47625780	T	G	OREG0051746	1	0.9968	intron1	0.9968
1676	9	47635093	T	A	OREG0051747	1	0.9529	intron1	0.9529
1677	9	47635186	C	T	OREG0051747	1	0.946	intron1	0.946
1678	9	47708300	G	A	OREG0051750	1	0.9978	intron1	0.9978
1679	9	48494689	T	C	C11orf71:RBM7	1	0.995	intron1	0.995
1680	9	68959646	C	T	OREG0051907	1	0.9463	intron1	0.9463
1681	9	75626560	G	A	OREG0051964	1	0.9936	intron1	0.9936
1682	9	80201219	G	A	OREG0051994	1	0.9692	intron1	0.9692
1683	9	83894075	A	T	OREG0051999	1	0.9947	intron1	0.9947
1684	9	83894148	G	A	OREG0051999	1	0.9212	intron1	0.9212
1685	9	88329038	C	T	OREG0034878	1	0.9261	intron1	0.9261
1686	9	105393754	C	A	ASTE1:NEK11	1	0.999	intron1	0.999
1687	9	105394601	G	T	ASTE1:NEK11	1	0.9875	intron1	0.9875
1688	9	105395675	T	C	ASTE1:NEK11	1	0.9319	intron1	0.9319
1689	10	4671927	C	T	OREG0034997	1	0.9041	intron1	0.9041
1690	10	13415859	T	C	p300	1	0.968	intron1	0.968
1691	10	13547106	A	G	DEADC1:PEX3	1	0.9918	intron1	0.9918
1692	10	13547810	A	G	DEADC1:PEX3	1	0.9463	intron1	0.9463
1693	10	13548250	A	G	DEADC1:PEX3	1	0.9232	intron1	0.9232
1694	10	13548941	A	C	DEADC1:PEX3	1	0.9874	intron1	0.9874
1695	10	13549077	T	C	DEADC1:PEX3	1	0.9356	intron1	0.9356
1696	10	13549129	C	T	DEADC1:PEX3	1	0.9134	intron1	0.9134
1697	10	13551559	T	G	DEADC1:PEX3	1	0.9109	intron1	0.9109
1698	10	13551735	A	G	DEADC1:PEX3	1	0.9882	intron1	0.9882
1699	10	13553397	C	T	DEADC1:PEX3	1	0.941	intron1	0.941
1700	10	13553807	C	T	DEADC1:PEX3	1	0.9795	intron1	0.9795
1701	10	13554666	T	G	DEADC1:PEX3	1	0.9766	intron1	0.9766
1702	10	13555700	T	C	DEADC1:PEX3	1	0.9594	intron1	0.9594
1703	10	13984247	A	G	OREG0041791	1	0.9328	intron1	0.9328
1704	10	14030670	A	C	OREG0041792	1	0.9389	intron1	0.9389
1705	10	14030732	A	G	OREG0041792	1	0.9966	intron1	0.9966
1706	10	14030873	T	C	OREG0041792	1	0.9895	intron1	0.9895
1707	10	82762486	T	C	OREG0042143	1	0.9856	intron1	0.9856
1708	10	82859608	A	G	OREG0035205	1	0.9581	intron1	0.9581
1709	10	89685276	C	A	OREG0035242	1	0.9019	intron1	0.9019
1710	10	89746290	T	C	OREG0042188	1	0.9732	intron1	0.9732
1711	10	93994301	A	G	FGD6:DKFZp761C241	1	0.9357	intron1	0.9357
1712	10	94007211	C	G	FGD6:DKFZp761C241	1	0.9314	intron1	0.9314
1713	10	94022206	T	C	FGD6:DKFZp761C241	1	0.9194	intron1	0.9194
1714	10	94022269	T	A	FGD6:DKFZp761C241	1	0.9194	intron1	0.9194
1715	10	94023374	G	A	FGD6:DKFZp761C241	1	0.9932	intron1	0.9932
1716	10	94024186	A	G	FGD6:DKFZp761C241	1	0.9869	intron1	0.9869
1717	10	94024878	T	C	FGD6:DKFZp761C241	1	0.9612	intron1	0.9612
1718	10	94027889	T	C	FGD6:DKFZp761C241	1	0.9871	intron1	0.9871
1719	10	94031258	G	T	FGD6:DKFZp761C241	1	0.9797	intron1	0.9797
1720	10	94032075	T	G	FGD6:DKFZp761C241	1	0.9697	intron1	0.9697
1721	10	94032532	A	G	FGD6:DKFZp761C241	1	0.9536	intron1	0.9536
1722	10	94032890	A	G	FGD6:DKFZp761C241	1	0.9724	intron1	0.9724
1723	10	94034618	C	T	FGD6:DKFZp761C241	1	0.972	intron1	0.972
1724	10	94035421	C	A	FGD6:DKFZp761C241	1	0.9987	intron1	0.9987
1725	10	94037038	T	C	FGD6:DKFZp761C241	1	0.9371	intron1	0.9371
1726	10	94040377	T	G	FGD6:DKFZp761C241	1	0.9963	intron1	0.9963
1727	10	94041665	C	A	FGD6:DKFZp761C241	1	0.9455	intron1	0.9455
1728	10	94042278	T	G	FGD6:DKFZp761C241	1	0.9036	intron1	0.9036
1729	10	111201993	A	T	OREG0035318	1	0.9689	intron1	0.9689
1730	10	111202022	C	T	OREG0035318	1	0.9883	intron1	0.9883
1731	10	120872152	T	C	p300	1	0.9895	intron1	0.9895
1732	10	120872651	G	T	p300	1	0.9521	intron1	0.9521
1733	10	125321648	C	A	OREG0035356	1	0.9189	intron1	0.9189
1734	10	125970172	T	C	p300	1	0.9645	intron1	0.9645
1735	11	3186232	C	T	OREG0042548	1	0.9675	intron1	0.9675
1736	11	29552250	G	T	FLJ31438:RPS27A	1	0.9745	intron1	0.9745
1737	11	29552636	A	T	FLJ31438:RPS27A	1	0.9666	intron1	0.9666
1738	11	35951811	T	C	OREG0035430;OREG0042581	1	0.9504	intron1	0.9504
1739	11	35951863	A	C	OREG0035430;OREG0042581	1	0.988	intron1	0.988
1740	11	35963329	C	G	OREG0035431	1	0.9967	intron1	0.9967
1741	11	35963330	T	C	OREG0035431	1	0.9967	intron1	0.9967
1742	11	35975122	G	C	OREG0035434	1	0.9738	intron1	0.9738
1743	11	36902151	A	C	p300	1	0.9927	intron1	0.9927
1744	11	57515589	C	T	C5orf3:MFAP3	1	0.9811	intron1	0.9811
1745	11	57516113	A	C	C5orf3:MFAP3	1	0.9939	intron1	0.9939
1746	11	57519631	A	G	C5orf3:MFAP3	1	0.9805	intron1	0.9805
1747	11	57526306	A	G	C5orf3:MFAP3	1	0.9767	intron1	0.9767
1748	11	57526818	T	C	C5orf3:MFAP3	1	0.9925	intron1	0.9925
1749	11	57527023	G	A	C5orf3:MFAP3	1	0.9419	intron1	0.9419
1750	11	57527341	A	G	C5orf3:MFAP3	1	0.9973	intron1	0.9973
1751	11	58957799	C	T	HIST3H2A:HIST3H2BB	1	0.9854	intron1	0.9854
1752	11	58962131	C	T	HIST3H2A:HIST3H2BB	1	0.9974	intron1	0.9974
1753	11	58964033	C	A	HIST3H2A:HIST3H2BB	1	0.9416	intron1	0.9416
1754	11	67962620	G	A	STX8:WDR16	1	0.9419	intron1	0.9419
1755	11	67963850	C	T	STX8:WDR16	1	0.9828	intron1	0.9828
1756	11	70460537	G	A	CXCL16:ZMYND15	1	0.9521	intron1	0.9521
1757	11	70699726	G	A	INCA1:KIF1C	1	0.9084	intron1	0.9084
1758	11	71022113	T	A	DERL2:MIS12	1	0.9723	intron1	0.9723
1759	11	71022128	A	T	DERL2:MIS12	1	0.9787	intron1	0.9787
1760	11	71022967	A	G	DERL2:MIS12	1	0.9929	intron1	0.9929
1761	11	71024130	T	C	DERL2:MIS12	1	0.9704	intron1	0.9704
1762	11	71024414	A	G	DERL2:MIS12	1	0.9128	intron1	0.9128
1763	11	71758164	A	G	p300	1	0.9719	intron1	0.9719
1764	11	71758558	G	A	p300	1	0.9137	intron1	0.9137
1765	11	71758968	G	T	p300	1	0.9185	intron1	0.9185
1766	11	72130282	C	T	OREG0042790	1	0.9926	intron1	0.9926
1767	11	72801519	C	A	ZZEF1:CYB5D2	1	0.933	intron1	0.933
1768	11	72802600	A	C	ZZEF1:CYB5D2	1	0.9175	intron1	0.9175
1769	11	76290765	T	C	p300	1	0.9443	intron1	0.9443
1770	11	83748015	C	T	OREG0035545	1	0.9109	intron1	0.9109
1771	11	86683134	T	A	PTRH2:TMEM49	1	0.9459	intron1	0.9459
1772	11	87107823	C	T	FAM33A:PRR11	1	0.9437	intron1	0.9437
1773	11	88161269	C	A	p300	1	0.971	intron1	0.971
1774	11	89623724	G	A	p300	1	0.9622	intron1	0.9622
1775	11	90636893	T	C	COX11:STXBP4	1	0.9075	intron1	0.9075
1776	11	90637856	G	A	COX11:STXBP4	1	0.9383	intron1	0.9383
1777	11	99043469	G	A	OREG0042997	1	0.9301	intron1	0.9301
1778	11	99045633	G	T	OREG0042998;OREG0035576	1	0.9989	intron1	0.9989
1779	11	102881948	T	G	EFTUD2:CCDC103	1	0.931	intron1	0.931
1780	11	115596750	G	A	GGA3:MRPS7	1	0.9348	intron1	0.9348
1781	11	115599980	C	A	GGA3:MRPS7	1	0.9356	intron1	0.9356
1782	11	115602297	C	T	GGA3:MRPS7	1	0.9765	intron1	0.9765
1783	11	115602998	A	G	GGA3:MRPS7	1	0.99	intron1	0.99
1784	11	115775987	C	T	OREG0035643	1	0.9966	intron1	0.9966
1785	11	115776741	C	T	OREG0042390	1	0.9301	intron1	0.9301
1786	11	116841406	A	G	JMJD6:LOC124512	1	0.9878	intron1	0.9878
1787	11	116848240	A	G	JMJD6:LOC124512	1	0.9944	intron1	0.9944
1788	11	119355033	G	A	SGSH:SLC26A11	1	0.9959	intron1	0.9959
1789	11	119948016	G	A	OREG0042435;OREG0035652	1	0.9909	intron1	0.9909
1790	12	16799711	G	A	p300	1	0.9206	intron1	0.9206
1791	12	21282791	G	A	ITGB1BP1:CPSF3	1	0.9167	intron1	0.9167
1792	12	21284553	A	T	ITGB1BP1:CPSF3	1	0.9835	intron1	0.9835
1793	12	30921221	T	C	DKFZp586F1318:ACP1	1	0.9676	intron1	0.9676
1794	12	40399546	C	T	DOCK4:ZNF277	1	0.9516	intron1	0.9516
1795	12	40400901	T	A	DOCK4:ZNF277	1	0.9744	intron1	0.9744
1796	12	40415314	T	C	DOCK4:ZNF277	1	0.9612	intron1	0.9612
1797	12	40428550	T	C	DOCK4:ZNF277	1	0.9122	intron1	0.9122
1798	12	40429178	T	C	DOCK4:ZNF277	1	0.9002	intron1	0.9002
1799	12	40429461	G	A	DOCK4:ZNF277	1	0.9501	intron1	0.9501
1800	12	40430234	C	T	DOCK4:ZNF277	1	0.9354	intron1	0.9354
1801	12	40436110	A	C	DOCK4:ZNF277	1	0.9945	intron1	0.9945
1802	12	40437562	A	G	DOCK4:ZNF277	1	0.9494	intron1	0.9494
1803	12	40447986	G	A	DOCK4:ZNF277	1	0.9979	intron1	0.9979
1804	12	40461532	T	A	DOCK4:ZNF277	1	0.9966	intron1	0.9966
1805	12	40468211	G	A	DOCK4:ZNF277	1	0.9134	intron1	0.9134
1806	12	56951850	A	G	p300	1	0.9836	intron1	0.9836
1807	12	69877559	G	A	MAP4K5:SPG3A	1	0.9949	intron1	0.9949
1808	12	69877669	A	C	MAP4K5:SPG3A	1	0.9915	intron1	0.9915
1809	12	69880881	A	G	MAP4K5:SPG3A	1	0.9648	intron1	0.9648
1810	12	69883996	T	A	MAP4K5:SPG3A	1	0.9808	intron1	0.9808
1811	12	69889221	A	G	MAP4K5:SPG3A	1	0.993	intron1	0.993
1812	12	69890204	A	C	MAP4K5:SPG3A	1	0.9849	intron1	0.9849
1813	12	70223852	C	T	OREG0043303	1	0.9299	intron1	0.9299
1814	12	87157430	C	T	OREG0043453;POMT2:GSTZ1	1	0.9934	intron1	0.9934
1815	12	103989563	C	T	OREG0043038;OREG0035813	1	0.9895	intron1	0.9895
1816	12	104814453	C	T	p300	1	0.9008	intron1	0.9008
1817	12	104841747	G	A	OREG0043044;OREG0035821	1	0.9916	intron1	0.9916
1818	12	104851643	C	T	OREG0035822	1	0.9841	intron1	0.9841
1819	12	104851696	C	T	OREG0035822	1	0.9244	intron1	0.9244
1820	12	104851851	G	C	OREG0035822	1	0.9962	intron1	0.9962
1821	12	108172647	A	G	SETD3:CCNK	1	0.9209	intron1	0.9209
1822	12	108178478	A	G	SETD3:CCNK	1	0.9833	intron1	0.9833
1823	12	108183078	G	A	SETD3:CCNK	1	0.9147	intron1	0.9147
1824	12	108186273	A	G	SETD3:CCNK	1	0.9597	intron1	0.9597
1825	12	111718873	G	A	BAG5:C14orf153	1	0.9713	intron1	0.9713
1826	12	111821320	G	A	XRCC3:ZFYVE21	1	0.9278	intron1	0.9278
1827	13	34313476	T	G	OREG0043674	1	0.9944	intron1	0.9944
1828	13	36103761	A	G	LYRM4:FARS2	1	0.9267	intron1	0.9267
1829	13	36137106	C	T	LYRM4:FARS2	1	0.9921	intron1	0.9921
1830	13	36137942	T	C	LYRM4:FARS2	1	0.9923	intron1	0.9923
1831	13	36150661	G	A	LYRM4:FARS2	1	0.9942	intron1	0.9942
1832	13	36155336	T	C	LYRM4:FARS2	1	0.984	intron1	0.984
1833	13	36160432	G	T	LYRM4:FARS2	1	0.9786	intron1	0.9786
1834	13	36161780	C	T	LYRM4:FARS2	1	0.9729	intron1	0.9729
1835	13	36167360	G	C	LYRM4:FARS2	1	0.9723	intron1	0.9723
1836	13	36167850	T	C	LYRM4:FARS2	1	0.9968	intron1	0.9968
1837	13	36168033	T	C	LYRM4:FARS2	1	0.9093	intron1	0.9093
1838	13	36172349	T	C	LYRM4:FARS2	1	0.9833	intron1	0.9833
1839	13	47043346	C	T	TPMT:AOF1	1	0.9541	intron1	0.9541
1840	13	47043461	A	T	TPMT:AOF1	1	0.9212	intron1	0.9212
1841	13	52977220	A	T	OREG0043840	1	0.9849	intron1	0.9849
1842	13	63096950	A	G	OREG0036077	1	0.9335	intron1	0.9335
1843	13	63239454	C	T	p300	1	0.9366	intron1	0.9366
1844	13	66904922	T	C	OREG0036091	1	0.9388	intron1	0.9388
1845	13	66933970	G	T	MTERFD1:PTDSS1	1	0.9932	intron1	0.9932
1846	13	66942233	G	A	MTERFD1:PTDSS1	1	0.9953	intron1	0.9953
1847	13	76096468	T	C	KIAA0372:UNQ630	1	0.9703	intron1	0.9703
1848	13	76097559	T	C	KIAA0372:UNQ630	1	0.9175	intron1	0.9175
1849	13	90091458	T	A	TMEM167:XRCC4	1	0.9528	intron1	0.9528
1850	13	95859907	G	A	OREG0036139	1	0.9377	intron1	0.9377
1851	13	95884647	A	T	OREG0036140	1	0.9871	intron1	0.9871
1852	13	95890792	A	C	OREG0043999;OREG0036142	1	0.9308	intron1	0.9308
1853	13	107831301	A	C	p300	1	0.994	intron1	0.994
1854	13	107831367	C	T	p300	1	0.9199	intron1	0.9199
1855	13	108104409	A	G	ERCC8:mimitin	1	0.9892	intron1	0.9892
1856	13	108104577	T	A	ERCC8:mimitin	1	0.9029	intron1	0.9029
1857	13	108105743	G	A	ERCC8:mimitin	1	0.9239	intron1	0.9239
1858	13	108121899	T	C	ERCC8:mimitin	1	0.9933	intron1	0.9933
1859	13	108122834	T	C	ERCC8:mimitin	1	0.9524	intron1	0.9524
1860	13	108123786	A	C	ERCC8:mimitin	1	0.922	intron1	0.922
1861	13	108123852	A	G	ERCC8:mimitin	1	0.993	intron1	0.993
1862	13	108125660	T	G	ERCC8:mimitin	1	0.9569	intron1	0.9569
1863	13	108130065	T	C	ERCC8:mimitin	1	0.9454	intron1	0.9454
1864	13	108132310	A	G	ERCC8:mimitin	1	0.9757	intron1	0.9757
1865	13	108132459	G	C	ERCC8:mimitin	1	0.9601	intron1	0.9601
1866	13	108132675	A	C	ERCC8:mimitin	1	0.9837	intron1	0.9837
1867	13	108133036	A	G	ERCC8:mimitin	1	0.9704	intron1	0.9704
1868	13	108137191	A	T	ERCC8:mimitin	1	0.9834	intron1	0.9834
1869	13	108137445	G	C	ERCC8:mimitin	1	0.9884	intron1	0.9884
1870	13	108139699	C	T	ERCC8:mimitin	1	0.9002	intron1	0.9002
1871	13	108140257	G	A	ERCC8:mimitin	1	0.9505	intron1	0.9505
1872	13	108148839	A	T	ERCC8:mimitin	1	0.9618	intron1	0.9618
1873	13	119463529	C	T	OREG0043578	1	0.9723	intron1	0.9723
1874	13	119463786	T	C	OREG0043578	1	0.9884	intron1	0.9884
1875	13	119489037	C	T	p300	1	0.9973	intron1	0.9973
1876	13	119489080	T	G	p300	1	0.989	intron1	0.989
1877	14	8080733	A	G	OREG0044408	1	0.9896	intron1	0.9896
1878	14	8100119	C	T	OREG0036212	1	0.9136	intron1	0.9136
1879	14	8314841	G	A	OREG0044422	1	0.9462	intron1	0.9462
1880	14	11159733	G	C	OREG0036222	1	0.9766	intron1	0.9766
1881	14	16554782	C	A	p300	1	0.9995	intron1	0.9995
1882	14	16555074	C	G	p300	1	0.9995	intron1	0.9995
1883	14	16573027	C	A	OREG0044104	1	0.9994	intron1	0.9994
1884	14	16573230	T	G	OREG0044104	1	0.9527	intron1	0.9527
1885	14	17698352	C	A	OREG0036225	1	0.9297	intron1	0.9297
1886	14	21063835	A	G	AP3M1:ADK	1	0.9893	intron1	0.9893
1887	14	21064094	C	T	AP3M1:ADK	1	0.9076	intron1	0.9076
1888	14	21064102	G	A	AP3M1:ADK	1	0.9163	intron1	0.9163
1889	14	21064633	G	T	AP3M1:ADK	1	0.9659	intron1	0.9659
1890	14	21079816	A	G	AP3M1:ADK	1	0.9867	intron1	0.9867
1891	14	31109401	C	T	PB1:GNL3	1	0.9893	intron1	0.9893
1892	14	31209347	A	G	OREG0002242	1	0.9607	intron1	0.9607
1893	14	45221757	T	C	KIAA1344:DKFZp762F0713	1	0.9491	intron1	0.9491
1894	14	45222388	G	T	KIAA1344:DKFZp762F0713	1	0.984	intron1	0.984
1895	14	45224717	T	C	KIAA1344:DKFZp762F0713	1	0.9892	intron1	0.9892
1896	14	45238272	T	C	KIAA1344:DKFZp762F0713	1	0.9041	intron1	0.9041
1897	14	45238898	T	G	KIAA1344:DKFZp762F0713	1	0.979	intron1	0.979
1898	14	47282451	T	C	WDHD1:SOCS4	1	0.9766	intron1	0.9766
1899	14	47286912	T	G	WDHD1:SOCS4	1	0.9886	intron1	0.9886
1900	14	47288195	A	G	WDHD1:SOCS4	1	0.9945	intron1	0.9945
1901	14	49055375	G	C	EXOC5:C14orf108	1	0.9896	intron1	0.9896
1902	14	49072614	G	A	EXOC5:C14orf108	1	0.9398	intron1	0.9398
1903	14	49072888	G	A	EXOC5:C14orf108	1	0.9398	intron1	0.9398
1904	14	49073394	G	A	EXOC5:C14orf108	1	0.9631	intron1	0.9631
1905	14	50924078	C	A	OSGEP:APEX1	1	0.9905	intron1	0.9905
1906	14	51008521	A	G	OREG004428	1	0.977	intron1	0.977
1907	14	52285365	C	A	RAB2B:KIAA0737	1	0.9398	intron1	0.9398
1908	14	57102014	C	T	OREG0036365	1	0.942	intron1	0.942
1909	14	70766474	A	G	OREG0044420	1	0.9808	intron1	0.9808
1910	14	78850703	A	T	OREG0036466	1	0.9171	intron1	0.9171
1911	14	78850754	C	T	OREG0036466	1	0.9039	intron1	0.9039
1912	14	98072928	A	G	p300	1	0.9678	intron1	0.9678
1913	14	98073217	C	T	p300	1	0.9983	intron1	0.9983
1914	14	98073776	A	G	p300	1	0.9222	intron1	0.9222
1915	14	98108699	T	C	p300	1	0.9964	intron1	0.9964
1916	14	99044370	G	A	LOC440145:C13orf34	1	0.9977	intron1	0.9977
1917	14	99044794	C	G	LOC440145:C13orf34	1	0.9089	intron1	0.9089
1918	15	25382385	C	T	FLJ34047:BASP1	1	0.9537	intron1	0.9537
1919	15	25384706	A	G	FLJ34047:BASP1	1	0.9149	intron1	0.9149
1920	15	25385987	A	T	FLJ34047:BASP1	1	0.981	intron1	0.981
1921	15	25386118	C	T	FLJ34047:BASP1	1	0.9262	intron1	0.9262
1922	15	25387761	A	C	FLJ34047:BASP1	1	0.9411	intron1	0.9411
1923	15	25389471	T	C	FLJ34047:BASP1	1	0.9871	intron1	0.9871
1924	15	25390729	C	T	FLJ34047:BASP1	1	0.9031	intron1	0.9031
1925	15	25395416	A	G	FLJ34047:BASP1	1	0.9431	intron1	0.9431
1926	15	25406257	G	A	FLJ34047:BASP1	1	0.9041	intron1	0.9041
1927	15	25411303	T	A	FLJ34047:BASP1	1	0.9246	intron1	0.9246
1928	15	25413386	G	A	FLJ34047:BASP1	1	0.9714	intron1	0.9714
1929	15	79388110	A	G	OREG0044850	1	0.9978	intron1	0.9978
1930	15	79950470	G	A	p300	1	0.9987	intron1	0.9987
1931	15	81888360	T	A	PHF5A:ACO2	1	0.9491	intron1	0.9491
1932	15	87656705	G	T	p300	1	0.9538	intron1	0.9538
1933	15	91033759	T	A	OREG0044925	1	0.9007	intron1	0.9007
1934	15	92640225	A	G	p300	1	0.9753	intron1	0.9753
1935	16	6965298	G	C	p300	1	0.978	intron1	0.978
1936	16	7099647	C	T	OREG0036733	1	0.9972	intron1	0.9972
1937	16	7099663	T	C	OREG0036733	1	0.9431	intron1	0.9431
1938	16	10849859	T	G	OREG0044991	1	0.9918	intron1	0.9918
1939	16	10850298	T	G	OREG0044991	1	0.9985	intron1	0.9985
1940	16	35564908	C	T	p300	1	0.9309	intron1	0.9309
1941	16	35618049	A	G	OREG0045172	1	0.9621	intron1	0.9621
1942	16	36057115	C	T	CCDC58:C3orf28	1	0.9724	intron1	0.9724
1943	16	36058062	A	T	CCDC58:C3orf28	1	0.9916	intron1	0.9916
1944	16	36065284	A	T	CCDC58:C3orf28	1	0.9666	intron1	0.9666
1945	16	36067146	T	A	CCDC58:C3orf28	1	0.9626	intron1	0.9626
1946	16	37537954	G	A	RABL3:GTF2E1	1	0.9964	intron1	0.9964
1947	16	37539201	A	C	RABL3:GTF2E1	1	0.9521	intron1	0.9521
1948	16	37541482	T	C	RABL3:GTF2E1	1	0.9412	intron1	0.9412
1949	16	38903951	C	A	OREG0045194	1	0.9619	intron1	0.9619
1950	16	38941636	G	A	p300	1	0.9021	intron1	0.9021
1951	16	38984973	G	A	OREG0045195	1	0.9394	intron1	0.9394
1952	16	38985402	G	A	OREG0045195	1	0.996	intron1	0.996
1953	16	38985496	C	T	OREG0045195	1	0.9137	intron1	0.9137
1954	16	44530017	T	G	p300	1	0.9486	intron1	0.9486
1955	16	44530241	G	C	p300	1	0.9083	intron1	0.9083
1956	16	67611130	A	G	p300	1	0.9965	intron1	0.9965
1957	16	67611250	G	C	p300	1	0.9982	intron1	0.9982
1958	16	67611526	A	G	p300	1	0.9314	intron1	0.9314
1959	16	70351933	C	T	OREG0045287	1	0.939	intron1	0.939
1960	16	72687802	C	T	OREG0045289	1	0.95	intron1	0.95
1961	16	72688051	A	T	OREG0045289	1	0.9921	intron1	0.9921
1962	16	90412402	G	T	OREG0045343	1	0.9836	intron1	0.9836
1963	16	91648291	G	C	GART:SON	1	0.9978	intron1	0.9978
1964	17	13751652	A	G	HGC6.4:MLLT4	1	0.9872	intron1	0.9872
1965	17	17409263	T	C	p300	1	0.9964	intron1	0.9964
1966	17	33955479	G	T	VPS52:RPS18;VPS52:RPS18;VPS52:RPS18	1	0.993	intron1	0.993
1967	17	34030808	C	T	RXRB:SLC39A7;RXRB:SLC39A7;RXRB:SLC39A7	1	0.9511	intron1	0.9511
1968	17	34188425	G	A	TAP1:PSMB9;TAP1:PSMB9;TAP1:PSMB9	1	0.995	intron1	0.995
1969	17	43673508	G	A	CYP39A1:SLC25A27	1	0.9481	intron1	0.9481
1970	17	49061444	C	T	OREG0045614	1	0.9823	intron1	0.9823
1971	17	84682328	G	C	ABCG5:ABCG8	1	0.9324	intron1	0.9324
1972	17	84684901	T	A	ABCG5:ABCG8	1	0.9438	intron1	0.9438
1973	17	84685416	A	C	ABCG5:ABCG8	1	0.9691	intron1	0.9691
1974	17	84685719	G	C	ABCG5:ABCG8	1	0.9275	intron1	0.9275
1975	17	86755771	A	T	OREG0037093	1	0.9537	intron1	0.9537
1976	18	34623848	A	T	BRD8:KIF20A	1	0.9144	intron1	0.9144
1977	18	35832571	A	G	OREG0045903	1	0.9656	intron1	0.9656
1978	18	36785557	C	G	HARS:HARS2	1	0.9711	intron1	0.9711
1979	18	37747555	T	C	OREG0045914	1	0.9958	intron1	0.9958
1980	18	37747811	G	A	OREG0045914	1	0.999	intron1	0.999
1981	18	37747901	G	A	OREG0045914	1	0.9066	intron1	0.9066
1982	18	37749072	C	T	rest_mm9_ESC_only_chr18_37908647_37908738	1	0.9557	intron1	0.9557
1983	18	38766431	C	T	p300	1	0.9489	intron1	0.9489
1984	18	68290568	T	C	C18orf19:RNMT	1	0.9094	intron1	0.9094
1985	18	72199595	T	C	p300	1	0.9477	intron1	0.9477
1986	19	4942368	T	C	OREG0046505	1	0.9877	intron1	0.9877
1987	19	7306949	G	A	OREG0037341	1	0.9452	intron1	0.9452
1988	19	12494032	A	T	p300	1	0.9923	intron1	0.9923
1989	19	17806879	C	T	OREG0046244	1	0.9107	intron1	0.9107
1990	19	18609369	C	A	C9orf95:OSTF1	1	0.9208	intron1	0.9208
[truncated: 2,924 more rows]
