# Supplementary material for: Joint mouse–human phenome-wide association to test gene function and disease risk
Source: Nat Commun. 2016 Feb 2;7:10464. doi: 10.1038/ncomms10464 (PMC4740880; doi:10.1038/ncomms10464)
Supplement: Supplementary Data 10 — SNPs affecting pre-miRNA [file ncomms10464-s11.xlsx]

## Sheet: Supplementary Data 10
	Table Name: SNPs affecting pre-miRNA
	Author: Wang X, Pandey A, Mulligan MK, et al.
	Title: Joint mouse-human phenome-wide association to test gene function and disease risk
	Journal and Vol and Page:
	Date last updated or submitted: 5/9/2015
	Contact emails: labwilliams@gmail.com, xushengwang78@gmail.com, ashutoshmits@gmail.com
Supplementary Data 10. SNPs affecting pre-miRNA
Index	Chr	miRNA start	miRNA end	miRNA name	SNP position	SNP name	B6 allele	D2 allele	Domain within SNP
1	4	10845500	10845630	mmu-mir-3471-1	10772725	rs48559249	T	C	STEM
2	4	58938019	58938112	mmu-mir-2145-1	58950981	rs32742909	G	A	LOOP
3	5	82798944	82799065	mmu-mir-1187	83228018		T	C	MIR*
4	6	129691535	129691643	mmu-mir-680-1	129641591	rs51107210	C	T	STEM
5	6	129691535	129691643	mmu-mir-680-1	129641598	rs45902352	A	C	STEM
6	6	129691535	129691643	mmu-mir-680-1	129641603	rs51356740	G	A	LOOP
7	8	31102921	31103042	mmu-mir-1186	32213447	rs37702303	A	G	MIR*
8	8	70925525	70925618	mmu-mir-1969	73449517	rs4137691	A	G	MIR*
9	8	84208815	84208921	mmu-mir-24-2	86732721	rs49245174	T	C	STEM
10	10	93162785	93162903	mmu-mir-1931	92625631		G	T	SEED
11	10	126998440	126998560	mmu-mir-546	126435590	rs13469653	A	G	MIR*
12	11	28757012	28757083	mmu-mir-216a	28657047	rs26857566	C	T	LOOP
13	11	69663043	69663125	mmu-mir-1934	69476557	rs26908346	T	C	SEED
14	12	18179243	18179360	mmu-mir-1937a	18186101		C	A	LOOP
15	12	18179243	18179360	mmu-mir-1937a	18186118		C	A	MIR*
16	12	35194811	35194897	mmu-mir-680-3	35879487	rs49621977	T	C	STEM
17	12	35194811	35194897	mmu-mir-680-3	35879524	rs48662351	C	T	MIR∆
18	12	101021673	101021793	mmu-mir-1190	102259953	rs29188975	T	C	LOOP
19	13	17747473	17747593	mmu-mir-466i	17839399		T	C	MIR∆
20	14	54616677	54616785	mmu-mir-686	55235551	rs8244166	G	A	MIR∆
21	14	54616677	54616785	mmu-mir-686	55235560	rs8244167	G	A	LOOP
22	14	73206763	73206851	mmu-mir-687	73606580	rs49403636	G	A	STEM
23	14	78311149	78311300	mmu-mir-2145-2	78711047	rs47487453	C	T	STEM
24	16	33105361	33105445	mmu-mir-1947	33105522	rs4171209	C	T	STEM
25	17	39844136	39844245	mmu-mir-715	39981172		A	G	MIR*
26	X	72261031	72261112	mmu-mir-224	69506412	rs3161168	A	G	LOOP
