# Supplementary material for: Joint mouse–human phenome-wide association to test gene function and disease risk
Source: Nat Commun. 2016 Feb 2;7:10464. doi: 10.1038/ncomms10464 (PMC4740880; doi:10.1038/ncomms10464)
Supplement: Supplementary Data 11 — Summary of the number of variants in each category [file ncomms10464-s12.xlsx]

## Sheet: Supplementary Data 11
	Table Name: Summary of the number of variants in each category
	Author: Wang X, Pandey A, Mulligan MK, et al.
	Title: Joint mouse-human phenome-wide association to test gene function and disease risk
	Journal and Vol and Page:
	Date last updated or submitted: 5/9/2015
	Contact emails: labwilliams@gmail.com, xushengwang78@gmail.com, ashutoshmits@gmail.com
Supplementary Data 11. Summary of the number of variants in each category
Index	Variant Type	Total No. of Variants
1	SNP	4875372
1.1	Coding domain	35068
1.1.1	Missense	11979
1.1.1.1	Nonsense	58
1.1.2	Synonymous	23089
1.2	Noncoding	4840304
1.2.1	Splice-site	69
1.2.1.1	Donor site	40
1.2.1.2	Accept site	29
1.2.2	UTR	40668
1.2.3	Intron	1638987
2	Indel	682239
2.1	Frameshift	45
3	CNV	16817
3.1	Covering gene(s)	538
