# Supplementary material for: Joint mouse–human phenome-wide association to test gene function and disease risk
Source: Nat Commun. 2016 Feb 2;7:10464. doi: 10.1038/ncomms10464 (PMC4740880; doi:10.1038/ncomms10464)
Supplement: Supplementary Data 12 — PheWA summary for classical phenotypes [file ncomms10464-s13.xlsx]

## Sheet: Supplementary Data 12
	Table Name: PheWA summary for classical phenotypes
	Author: Wang X, Pandey A, Mulligan MK, et al.
	Title: Joint mouse-human phenome-wide association to test gene function and disease risk
	Journal and Vol and Page:
	Date last updated or submitted: 5/9/2015
	Contact emails: labwilliams@gmail.com, xushengwang78@gmail.com, ashutoshmits@gmail.com
	p values were calculated using Pearson moment correlations; q values were generated using Q VALUE software (http://genomics.princeton.edu/storeylab/qvalue/)
Supplementary Data 12. PheWA summary for classical phenotypes
Index	Marker/SNP	Chr	Position Mb (mm9)	Position Mb (mm10)	Phenotype ID	N BXDs	p value	q value	Phenotype Description
1	rs3687595	1	72.7353	72.6887	10036	17	1.86176e-09	3.341e-06	Infectious disease, immune system: Salmonella typhimurium bacterial strain SR-11, net growth in livers and spleens 6 days after inoculation with 10^2 CFU (figure 5, triangles, Itk/Nramp1/Slc11a1-associated) [log10 CFU]
2	CEL-1_98681809	1	100.69	98.7933	11863	62	4.54756e-06	0.00473594	Central nervous system, behavior: Novel open field behavior,vertical activity (rears) from 0-15 min for males and females [n beam breaks]
3	CEL-1_98681809	1	100.69	98.7933	11606	62	2.2056e-06	0.00344545	Central nervous system, behavior: Novel open field behavior, vertical activity (rears) from 0-15 for females [n beam breaks]
4	rs13476187	1	156.053	154.205	12480	70	1.30416e-05	0.00554757	Central nervous system, behavior: Anxiety assay, restraint stress [15 min] + saline treated [.018 ml/kg i.p.] (RSS group), activity in closed quadrants using an elevated zero maze in 60 to 120-day-old males and females during last 5 min [n beam breaks]
5	rs13476187	1	156.053	154.205	12481	70	5.49454e-06	0.00267501	Central nervous system, behavior: Anxiety assay, restraint stress [15 min] + saline treated [.018 ml/kg i.p.] (RSS group), activity in closed quadrants using an elevated zero maze in 60 to 120-day-old males and females during 10 min [n beam breaks]
6	rs13476187	1	156.053	154.205	10984	27	1.77604e-05	0.00557931	Central nervous system, pharmacology, behavior: Anxiety assay (E10_TLA), restraint stress (15 min) + ethanol treated (1.8 g/kg i.p.), total distance traveled in light-dark box, using 8-12 week-old males during 10 min session [cm]
7	rs13476187	1	156.053	154.205	12451	69	4.55204e-06	0.00267501	Central nervous system, behavior: Anxiety assay, restraint stress (15 min) and ethanol (1.8 g/kg ip) (RSE group), activity in closed quadrants using an elevated zero maze in 60 to 120-day-old males and females during 10 min [n beam breaks]
8	rs13476187	1	156.053	154.205	12450	69	3.37704e-07	0.00115088	Central nervous system, behavior: Anxiety assay, restraint stress (15 min) and ethanol (1.8 g/kg ip) (RSE group), activity in closed quadrants using an elevated zero maze in 60 to 120-day-old males and females during last 5 min [n beam breaks]
9	rs13476187	1	156.053	154.205	12419	71	1.9178e-05	0.00557931	Central nervous system, behavior: Anxiety assay, saline treated [0.18 ml/kg i.p.] (NOS group), activity in closed quadrants using an elevated zero maze in 60 to 120-day-old males and females during first 5 min [n beam breaks]
10	rs13476187	1	156.053	154.205	12411	69	2.11273e-05	0.00557931	Central nervous system, behavior: Anxiety assay, saline treated [0.18 ml/kg i.p.] (NOS group), activity in closed quadrants using an elevated zero maze in 60 to 120-day-old males only during 10 min [n beam breaks]
11	rs13476187	1	156.053	154.205	12431	61	2.12829e-05	0.00557931	Central nervous system, behavior: Anxiety assay, restraint stress (15 min) followed by ethanol (1.8 g/kg ip) (RSE group), activity in closed quadrants using an elevated zero maze in 60 to 120-day-old females only during 10 min [n beam breaks]
12	rs13476187	1	156.053	154.205	12430	61	2.19188e-06	0.00248993	Central nervous system, behavior: Anxiety assay, restraint stress (15 min) and ethanol (1.8 g/kg ip) (RSE group), activity in closed quadrants using an elevated zero maze in 60 to 120-day-old females only during last 5 min [n beam breaks]
13	rs13476187	1	156.053	154.205	12420	71	4.68944e-06	0.00267501	Central nervous system, behavior: Anxiety assay, saline treated [0.18 ml/kg i.p.] (NOS group), activity in closed quadrants using an elevated zero maze in 60 to 120-day-old males and females during last 5 min [n beam breaks]
14	rs13476187	1	156.053	154.205	12421	71	1.24054e-06	0.00211385	Central nervous system, behavior: Anxiety assay, saline treated [0.18 ml/kg i.p.] (NOS group), activity in closed quadrants using an elevated zero maze in 60 to 120-day-old males and females during 10 min [n beam breaks]
15	rs13476187	1	156.053	154.205	12370	65	1.46505e-05	0.00554757	Central nervous system, behavior: Anxiety assay, ethanol treated [1.8 g/kg i.p] (NOE group), activity in closed quadrants using an elevated zero maze in 60 to 120-day-old females only during last 5 min [n beam breaks]
16	rs13476187	1	156.053	154.205	10725	15	4.84587e-06	0.00267501	Central nervous system, metabolism, nutrition: Zinc level in medial prefrontal cortex of females [ug/g]
17	rs6181202	1	156.456	154.609	12409	69	3.69705e-05	0.00973243	Central nervous system, behavior: Anxiety assay, saline treated [0.18 ml/kg i.p.] (NOS group), activity in closed quadrants using an elevated zero maze in 60 to 120-day-old males only during first 5 min [n beam breaks]
18	rs6194543	1	157.589	155.742	12440	64	3.59353e-05	0.00851479	Central nervous system, behavior: Anxiety assay, restraint stress (15 min) and ethanol (1.8 g/kg ip) (RSE group), activity in closed quadrants using an elevated zero maze in 60 to 120-day-old males only during last 5 min [n beam breaks]
19	rs3653666	1	160.477	158.547	12351	67	2.78965e-05	0.00670653	Central nervous system, behavior: Anxiety assay, baseline untreated control (BASE group), activity in closed quadrants using an elevated zero maze in 60 to 120-day-old males only during 10 min [n beam breaks]
20	rs3653666	1	160.477	158.547	15596	38	1.7146e-05	0.00612106	Metabolism, morphology: Lean mass pre-metabolic caging, chow diet, males [g]
21	rs3653666	1	160.477	158.547	12479	69	1.51421e-05	0.00612106	Central nervous system, behavior: Anxiety assay, restraint stress (15 min) + saline treated (0.018 ml/kg ip) in the RSS group, activity in closed quadrants using an elevated zero maze in 60 to 120-day-old males and females during first 5 min [n beam breaks]
22	rs3653666	1	160.477	158.547	12359	69	2.31176e-05	0.00648391	Central nervous system, behavior: Anxiety assay, baseline untreated control (BASE group), activity in closed quadrants using an elevated zero maze in 60 to 120-day-old males and females during first 5 min [n beam breaks]
23	rs3653666	1	160.477	158.547	12361	69	1.81865e-05	0.00612106	Central nervous system, behavior: Anxiety assay, baseline untreated control (BASE group), activity in closed quadrants using an elevated zero maze in 60 to 120-day-old males and females during 10 min [n beam breaks]
24	rs13476221	1	168.913	166.983	11947	60	2.01092e-05	0.00888252	Central nervous system, behavior: Locomotion in zero maze for males and females [n beam breaks]
25	rs13476221	1	168.913	166.983	12371	65	1.0881e-05	0.00648829	Central nervous system, pharmacology, behavior: Anxiety assay, ethanol treated [1.8 g/kg i.p] (NOE group), activity in closed quadrants using an elevated zero maze in 60 to 120-day-old females only during 10 min [n beam breaks]
26	rs8242766	1	172.982	171.052	15172	26	5.31982e-06	0.00419706	Central nervous system, behavior, learning and memory: Spatial navigation, latency to reach platform using Morris water maze (test 2, Trait Lat2 Table 1), males and females combined [sec]
27	rs8242766	1	172.982	171.052	12297	62	7.40036e-06	0.0046708	Central nervous system, behavior: Central motor pattern generation (CPG), mean primary interlick interval (MPI, time between licks) for water over 20 min (Davis MS160 lickometer), male and female adults [mSec]
28	rs8242766	1	172.982	171.052	12296	62	1.27074e-06	0.00161177	Central nervous system, behavior: Central motor pattern generation (CPG), mean primary interlick interval (MPI, time between licks) for 0.1 M sucrose over 20 min (Davis MS160 lickometer), male and female adults [mSec]
29	rs8242766	1	172.982	171.052	10429	25	1.5322e-06	0.00161177	Metabolism, genetics, blood chemistry: Serum amyloid P component (APCS protein, endogenous SAP) level [ug/ml]
30	rs8242766	1	172.982	171.052	10414	26	3.41078e-08	0.000107637	Central nervous system, behavior, learning and memory: Spatial navigation, latency to reach hidden platform using Morris water maze (test 2, Trait Llat2 Table 1), males and females combined [log sec]
31	NES13033186	1	173.149	171.219	10237	25	1.69337e-08	2.59527e-05	Cancer biology, immune system: Proliferation of JTL-G12.8 (T cell clone) without 50 ug/ml GAT (Glu60, Ala30, Tyr10) [cpm]
32	NES13033186	1	173.149	171.219	10235	25	3.11537e-06	0.00211787	Cancer biology, immune system: Proliferation of JTL-G12 (Tcell clone) without 50 ug/ml GAT (Glu60, Ala30, Tyr10) [cpm]
33	rs3682996	1	175.677	173.747	15151	10	7.88756e-06	0.00504765	Central nervous system, pharmacology, toxicology: MPTP (1-methyl-4-phenyl-1,2,3,6-tetrahydropyridine) response (12.5 mg/kg, sc), HVA/DA (index of postsynaptic dopamine utilization) in caudate-putamen (striatum) in males 48 h after injection (saline minus MPTP group) [ug/mg wet weight]
34	rs3682996	1	175.677	173.747	15150	10	3.16702e-06	0.00253343	Central nervous system, pharmacology, toxicology: MPTP (1-methyl-4-phenyl-1,2,3,6-tetrahydropyridine) response (12.5 mg/kg sc), HVA/DA (index of postsynaptic dopamine utilization) in caudate-putamen (striatum) in males 48 h after injection (MPTP group) [ug/mg wet weight]
35	rs13476330	2	5.76741	5.84637	16771	34	1.6592e-06	0.00140562	Ratio of alpha-aminoadipate/Lysine levels in pooled plasma after overnight fasting in males at 29 weeks of age on a normal chow diet (Harlan 2918, 6% kCal/fat)
36	rs13476330	2	5.76741	5.84637	16769	33	3.97971e-06	0.00269719	Ratio of alpha-aminoadipate/Lysine levels in pooled plasma after overnight fasting in males at 29 weeks of age. Combined chow (Harlan 2918) and high fat (Harlan 06414) cohorts
37	rs13476330	2	5.76741	5.84637	16626	34	7.38918e-06	0.00417325	Alpha-aminoadipate levels measured by LC-MS/MS in pooled plasma after overnight fasting in males at 29 weeks of age on a high fat diet (Harlan 06414, 60% kCal/fat) for 20 weeks [nmol/ml]
38	rs13476330	2	5.76741	5.84637	16627	34	4.14437e-07	0.000595092	Alpha-aminoadipate levels measured by LC-MS/MS in pooled plasma after overnight fasting in males at 29 weeks of age on a normal chow diet (Harlan 2918, 6% kCal/fat) [nmol/ml]
39	rs13476330	2	5.76741	5.84637	16625	34	5.26836e-07	0.000595092	Alpha-aminoadipate levels measured by LC-MS/MS in pooled plasma after overnight fasting in males at 29 weeks of age [nmol/ml]. Combined chow (Harlan 2918) and high fat (Harlan 06414) cohorts
40	rs6292983	2	19.9389	20.0173	10015	24	4.23728e-06	0.0073997	Central nervous system, pharmacology, behavior: Magnesium (Mg2+) stimulated ecto-ATPase (NTPase) activity in brain microsomes (monogenic trait mapping to Chr 2 at 25 Mb at Entpd8) [umolPi /mg protein/hr]
41	rs6193345	2	23.1993	23.3438	10014	24	8.95151e-08	9.97064e-05	Central nervous system, pharmacology, behavior: Calcium (Ca2+) stimulated ecto-ATPase (NTPase) activity in brain microsomes (monogenic trait mapping to Chr 2 at 25 Mb at Entpd8) [umolPi /mg protein/hr]
42	CEL-2_24053663	2	23.9492	24.0936	10836	26	1.08617e-05	0.00948804	Infectious disease, immune system: Streptococcus pyogenes disease severity, corrected relative survival index (differs from Fig 1A slightly, residuals after correction for age, sex, body weight and log inoculum, with added strain BXD80) [-1 = high susceptible, +1 is resistant]
43	CEL-2_24053663	2	23.9492	24.0936	10801	30	1.29899e-05	0.00948804	Infectious disease, immune system: Streptococcus pyogenes disease severity, corrected relative survival index (Fig 1A, residuals after correction for age, sex, body weight and log inoculum, with added strains BXD76 and BXD80) [-1 = high susceptible, +1 is resistant]
44	rs13476408	2	30.2965	30.441	11022	27	3.26551e-06	0.00327013	Infectious disease, immune system: Streptococcus pyogenes (Group A streptococcal infection) sepsis bacteremia 24 h post-infection corrected for age, sex, body weight, log inoculum (Fig 1B) [corrected log CFU/ml]
45	rs13459060	2	32.4705	32.6149	14911	30	7.14373e-06	0.00491064	High Fat Diet between 4 and 20 weeks (Ssniff(R) diet S8074-E010, Germany: The diet contained 20.7% crude protein, 25.1% crude fat, 5.0% crude fiber, 5.9% crude ash, 39.7% N-free extract, 20.0% starch, 17.5% sugar, vitamins, trace elements, amino acids, and minerals (19.1 MJ/kg metabolizable energy
46	D2Mit12	2	102.941	103.101	15114	28	1.14887e-07	0.000215418	Immune function: CD44+ cells as a percentage of CD3+ CD4+ cells in peripheral blood measured by fluorescence activated cell sorting (check if this is in young adult male and female) (FACS) [%]
47	rs13476784	2	134.345	134.519	10768	10	2.67615e-09	3.16474e-06	Infectious disease, immune system: Autoimmune disease, spontaneous development of immune response, IgG2b-specific anti-DNA serum levels in 13-month-old mice [ELISA OD 450 (x 10^4)]
48	rs13476993	3	16.9645	17.0645	15590	37	5.48715e-06	0.00962627	Metabolism, morphology: Body weight pre-metabolic caging, chow diet, males [g]
49	rs13476993	3	16.9645	17.0645	15592	37	7.0626e-06	0.00962627	Metabolism, morphology: Fat mass pre-metabolic caging, chow diet, males [g]
50	rs13476993	3	16.9645	17.0645	15582	37	9.1158e-06	0.00962627	Metabolism, morphology: Body weight at 16 weeks, chow diet, males [g]
51	rs13476999	3	18.6254	18.7254	16768	33	1.48122e-06	0.00481875	Ornithine levels measured by LC-MS/MS in pooled plasma after overnight fasting in males at 29 weeks of age on a normal chow diet (Harlan 2918, 6% kCal/fat) [nmol/ml]
52	rs13476999	3	18.6254	18.7254	16766	33	4.2373e-06	0.00689243	Ornithine levels measured by LC-MS/MS in pooled plasma after overnight fasting in males at 29 weeks of age [nmol/ml]. Combined chow (Harlan 2918) and high fat (Harlan 06414) cohorts
53	UT_3_108.7885	3	105.471	105.668	10803	63	1.74441e-06	0.00307224	Cardiovascular system, morphology: Heart weight without statistical adjustment (C57BL/6J data looks anomalous) [mg]
54	rs3670168	3	127.995	128.293	11815	63	3.67385e-06	0.0070097	Endocrinology, morphology: Adrenal weight (right) of females [mg]
55	rs3670168	3	127.995	128.293	12072	63	6.07263e-06	0.00772439	Endocrinology, morphology: Adrenal weight (right) of males and females [mg]
56	rs3670168	3	127.995	128.293	13035	17	8.50169e-06	0.00811061	Reproductive system, toxicology: Cadmium response (0.03 mM/kg CdCl2 subcutaneous in 0.1 ml), susceptibility to cadmium-induced testicular necrosis at 48 hrs, recessive cadmium resistance locus Cdm (Slc39a8) [-1= resistant, 1 = susceptible]
57	mCV23446189	3	128.958	129.256	13036	26	3.9411e-06	0.00483457	Reproductive system, toxicology: Cadmium response (0.03 mM/kg CdCl2 subcutaneous in 0.1 ml), susceptibility to cadmium-induced testicular necrosis at 48 hrs, recessive cadmium resistance locus cdm [-1= resistant, 1 = susceptible]
58	rs6177140	4	31.6517	31.5647	10410	12	6.165e-07	0.00117628	Immune system: Antigenic activity of irradiated BXD spleen cells for Thy1+CD3+CD4+CD8- T-cell clone TGVH32 [thymidine uptake in cpm]
59	rs3707178	4	47.049	47.0361	12688	82	4.90837e-06	0.00468259	Genetics, statistics, cofactors: BXD epoch batch trait 1 [-1 = Taylor BXD series BXD1 to 32, 0 = Taylor series BXD33 to 42, 1 = UTHSC BXD series BXD43 and higher]
60	rs3707178	4	47.049	47.0361	12689	92	6.91418e-06	0.0052769	Genetics, statistics, cofactors: BXD epoch batch trait 2 [-1 = Taylor BXD series BXD1 to 42, 1 = UTHSC BXD series BXD43 and higher]
61	rs3707178	4	47.049	47.0361	12568	39	3.12737e-07	0.000596702	Central nervous system, pharmacology, endocrinology: Deoxycorticosterone (DOC) in cerebral cortex 6 hours after saline control injection (ip) in adult males [ng/g]
62	rs13477713	4	54.3723	54.3595	11280	90	4.39768e-06	0.00419539	Skin, pigmentation: Hair coat color, ordinal scale version 2 where black=4, grey=3, brown=2, dba dilute=1 [color intensity]
63	rs13477713	4	54.3723	54.3595	15571	90	1.11722e-05	0.00710554	Skin, pigmentation: Hair coat color, ordinal scale version 3 where grey=1, black=2, brown=3, dba dilute=4 [color intensity]
64	rs13477725	4	57.6266	57.6137	11307	60	2.80523e-05	0.0119693	Pain response, thermal nociception using Hargreaves' test for males [units]
65	rs13477759	4	68.9382	69.2771	16281	29	1.388e-05	0.00730794
66	rs13477759	4	68.9382	69.2771	16280	29	1.388e-05	0.00730794
67	rs3023981	4	69.7602	70.0992	10862	61	1.26576e-05	0.00516041	Urogenital system, kidney, morphology: Kidney weight of males (unilateral) [mg]
68	rs3023981	4	69.7602	70.0992	10678	89	9.34327e-06	0.00435336	Skin, pigmentation: Hair coat color, ordinal scale version 1 black=4, brown=3, grey=2, dba dilute=1 [color intensity]
69	CEL-4_74066970	4	75.4386	75.7927	12333	53	1.07101e-05	0.0067275	Eye, visual system: Iris pigmentation (all ages) [ordinal scale, 0=pigmented, 4=light, dispersed]
70	CEL-4_130248229	4	131.555	131.999	12824	22	3.93214e-07	0.000434753	Blood chemistry: Alkaline phosphatase of 14-week old females, (ALPL gene product) [U/l]
71	CEL-4_130248229	4	131.555	131.999	15799	37	1.18216e-05	0.00980284	Blood chemistry, metabolism: Alkaline phosphatase (ALPL), fasted state, chow diet, males [U/L]
72	CEL-4_130248229	4	131.555	131.999	12894	41	8.22204e-08	0.000136359	Blood chemistry: Alkaline phosphatase of 14-week old males (ALPL gene product) [U/l]
73	rs13478067	4	154.365	154.991	10385	20	1.2094e-06	0.0022209	Central nervous system, behavior, gustation: Acesulfame sweet taste response (3.2 mM in water), consumption [%]
74	rs13478067	4	154.365	154.991	10384	20	1.76832e-06	0.0022209	Central nervous system, behavior, gustation: Saccharin sweet taste response (3.2 mM in water), consumption [%]
75	CEL-5_3149134	5	3.14313	3.14313	10671	26	6.17125e-06	0.00742973	Eye, morphology, visual system: Eye weight, regression corrected for age, sex, body and brain weight [mg]
76	CEL-5_3149134	5	3.14313	3.14313	10667	27	3.44337e-06	0.00621835	Eye, morphology, visual system: Eye weight corrected for age, sex, body and brain weight (BXD38 added) [mg]
77	rs3706626	5	24.6218	25.116	16240	20	4.40847e-06	0.00841135	Liver, toxicology: Hepatocyte damage in vitro measured as difference in lactate dehydrogenase (LDH) release relative to untreated hepatocytes, after 48 hrs 5 ng/ml TGF-beta + 0.6% ethanol median in females [% LDH increase vs. untreated cells]
78	rs3704920	5	60.8351	60.4438	10371	26	6.80371e-06	0.00852294	Cytosolic aryl-hydrocarbon receptor (AHR) protein levels in liver (fmol/mg cytosolic protein)
79	rs3704920	5	60.8351	60.4438	15792	12	1.25862e-06	0.00236499	Blood chemistry, metabolism: Bile acids, fasted state, chow diet, males [umol/L]
80	rs13478357	5	82.8352	82.4062	15012	29	1.07959e-05	0.00823943	High Fat Diet between 4 and 20 weeks (Ssniff(R) diet S8074-E010, Germany: The diet contained 20.7% crude protein, 25.1% crude fat, 5.0% crude fiber, 5.9% crude ash, 39.7% N-free extract, 20.0% starch, 17.5% sugar, vitamins, trace elements, amino acids, and minerals (19.1 MJ/kg metabolizable energy
81	rs13478357	5	82.8352	82.4062	15013	29	7.62772e-07	0.00145537	High Fat Diet between 4 and 20 weeks (Ssniff(R) diet S8074-E010, Germany: The diet contained 20.7% crude protein, 25.1% crude fat, 5.0% crude fiber, 5.9% crude ash, 39.7% N-free extract, 20.0% starch, 17.5% sugar, vitamins, trace elements, amino acids, and minerals (19.1 MJ/kg metabolizable energy
82	rs13478357	5	82.8352	82.4062	15014	29	1.83746e-06	0.00233725	High Fat Diet between 4 and 20 weeks (Ssniff(R) diet S8074-E010, Germany: The diet contained 20.7% crude protein, 25.1% crude fat, 5.0% crude fiber, 5.9% crude ash, 39.7% N-free extract, 20.0% starch, 17.5% sugar, vitamins, trace elements, amino acids, and minerals (19.1 MJ/kg metabolizable energy
83	rs13478357	5	82.8352	82.4062	15015	29	1.06187e-05	0.00823943	High Fat Diet between 4 and 20 weeks (Ssniff(R) diet S8074-E010, Germany: The diet contained 20.7% crude protein, 25.1% crude fat, 5.0% crude fiber, 5.9% crude ash, 39.7% N-free extract, 20.0% starch, 17.5% sugar, vitamins, trace elements, amino acids, and minerals (19.1 MJ/kg metabolizable energy
84	mCV23798232	5	117.112	116.662	11634	13	4.06772e-07	0.000757825	Saline control response, locomotor activity after second injection for females (control for MDMA response experiment) [cm/test period]
85	mCV22554962	5	118.018	117.568	15798	17	1.86351e-06	0.002239	Blood chemistry, metabolism: Bilirubin, fasted state, chow diet, males [umol/L]
86	rs3661828	6	3.41687	3.46687	12973	43	9.24163e-07	0.0017633	Infectious disease, immune system: Boon-Webby Trait 5
87	rs3661828	6	3.41687	3.46687	12971	44	1.7253e-06	0.00219459	Infectious disease, immune system: TNFa cytokine expression level two days after infection with H5N1 influenza A virus (10^4 EID-50 of HK213 virus in 30 microliters saline) [pg/mL]
88	rs13478831	6	76.1321	76.1821	15833	26	8.23807e-07	0.00277821	Hematology: Mature red blood cells, chow diet, males [%]
89	rs13478831	6	76.1321	76.1821	15969	61	1.86051e-06	0.00313719	Central nervous system, adult neurogenesis: Newly generated BrdU-labeled cells in the rostral migratory stream of adult mouse brain, data corrected for age, sex, body weight, and strain epoch effects [N cells per mm of RMS length]
90	rs6204829	6	115.866	115.916	10591	23	1.22182e-06	0.0044988	Infectious disease, immune system: Murine cytomegalovirus (MCMV) titer in spleen 4 days after infection with 5X10^4 PFU (KLRA complex) [log10]
91	gnf06.122.747	6	124.007	124.056	10386	20	1.75206e-06	0.00634413	Central nervous system, gustatory system: Glycine (sweet) taste response (10 mM in water), consumption [%]
92	rs13479023	6	127.388	127.438	10382	14	7.42182e-09	1.70895e-05	Central nervous system, gustatory system: Raffinose bitter taste response (raffinose undecaacetate 0.4 mM in water), consumption [%]
93	rs3681620	6	127.955	128.005	12683	57	6.95197e-06	0.00631808	Infectious disease, immune function: Ectromelia virus mortality score (combined data from Brownstein 1999 and Rice et al. 2010) [3 = resistant, 2 = intermediate, 1 = susceptible, table 1 column 1, ordinal scale]
94	rs3675839	7	16.6215	16.0362	10225	13	2.77986e-06	0.00530398	Immune system, aging: T-cell proliferative response (age-related decline), concavalin-A induced thymic T-cell response at 22-month-old in females (average of days 2 and 4)[unit]
95	rs13479441	7	111.298	104.149	12942	39	7.10267e-07	0.00257802	Blood chemistry, cardiovascular system: Mean cell volume of 14-week old males [fl]
96	rs13479441	7	111.298	104.149	12941	39	4.63775e-06	0.0084167	Blood chemistry, cardiovascular system: Mean cell hemoglobin concentration of 14-week old males [g/dl]
97	rs13479451	7	114.513	107.369	12931	36	1.38562e-06	0.0022366	Blood chemistry, cardiovascular system: Hematocrit of 14-week old males [%]
98	rs13479451	7	114.513	107.369	12872	18	2.42284e-06	0.00260722	Blood chemistry, cardiovascular system: Mean cell volume of 14-week old females [fl]
99	rs13479566	7	149.648	142.463	15774	11	1.0463e-06	0.00399268	Metabolism: Glycemia during oral glucose tolerance test (OGTT), decrease rate, chow diet, males [mg/mL/min]
100	rs3699325	8	17.3289	17.3289	16959	32	7.52252e-07	0.00134342	Ratio of N-glycolyl GM2 (ganglioside)/Ceramide levels in liver after overnight fasting in males at 29 weeks of age. Combined chow (Harlan 2918) and high fat (Harlan 06414) cohorts
101	rs3659789	8	58.485	56.0062	12557	69	1.00967e-06	0.00312023	Central nervous system, gene expression: Neurexin 1 (Nrxn1) expression in hippocampus, first principal component generated using all coding exon probe sets and UMUTAffyExon_0209_RMA data [relative residual concentration]
102	rs3666069	8	98.229	95.7051	10005	31	3.90088e-06	0.0057792	Central nervous system, morphology: Cerebellum volume, adjusted for covariance with brain size [mm^3]
103	rs3666069	8	98.229	95.7051	10002	34	6.26253e-06	0.00618535	Central nervous system, morphology: Cerebellum weight after adjustment for covariance with brain size [mg]
104	rs6347490	8	119.097	116.573	16743	34	2.05468e-07	0.000261356	Natural logarithm of C3 dicarboxylylcarnitine levels measured by MS/MS in pooled plasma after overnight fasting in males at 29 weeks of age on a high fat diet (Harlan 06414, 60% kCal/fat) for 20 weeks [nmol/ml]
105	rs6347490	8	119.097	116.573	16744	34	6.19812e-08	0.00023652	Natural logarithm of C3 dicarboxylylcarnitine levels measured by MS/MS in pooled plasma after overnight fasting in males at 29 weeks of age on a normal chow diet (Harlan 2918, 6% kCal/fat) [nmol/ml]
106	rs6347490	8	119.097	116.573	16742	33	1.37531e-07	0.000261356	Natural logarithm of C3 dicarboxylylcarnitine levels measured by MS/MS in pooled plasma after overnight fasting in males at 29 weeks of age [nmol/ml]. Combined chow (Harlan 2918) and high fat (Harlan 06414) cohorts
107	CEL-9_29909656	9	29.7485	29.941	13032	23	0	0	Gastrointestinal system, biochemistry: electrophoretic band variant of Lap-1 protein (ANPEP) that maps to proximal Chr 9 (this is not the Anpep locus, but is a possible trans-effect) [-1 band present, 1 band absent]
108	rs13459110	9	71.331	71.4832	10331	23	1.38352e-05	0.00966936	Central nervous system, behavior: Novel open fled behavior, habituation measured as the difference in locomotion between 0-5 min and 26-30 min periods for males [cm]
109	rs13459110	9	71.331	71.4832	10285	23	1.47223e-05	0.00966936	Central nervous system, behavior: Novel open fled behavior, habituation measured as the difference in locomotion between 0-5 min and 26-30 min periods for males and females [cm]
110	rs6167970	9	73.3689	73.5211	11599	64	5.95427e-05	0.0092865	Central nervous system, behavior: Novel open field behavior, locomotion in the periphery from 15-30 min for females in the morphine test battery [n beam breaks]
111	rs6167970	9	73.3689	73.5211	11610	64	4.91141e-05	0.00843295	Novel open field behavior, locomotion in the center from 0-60 min for females [n beam breaks]
112	rs6167970	9	73.3689	73.5211	11611	64	1.09302e-05	0.00359729	Novel open field behavior, locomotion in the center from 0-60 min for females [cm]
113	rs6167970	9	73.3689	73.5211	11960	62	4.04602e-05	0.00735572	Central nervous system, pharmacology, behavior: Ethanol response (2.25 g/kg ip), locomotor activity after injection from 15-20 min for males and females [cm]
114	rs6167970	9	73.3689	73.5211	11858	64	1.15463e-05	0.00359729	Novel open field behavior, locomotion in the periphery from 45-60 min for males and females in the morphine test battery [n beam breaks]
115	rs6167970	9	73.3689	73.5211	11861	64	2.88343e-05	0.00638234	Central nervous system, behavior, neuropharmacology: Novel open field behavior, locomotion in the periphery from 30-45 min for males and females in the morphine test battery [cm]
116	rs6167970	9	73.3689	73.5211	11862	64	4.56882e-06	0.0028241	Novel open field behavior, locomotion in the periphery from 45-60 min for males and females in the morphine test battery [cm]
117	rs6167970	9	73.3689	73.5211	11866	64	3.0976e-05	0.00638234	Central nervous system, behavior: Novel open field behavior, vertical activity (rears) from 45-60 min for males and females [n beam breaks]
118	rs6167970	9	73.3689	73.5211	11868	64	4.01407e-05	0.00735572	Central nervous system, pharmacology, behavior: Novel open field behavior, locomotion in the center from 0-60 min for males and females [cm]
119	rs6167970	9	73.3689	73.5211	11604	64	1.16394e-05	0.00359729	Novel open field behavior, locomotion in the periphery from 30-45 min for females in the morphine test battery [cm]
120	rs6167970	9	73.3689	73.5211	11600	64	2.95638e-05	0.00638234	Novel open field behavior, locomotion in the periphery from 30-45 min for females in the morphine test battery [n beam breaks]
121	rs6167970	9	73.3689	73.5211	11709	60	9.0609e-06	0.00359729	Central nervous system, pharmacology, behavior: Ethanol response (2.25 g/kg ip), locomotor activity, difference in distance traveled (saline minus ethanol) between the first 5 min and last 5 min for females [cm]
122	rs6167970	9	73.3689	73.5211	11703	59	9.99708e-06	0.00359729	Central nervous system, pharmacology, behavior: Ethanol response (2.25 g/kg ip), locomotor activity after injection from 15-20 min for females [cm]
123	rs6167970	9	73.3689	73.5211	11605	64	1.47009e-06	0.0015145	Novel open field behavior, locomotion in the periphery from 45-60 min for females in the morphine test battery [cm]
124	rs6167970	9	73.3689	73.5211	11601	64	4.43916e-06	0.0028241	Novel open field behavior, locomotion in the periphery from 45-60 min for females in the morphine test battery [n beam breaks]
125	rs6167970	9	73.3689	73.5211	11603	64	1.58156e-05	0.00444363	Novel open field behavior, locomotion in the periphery from 15-30 min for females in the morphine test battery [cm]
126	rs6167970	9	73.3689	73.5211	11609	64	2.03505e-05	0.00524131	Central nervous system, behavior: Novel open field behavior, vertical activity (rears) from 45-60 min for females [n beam breaks]
127	rs13480277	9	73.9289	74.0811	11857	64	6.85136e-05	0.0099187	Central nervous system, behavior, neuropharmacology: Novel open field behavior, locomotion in the periphery from 30-45 min for males and females in the morphine test battery [n beam breaks]
128	rs13480398	9	105.677	105.774	16532	44	4.71361e-05	0.0372219	Musculoskeletal system, morphology: Femur material bone mineral density of 12-week-old females measured by microcomputed tomography (ÂµCT) [mgHA/cm3
129	rs3721803	10	3.34259	7.00395	11579	63	6.74202e-06	0.000643189	Morphine response (50 mg/kg ip), locomotion from 75-90 min after injection in an activity chamber for females [n beam breaks]
130	rs3721803	10	3.34259	7.00395	11578	63	9.73664e-07	0.000119855	Central nervous system, pharmacology, behavior: Morphine response (50 mg/kg ip), locomotion from 60-75 min after injection in an activity chamber for females [n beam breaks]
131	rs3721803	10	3.34259	7.00395	11577	63	4.77584e-07	6.74985e-05	Morphine response (50 mg/kg ip), locomotion from 45-60 min after injection in an activity chamber for females [n beam breaks]
132	rs3721803	10	3.34259	7.00395	11576	64	2.47777e-06	0.000278093	Morphine response (50 mg/kg ip), locomotion from 30-45 min after injection in an activity chamber for females [n beam breaks]
133	rs3721803	10	3.34259	7.00395	11374	63	2.31768e-05	0.00180496	Morphine response (50 mg/kg ip), vertical activity (rears) from 75-90 min after injection in an activity chamber for males [n beam breaks]
134	rs3721803	10	3.34259	7.00395	11371	62	2.1765e-08	8.30551e-06	Morphine response (50 mg/kg ip), vertical activity (rears) from 30-45 min after injection in an activity chamber for males [n beam breaks]
135	rs3721803	10	3.34259	7.00395	11370	61	1.80661e-05	0.00146681	Morphine response (50 mg/kg ip), vertical activity (rears) from 15-30 min after injection in an activity chamber for males [n beam breaks]
136	rs3721803	10	3.34259	7.00395	11373	63	5.24837e-06	0.000513533	Morphine response (50 mg/kg ip), vertical activity (rears) from 60-75 min after injection in an activity chamber for males [n beam breaks]
137	rs3721803	10	3.34259	7.00395	11372	62	5.75725e-07	7.8463e-05	Morphine response (50 mg/kg ip), vertical activity (rears) from 45-60 min after injection in an activity chamber for males [n beam breaks]
138	rs3721803	10	3.34259	7.00395	11595	64	1.90064e-06	0.000219783	Morphine response (50 mg/kg ip), locomotion from 0-180 min (total activity over 3 hour test) after injection in an activity chamber for females [cm]
139	rs3721803	10	3.34259	7.00395	11594	64	3.60338e-06	0.000371635	Central nervous system, pharmacology, behavior: Morphine response (50 mg/kg ip), locomotion from 0-180 min (total activity over 3 hour test) after injection in an activity chamber for females [n beam breaks]
140	rs3721803	10	3.34259	7.00395	11590	63	3.56053e-06	0.000371635	Morphine response (50 mg/kg ip), locomotion (open field) from 75-90 min after injection in an activity chamber for females [cm]
141	rs3721803	10	3.34259	7.00395	11569	63	4.3525e-05	0.00307577	Morphine response (50 mg/kg ip), locomotion from 90-105 min after injection in an activity chamber for females [n beam breaks]
142	rs3721803	10	3.34259	7.00395	11364	62	0.000100684	0.00651205	Morphine response (50 mg/kg ip), vertical activity (rears) from 90-105 min after injection in an activity chamber for males [n beam breaks]
143	rs3721803	10	3.34259	7.00395	11586	63	2.014e-05	0.00160113	Morphine response (50 mg/kg ip), locomotion (open field) from 15-30 min after injection in an activity chamber for females [cm]
144	rs3721803	10	3.34259	7.00395	11587	64	2.25637e-07	4.10015e-05	Morphine response (50 mg/kg ip), locomotion (open field) from 30-45 min after injection in an activity chamber for females [cm]
145	rs3721803	10	3.34259	7.00395	11580	63	3.00322e-05	0.00229205	Morphine response (50 mg/kg ip), locomotion (open field) from 90-105 min after injection in an activity chamber for females [cm]
146	rs3721803	10	3.34259	7.00395	11588	63	7.03682e-08	1.67828e-05	Morphine response (50 mg/kg ip), locomotion (open field) from 45-60 min after injection in an activity chamber for females [cm]
147	rs3721803	10	3.34259	7.00395	11589	63	2.73836e-07	4.5433e-05	Morphine response (50 mg/kg ip), locomotion (open field) from 60-75 min after injection in an activity chamber for females [cm]
148	rs3721803	10	3.34259	7.00395	11827	64	1.44349e-05	0.00119747	Morphine response (50 mg/kg ip), locomotion from 105-120 min after injection in an activity chamber for males and females [n beam breaks]
149	rs3721803	10	3.34259	7.00395	11826	64	6.5419e-07	8.3213e-05	Morphine response (50 mg/kg ip), locomotion from 90-105 min after injection in an activity chamber for males and females [n beam breaks]
150	rs3721803	10	3.34259	7.00395	11340	63	5.14453e-05	0.00344413	Central nervous system, pharmacology, behavior: Morphine response (50 mg/kg ip), vertical activity (rears) from 0-180 min after injection (total vertical activity over 3 hour test) for males [n beam breaks]
151	rs3721803	10	3.34259	7.00395	11836	64	9.12618e-08	1.93475e-05	Morphine response (50 mg/kg ip), locomotion from 75-90 min after injection in an activity chamber for males and females [n beam breaks]
152	rs3721803	10	3.34259	7.00395	11837	64	2.71953e-07	4.5433e-05	Morphine response (50 mg/kg ip), locomotion (open field) from 90-105 min after injection in an activity chamber for males and females [cm]
153	rs3721803	10	3.34259	7.00395	11834	64	8.95739e-09	4.88305e-06	Morphine response (50 mg/kg ip), locomotion from 45-60 min after injection in an activity chamber for males and females [n beam breaks]
154	rs3721803	10	3.34259	7.00395	11835	64	8.20689e-09	4.88305e-06	Morphine response (50 mg/kg ip), locomotion from 60-75 min after injection in an activity chamber for males and females [n beam breaks]
155	rs3721803	10	3.34259	7.00395	11832	64	4.48886e-05	0.00311445	Morphine response (50 mg/kg ip), locomotion from 15-30 min after injection in an activity chamber for males and females [n beam breaks]
156	rs3721803	10	3.34259	7.00395	11833	64	3.27262e-07	5.00812e-05	Morphine response (50 mg/kg ip), locomotion from 30-45 min after injection in an activity chamber for males and females [n beam breaks]
157	rs3721803	10	3.34259	7.00395	11331	63	5.42548e-10	1.4581e-06	Morphine response (50 mg/kg ip), locomotion (open field) from 45-60 min after injection in an activity chamber for males [cm]
158	rs3721803	10	3.34259	7.00395	11330	63	3.59441e-08	9.14418e-06	Morphine response (50 mg/kg ip), locomotion (open field) from 30-45 min after injection in an activity chamber for males [cm]
159	rs3721803	10	3.34259	7.00395	11333	63	3.54597e-08	9.14418e-06	Morphine response (50 mg/kg ip), locomotion (open field) from 75-90 min after injection in an activity chamber for males [cm]
160	rs3721803	10	3.34259	7.00395	11332	62	2.57673e-09	2.4582e-06	Morphine response (50 mg/kg ip), locomotion (open field) from 60-75 min after injection in an activity chamber for males [cm]
161	rs3721803	10	3.34259	7.00395	11337	63	1.05697e-07	2.12285e-05	Morphine response (50 mg/kg ip), locomotion from 0-180 min after injection (total open field activity over 3 hour test) for males [n beam breaks]
162	rs3721803	10	3.34259	7.00395	11338	63	3.26652e-08	9.14418e-06	Morphine response (50 mg/kg ip), locomotion from 0-180 min (total activity over 3 hour test) after injection in an activity chamber for males [cm]
163	rs3721803	10	3.34259	7.00395	11322	63	3.41224e-07	5.00812e-05	Morphine response (50 mg/kg ip), locomotion from 75-90 min after injection in an activity chamber for males [n beam breaks]
164	rs3721803	10	3.34259	7.00395	11323	63	6.12052e-07	8.05376e-05	Morphine response (50 mg/kg ip), locomotion (open field) from 90-105 min after injection in an activity chamber for males [cm]
165	rs3721803	10	3.34259	7.00395	11320	63	8.22492e-09	4.88305e-06	Morphine response (50 mg/kg ip), locomotion from 45-60 min after injection in an activity chamber for males [n beam breaks]
166	rs3721803	10	3.34259	7.00395	11321	62	2.00349e-08	8.30551e-06	Morphine response (50 mg/kg ip), locomotion from 60-75 min after injection in an activity chamber for males [n beam breaks]
167	rs3721803	10	3.34259	7.00395	11324	63	1.1079e-05	0.000960851	Morphine response (50 mg/kg ip), locomotion (open field) from 105-120 min after injection in an activity chamber for males
168	rs3721803	10	3.34259	7.00395	11329	63	1.18763e-05	0.00100711	Morphine response (50 mg/kg ip), locomotion (open field) from 15-30 min after injection in an activity chamber for males [cm]
169	rs3721803	10	3.34259	7.00395	11629	63	3.76581e-05	0.00276352	Morphine response (50 mg/kg ip), vertical activity (rears) from 45-60 min after injection in an activity chamber for females [n beam breaks]
170	rs3721803	10	3.34259	7.00395	11319	63	1.2205e-06	0.000145545	Morphine response (50 mg/kg ip), locomotion from 30-45 min after injection in an activity chamber for males [n beam breaks]
171	rs3721803	10	3.34259	7.00395	11313	63	3.37506e-05	0.00252534	Morphine response (50 mg/kg ip), locomotion from 105-120 min after injection in an activity chamber for males [n beam breaks]
172	rs3721803	10	3.34259	7.00395	11312	63	3.78036e-06	0.000379628	Morphine response (50 mg/kg ip), locomotion from 90-105 min after injection in an activity chamber for males [n beam breaks]
173	rs3721803	10	3.34259	7.00395	11851	64	8.70138e-08	1.93475e-05	Morphine response (50 mg/kg ip), locomotion from 0-180 min (total activity over 3 hour test) after injection in an activity chamber for males and females [n beam breaks]
174	rs3721803	10	3.34259	7.00395	11628	64	7.74599e-06	0.000687412	Morphine response (50 mg/kg ip), vertical activity (rears) from 30-45 min after injection in an activity chamber for females [n beam breaks]
175	rs3721803	10	3.34259	7.00395	11878	64	0.000127691	0.00812113	Morphine response (50 mg/kg ip), vertical activity (rears) from 90-105 min after injection in an activity chamber for males and females [n beam breaks]
176	rs3721803	10	3.34259	7.00395	11847	64	2.61958e-08	9.08755e-06	Morphine response (50 mg/kg ip), locomotion (open field) from 75-90 min after injection in an activity chamber for males and females [cm]
177	rs3721803	10	3.34259	7.00395	11846	64	1.67532e-09	2.13101e-06	Morphine response (50 mg/kg ip), locomotion (open field) from 60-75 min after injection in an activity chamber for males and females [cm]
178	rs3721803	10	3.34259	7.00395	11845	64	7.64204e-10	1.4581e-06	Morphine response (50 mg/kg ip), locomotion (open field) from 45-60 min after injection in an activity chamber for males and females [cm]
179	rs3721803	10	3.34259	7.00395	11844	64	1.42358e-08	6.79048e-06	Morphine response (50 mg/kg ip), locomotion (open field) from 30-45 min after injection in an activity chamber for males and females [cm]
180	rs3721803	10	3.34259	7.00395	11843	64	2.79062e-06	0.000304257	Morphine response (50 mg/kg ip), locomotion (open field) from 15-30 min after injection in an activity chamber for males and females [cm]
181	rs3721803	10	3.34259	7.00395	11852	64	3.57354e-08	9.14418e-06	Morphine response (50 mg/kg ip), locomotion from 0-180 min (total activity over 3 hour test) after injection in an activity chamber for males and females [cm]
182	rs3721803	10	3.34259	7.00395	11854	64	6.67907e-05	0.00439437	Morphine response (50 mg/kg ip), vertical activity (rears) from 0-180 min (total activity over 3 hour test) after injection in an activity chamber for males and females [n beam breaks]
183	rs3721803	10	3.34259	7.00395	11887	64	7.00677e-06	0.000652142	Morphine response (50 mg/kg ip), vertical activity (rears) from 60-75 min after injection in an activity chamber for males and females [n beam breaks]
184	rs3721803	10	3.34259	7.00395	11886	64	3.34554e-07	5.00812e-05	Morphine response (50 mg/kg ip), vertical activity (rears) from 45-60 min after injection in an activity chamber for males and females [n beam breaks]
185	rs3721803	10	3.34259	7.00395	11885	64	1.28568e-07	2.45308e-05	Morphine response (50 mg/kg ip), vertical activity (rears) from 30-45 min after injection in an activity chamber for males and females [n beam breaks]
186	rs3721803	10	3.34259	7.00395	11884	64	4.61191e-05	0.00314268	Morphine response (50 mg/kg ip), vertical activity (rears) from 15-30 min after injection in an activity chamber for males and females [n beam breaks]
187	rs3721803	10	3.34259	7.00395	11888	64	4.02513e-05	0.00289809	Morphine response (50 mg/kg ip), vertical activity (rears) from 75-90 min after injection in an activity chamber for males and females [n beam breaks]
188	rs3721803	10	3.34259	7.00395	11838	64	7.57709e-06	0.000687412	Morphine response (50 mg/kg ip), locomotion (open field) from 105-120 min after injection in an activity chamber for males and females [cm]
189	D10Mit28	10	9.13317	9.41337	11325	62	0.000150347	0.00925362	Morphine response (50 mg/kg ip), locomotion (open field) from 120-135 min after injection in an activity chamber for males [cm]
190	D10Mit28	10	9.13317	9.41337	11839	63	0.000130881	0.00818756	Morphine response (50 mg/kg ip), locomotion (open field) from 120-135 min after injection in an activity chamber for males and females [cm]
191	CEL-10_86185623	10	85.9144	86.4517	15856	31	6.98918e-07	0.00247197	Hematology: Platelet distribution width, chow diet, males [%]
192	CEL-10_86185623	10	85.9144	86.4517	15921	38	3.81637e-06	0.00674897	Cardiovascular system, behavior: Run distance untrained, treadmill at 0 degree incline, high fat diet, treadmill at 0 degree incline, males [m]
193	rs13480759	10	108.816	109.379	15896	28	1.05657e-06	0.00162261	Hematology: High mature reticulocytes, high fat diet, males [%]
194	rs13480759	10	108.816	109.379	15819	36	7.21763e-09	2.64327e-05	Blood chemistry, metabolism: Creatine kinase (CPK), fasted state, high fat diet, males [U/L]
195	rs13480759	10	108.816	109.379	13027	20	1.32919e-06	0.00162261	Endocrinology, blood chemistry: Control for ethanol response, 3a,5a-tetrahydrodeoxycorticosterone (THDOC) in blood plasma 3 days after cycle 5 of chronic intermittent air vapor [pg/g]
196	rs6197175	10	120.131	120.694	12888	23	1.95082e-06	0.00667006	Blood chemistry, cardiovascular system: White blood cell count of 14-week old females [x10^3/ul]
197	rs13480819	10	126.44	127.003	15965	44	1.71274e-06	0.00653581	Central nervous system, gene expression: Vasopressin receptor expression gene family mapping to Avpr1a using Hypothalamus data set (BXD84 winsorized from 6.26 to 3.7)
198	D11Mit333	11	108.575	108.714	12817	25	2.76931e-06	0.00914597	Central nervous system, pharmacology, behavior: Ethanol response, ethanol consumption using a 2-bottle choice with 2 h access/day from day 3 to day 8 after the fourth cycle of treatment in a chronic intermittent ethanol vapor chamber (CIE) [g/kg/2h/day]
199	rs4229294	12	26.9925	26.3076	15089	28	9.7477e-06	0.00948854	High Fat Diet between 4 and 20 weeks (Ssniff(R) diet S8074-E010, Germany: The diet contained 20.7% crude protein, 25.1% crude fat, 5.0% crude fiber, 5.9% crude ash, 39.7% N-free extract, 20.0% starch, 17.5% sugar, vitamins, trace elements, amino acids, and minerals (19.1 MJ/kg metabolizable energy
200	rs4229294	12	26.9925	26.3076	15088	28	1.2351e-05	0.00948854	High Fat Diet between 4 and 20 weeks (Ssniff(R) diet S8074-E010, Germany: The diet contained 20.7% crude protein, 25.1% crude fat, 5.0% crude fiber, 5.9% crude ash, 39.7% N-free extract, 20.0% starch, 17.5% sugar, vitamins, trace elements, amino acids, and minerals (19.1 MJ/kg metabolizable energy
201	rs4229294	12	26.9925	26.3076	15084	28	1.28888e-05	0.00948854	High Fat Diet between 4 and 20 weeks (Ssniff(R) diet S8074-E010, Germany: The diet contained 20.7% crude protein, 25.1% crude fat, 5.0% crude fiber, 5.9% crude ash, 39.7% N-free extract, 20.0% starch, 17.5% sugar, vitamins, trace elements, amino acids, and minerals (19.1 MJ/kg metabolizable energy
202	rs4229294	12	26.9925	26.3076	15083	28	1.15357e-05	0.00948854	High Fat Diet between 4 and 20 weeks (Ssniff(R) diet S8074-E010, Germany: The diet contained 20.7% crude protein, 25.1% crude fat, 5.0% crude fiber, 5.9% crude ash, 39.7% N-free extract, 20.0% starch, 17.5% sugar, vitamins, trace elements, amino acids, and minerals (19.1 MJ/kg metabolizable energy
203	rs6238712	12	28.5077	27.8228	15082	28	1.07859e-05	0.00741029	High Fat Diet between 4 and 20 weeks (Ssniff(R) diet S8074-E010, Germany: The diet contained 20.7% crude protein, 25.1% crude fat, 5.0% crude fiber, 5.9% crude ash, 39.7% N-free extract, 20.0% starch, 17.5% sugar, vitamins, trace elements, amino acids, and minerals (19.1 MJ/kg metabolizable energy
204	rs13481392	12	36.3114	35.498	10714	15	2.28e-08	3.2×10-3	Toxicology, development: Cleft palate frequency induced by gestational tetrachlorodibenzofuran exposure, AHR-dependent (TCDBF, 0.6 mg/kg ip at E12) [%]
205	rs3716547	12	68.6691	67.5681	10982	27	1.38858e-05	0.0080097	Central nervous system, behavior, pharmacology: Anxiety assay (E10_PDT), restraint stress (15 min) + ethanol treated (1.8 g/kg i.p.), percent distance traveled in light side (cm) using a light-dark box in 8-12 week-old males during 10 min session [%]
206	rs3716547	12	68.6691	67.5681	10253	17	1.44153e-05	0.0080097	Central nervous system, pharmacology, protein expression: Dopamine receptor 1 (DRD1) binding maximum (Bmax) in membrane fragments in the dorsal striatum (caudate putamen) of females (Schering compound 3H-23390 ligand) [fmol/mg wet weight]
207	rs3716547	12	68.6691	67.5681	12632	27	7.56981e-06	0.0080097	Central nervous system, pharmacology, behavior: Anxiety assay (E5_PTS), restraint stress (15 min) + ethanol treated (1.8 g/kg i.p.), percent time spent in light side (sec) using a light-dark box in 8-12 week-old males during 5 min session [%]
208	rs3716547	12	68.6691	67.5681	12634	27	7.56991e-06	0.0080097	Central nervous system, pharmacology, behavior: Anxiety assay (E5_TS), restraint stress (15 min) + ethanol treated (1.8 g/kg i.p.), time spent in light side using a light-dark box in 8-12 week-old males during 5 min [sec]
209	rs3716547	12	68.6691	67.5681	12637	27	1.24545e-05	0.0080097	Central nervous system, pharmacology, behavior: Anxiety assay (E10_TS), restraint stress (15 min) + ethanol treated (1.8 g/kg i.p.), time spent in light side using a light-dark box in 8-12 week-old males during 10 min [n sec]
210	rs3716547	12	68.6691	67.5681	12636	27	1.24549e-05	0.0080097	Central nervous system, pharmacology, behavior: Anxiety assay (E10_PTS), restraint stress (15 min) + ethanol treated (1.8 g/kg i.p.), percent time spent in light side (sec) using a light-dark box in 8-12 week-old males during 10 min session [%]
211	rs13481514	12	70.7048	69.6038	10964	36	8.81569e-07	0.003013	Central nervous system, pharmacology, behavior: Anxiety assay (E5_PDT), after restraint stress (15 min) with ethanol treatment (1.8 g/kg i.p.), percent distance traveled in light side (cm) using a light-dark box in 8-12 week-old males during 5 min session [%]
212	rs13481580	12	90.1488	88.9103	16277	29	2.04691e-06	0.00692311
213	rs13481617	12	103.659	102.42	13034	24	1.8981e-07	0.000307759	Hematology: Transthyretin protein serum band (prealbumin, Pre locus) detected by acylamide electrophoresis in adult males [a-genotype of DBA/2J with band is coded as 1, o-genotype without band is coded as -1]
214	rs13459139	13	12.1552	12.063	10464	25	2.13446e-06	0.00407256	Immune system, gastrointestinal system: Intestinal intraepithelial gamma-delta type T lymphocytes (i-IELs) in 2-6 month old adults based on receptor expression (V-gamma-1 positive, Vgamma-4 positive T cells) [%]
215	rs3664096	13	75.9016	75.7642	11540	62	0.000135455	0.0080925	Cocaine response (2 x 10 mg/kg ip), sensitization, change in vertical activity (rears) for males between first and second injections [difference in n/1 hr test, positive values indicate sensitization]
216	rs3664096	13	75.9016	75.7642	11736	62	5.64626e-05	0.0045128	Central nervous system, pharmacology, behavior: Cocaine response (10 mg/kg ip), vertical activity (rears) in an open field 30-45 min after injection for females [n beam breaks]
217	rs3664096	13	75.9016	75.7642	11762	62	1.25004e-05	0.00207104	Central nervous system, pharmacology, behavior: Cocaine response (10 mg/kg ip), vertical activity (rears) in open field from 0-60 min after first cocaine injection for females [n beam breaks]
218	rs3664096	13	75.9016	75.7642	11612	62	5.88657e-06	0.00155666	Central nervous system, behavior: Novel open field behavior, vertical activity (rears) in the center from 0-60 min for females [n beam breaks]
219	rs3664096	13	75.9016	75.7642	12004	62	0.000120142	0.00744851	Central nervous system, pharmacology, behavior: Cocaine response (2 x 10 mg/kg ip), vertical activity (rears) from 15-30 min after second injection in an activity chamber for males and females [n beam breaks]
220	rs3664096	13	75.9016	75.7642	12005	62	2.9932e-05	0.00317266	Central nervous system, pharmacology, behavior: Cocaine response (2 x 10 mg/kg ip), vertical activity (rears) from 30-45 min after second injection in an activity chamber for males and females [n beam breaks]
221	rs3664096	13	75.9016	75.7642	12003	62	6.53901e-05	0.00499682	Central nervous system, pharmacology, behavior: Cocaine response (2 x 10 mg/kg ip), vertical activity (rears) from 15-30 min after second injection in an activity chamber for males and females [n beam breaks]
222	rs3664096	13	75.9016	75.7642	11759	62	1.94327e-05	0.00255413	Central nervous system, behavior: Novel open field behavior, vertical activity (rears) from 0-60 min in the center for females [n beam breaks]
223	rs3664096	13	75.9016	75.7642	11746	62	0.00012957	0.00788425	Central nervous system, pharmacology, behavior: Cocaine response (2 x 10 mg/kg ip), vertical activity (rears) from 15-30 min after second injection in an activity chamber for females [n beam breaks]
224	rs3664096	13	75.9016	75.7642	11748	62	3.55917e-05	0.00343769	Central nervous system, pharmacology, behavior: Cocaine response (2 x 10 mg/kg ip), vertical activity (rears) from 30-45 min after second injection in an activity chamber for females [n beam breaks]
225	rs3664096	13	75.9016	75.7642	12042	62	5.16183e-05	0.0045128	Central nervous system, behavior: Novel open field behavior, vertical activity (rears) in the periphery from 30-45 min for males and females [n beam breaks]
226	rs3664096	13	75.9016	75.7642	12043	62	2.76111e-05	0.00302421	Central nervous system, behavior: Novel open field behavior, vertical activity (rears) in the periphery from 45-60 min for males and females [n beam breaks]
227	rs3664096	13	75.9016	75.7642	11352	61	3.98144e-06	0.00154934	Central nervous system, behavior: Novel open field behavior, vertical activity (rears) from 45-60 min for males [n beam breaks]
228	rs3664096	13	75.9016	75.7642	11351	61	5.1442e-06	0.00155666	Central nervous system, behavior: Novel open field behavior, vertical activity (rears) from 30-45 min for males [n beam breaks]
229	rs3664096	13	75.9016	75.7642	11350	61	1.12714e-05	0.00205756	Central nervous system, behavior: Novel open field behavior, vertical activity (rears) from 15-30 min for males [n beam breaks]
230	rs3664096	13	75.9016	75.7642	11355	61	2.51817e-06	0.0012019	Central nervous system, behavior: Novel open field behavior, vertical activity (rears) in the center from 0-60 min for males [n beam breaks]
231	rs3664096	13	75.9016	75.7642	11649	56	2.2831e-05	0.00267927	Central nervous system, behavior: Fear conditioning response, activity in altered context for females [units]
232	rs3664096	13	75.9016	75.7642	12054	62	5.4254e-05	0.0045128	Central nervous system, pharmacology, behavior: Cocaine response (2 x 10 mg/kg ip), sensitization, change in vertical activity (rears) for males and females between first and second injections [difference in n/1 hr test, positive values indicate sensitization]
233	rs3664096	13	75.9016	75.7642	11656	56	7.44626e-05	0.00509738	Central nervous system, behavior: Fear conditioning response, activity during third tone-shock pairing for females [units]
234	rs3664096	13	75.9016	75.7642	11489	62	0.000140185	0.00822552	Central nervous system, pharmacology, behavior: Cocaine response (2 x 10 mg/kg ip), vertical activity (rears) from 15-30 min after second injection in an activity chamber for males [n beam breaks]
235	rs3664096	13	75.9016	75.7642	12047	62	3.66172e-05	0.00343769	Central nervous system, behavior: Novel open field behavior, vertical activity (rears) in the periphery from 0-60 min for males and females [n beam breaks]
236	rs3664096	13	75.9016	75.7642	11793	62	5.88721e-06	0.00155666	Central nervous system, behavior: Saline control response (10 ml/kg), open field behavior, vertical activity (rears) 0-60 min after injection for females [n beam breaks/60 min]
237	rs3664096	13	75.9016	75.7642	11790	62	1.05281e-05	0.00203494	Central nervous system, behavior: Novel open field behavior, vertical activity (rears) in the periphery from 0-60 min for females [n beam breaks]
238	rs3664096	13	75.9016	75.7642	11797	62	8.87329e-05	0.00571695	Central nervous system, pharmacology, behavior: Cocaine response (2 x 10 mg/kg ip), sensitization, change in vertical activity (rears) for females between first and second injections [difference in n/1 hr test, positive values indicate sensitization]
239	rs3664096	13	75.9016	75.7642	11809	62	1.72184e-05	0.00245989	Central nervous system, behavior: Saline control response (10 mg/kg ip), open field behavior, vertical activity (rears) 45-60 min after injection for females [n beam breaks/15 min]
240	rs3664096	13	75.9016	75.7642	11808	62	1.56259e-05	0.00242249	Central nervous system, behavior: Saline control response (10 mg/kg ip), open field behavior, vertical activity (rears) 30-45 min after injection for females [n beam breaks/15 min]
241	rs3664096	13	75.9016	75.7642	11807	62	2.16251e-05	0.00263175	Central nervous system, behavior: Saline control response (10 mg/kg ip), open field behavior, vertical activity (rears) 15-30 min after injection for females [n beam breaks/15 min]
242	rs3664096	13	75.9016	75.7642	11806	62	4.24365e-06	0.00154934	Central nervous system, behavior: Saline control response (10 mg/kg ip), open field behavior, vertical activity (rears) 0-15 min after injection for females [n beam breaks/15 min]
243	rs3664096	13	75.9016	75.7642	11491	62	8.79551e-05	0.00571695	Central nervous system, pharmacology, behavior: Cocaine response (2 x 10 mg/kg ip), vertical activity (rears) from 30-45 min after second injection in an activity chamber for males [n beam breaks]
244	rs3664096	13	75.9016	75.7642	11784	62	5.58385e-05	0.0045128	Central nervous system, behavior: Novel open field behavior, vertical activity (rears) in the periphery from 15-30 min for females [n beam breaks]
245	rs3664096	13	75.9016	75.7642	11785	62	2.56657e-05	0.00290807	Novel open field behavior, vertical activity (rears) in the periphery from 30-45 min for females [n beam breaks]
246	rs3664096	13	75.9016	75.7642	11786	62	6.90141e-06	0.00155666	Central nervous system, behavior: Novel open field behavior, vertical activity (rears) in the periphery from 45-60 min for females [n beam breaks]
247	rs3664096	13	75.9016	75.7642	11812	62	7.4502e-07	0.000829067	Central nervous system, pharmacology, behavior: Novel open field behavior, vertical activity (rears) in the center and periphery from 0-60 min for females in the cocaine test battery [n beam breaks]
248	rs3664096	13	75.9016	75.7642	12069	62	2.04971e-05	0.00259041	Central nervous system, behavior: Novel open field behavior, vertical activity (rears) in the center and periphery from 0-60 min for males and females in the cocaine test battery [n beam breaks]
249	rs3664096	13	75.9016	75.7642	12063	62	3.53166e-05	0.00343769	Central nervous system, behavior: Saline control response (10 mg/kg ip), open field behavior, vertical activity (rears) 0-15 min after injection for males and females [n beam breaks/15 min]
250	rs3664096	13	75.9016	75.7642	12064	62	7.31966e-05	0.00509738	Central nervous system, behavior: Saline control response (10 mg/kg ip), open field behavior, vertical activity (rears) 15-30 min after injection for males and females [n beam breaks/15 min]
251	rs3664096	13	75.9016	75.7642	12065	62	5.45082e-05	0.0045128	Central nervous system, behavior: Saline control response (10 mg/kg ip), open field behavior, vertical activity (rears) 30-45 min after injection for males and females [n beam breaks/15 min]
252	rs3664096	13	75.9016	75.7642	12066	62	8.12126e-05	0.005446	Central nervous system, behavior: Saline control response (10 mg/kg ip), open field behavior, vertical activity (rears) 45-60 min after injection for males and females [n beam breaks/15 min]
253	rs3664096	13	75.9016	75.7642	11865	62	1.29091e-06	0.000848355	Central nervous system, behavior: Novel open field behavior, vertical activity (rears) from min 30-45 for males and females [n beam breaks]
254	rs3664096	13	75.9016	75.7642	11864	62	2.56045e-06	0.0012019	Central nervous system, behavior: Novel open field behavior, vertical activity (rears) from 15-30 min for males and females [n beam breaks]
255	rs3664096	13	75.9016	75.7642	11869	62	1.00925e-06	0.000829067	Central nervous system, behavior: Novel open field behavior, vertical activity (rears) in the center from 0-60 min for males and females [n beam breaks]
256	rs3664096	13	75.9016	75.7642	11735	62	4.18143e-05	0.00381656	Central nervous system, pharmacology, behavior: Cocaine response (10 mg/kg ip), vertical activity (rears) in an open field 15-30 min after injection for females [n beam breaks]
257	rs3664096	13	75.9016	75.7642	11734	62	7.10615e-06	0.00155666	Central nervous system, pharmacology, behavior: Cocaine response (10 mg/kg ip), vertical activity (rears) in an open field 0-15 min after injection for females [n beam breaks]
258	rs3664096	13	75.9016	75.7642	11737	62	5.76827e-05	0.0045128	Central nervous system, pharmacology, behavior: Cocaine response (10 mg/kg ip), vertical activity (rears) in an open field 45-60 min after injection for females [n beam breaks]
259	rs3664096	13	75.9016	75.7642	11991	62	1.89276e-05	0.00255413	Central nervous system, pharmacology, behavior: Cocaine response (10 mg/kg ip), vertical activity (rears) in an open field 0-15 min after injection for males and females [n beam breaks]
260	rs3664096	13	75.9016	75.7642	11993	62	0.000106634	0.00673818	Central nervous system, pharmacology, behavior: Cocaine response (10 mg/kg ip), vertical activity (rears) in an open field 30-45 min after injection for males and females [n beam breaks]
261	rs3664096	13	75.9016	75.7642	11992	62	6.91081e-05	0.00504622	Central nervous system, pharmacology, behavior: Cocaine response (10 mg/kg ip), vertical activity (rears) in an open field 15-30 min after injection for males and females [n beam breaks]
262	rs3664096	13	75.9016	75.7642	11994	62	7.43849e-05	0.00509738	Central nervous system, pharmacology, behavior: Cocaine response (10 mg/kg ip), vertical activity (rears) in an open field 45-60 min after injection for males and females [n beam breaks]
263	rs3664096	13	75.9016	75.7642	12050	62	3.12848e-05	0.00321243	Central nervous system, behavior: Saline control response (10 ml/kg), open field behavior, vertical activity (rears) 0-60 min after injection for males and females [n beam breaks/60 min]
264	rs3664096	13	75.9016	75.7642	11773	61	6.69237e-05	0.00499778	Central nervous system, behavior: Novel open field behavior, vertical activity (rears) from 30-45 min in the center for females [n beam breaks]
265	rs3664096	13	75.9016	75.7642	11772	62	1.26058e-05	0.00207104	Central nervous system, behavior: Novel open field behavior, vertical activity (rears) from15-30 min in the center for females [n beam breaks]
266	rs3664096	13	75.9016	75.7642	11607	62	8.93558e-06	0.00183507	Central nervous system, behavior: Novel open field behavior, vertical activity (rears) from 15-30 min for females [n beam breaks]
267	rs3664096	13	75.9016	75.7642	11608	62	1.62194e-05	0.00242249	Central nervous system, behavior: Novel open field behavior, vertical activity (rears) from 30-45 min for females [n beam breaks]
268	rs3688040	13	78.2574	78.1182	11747	63	0.000107587	0.00614373	Central nervous system, pharmacology, behavior: Cocaine response (2 x 10 mg/kg ip), vertical activity (rears) from 15-30 min after second injection in an activity chamber for females [n beam breaks]
269	rs3688040	13	78.2574	78.1182	12041	63	0.000109359	0.00614373	Central nervous system, behavior: Novel open field behavior, vertical activity (rears) in the periphery from 15-30 min for males and females [n beam breaks]
270	rs3688040	13	78.2574	78.1182	11349	62	0.000131401	0.00709372	Novel open field behavior, vertical activity (rears) from 0-15 min for males [n beam breaks]
271	rs3688040	13	78.2574	78.1182	11730	63	0.000109946	0.00614373	Central nervous system, pharmacology, behavior: Cocaine response (10 mg/kg ip), locomotion from 0-15 min after first injection in an activity chamber for females [cm]
272	rs3688040	13	78.2574	78.1182	11726	63	0.000136197	0.00711154	Cocaine response (10 mg/kg ip), locomotion from 0-15 min after first injection in an activity chamber for females [n beam breaks]
273	rs13481896	13	78.4146	78.2753	11549	62	0.000211341	0.00825195	Central nervous system, pharmacology, behavior: Saline control response (10 mg/kg ip), open field behavior, vertical activity (rears) 0-15 min after injection for males [n beam breaks/15 min]
274	rs13481896	13	78.4146	78.2753	11768	63	0.000123082	0.00579526	Central nervous system, behavior: Novel open field behavior, locomotion in the center from 15-30 min for females [cm]
275	rs13481896	13	78.4146	78.2753	11758	63	0.000197164	0.00797345	Central nervous system, behavior: Novel open field behavior, locomotion in the center from 0-60 min for females [cm]
276	rs13481896	13	78.4146	78.2753	11913	59	0.000191522	0.00786161	Central nervous system, behavior: Fear conditioning response, activity during third tone-shock pairing for males and females [units]
277	rs13481896	13	78.4146	78.2753	12059	63	0.000230159	0.00887843	Central nervous system, behavior: Saline control response (10 ml/kg ip), locomotion in an open field from 0-15 min after injection for males and females [cm]
278	rs13481896	13	78.4146	78.2753	11652	56	4.24774e-05	0.00305116	Central nervous system, behavior: Fear conditioning response, activity in altered context during presentation of cue for females [units]
279	rs13481896	13	78.4146	78.2753	11651	56	6.64794e-05	0.00409327	Central nervous system, behavior: Fear conditioning response, contextual activity for females [units]
280	rs13481896	13	78.4146	78.2753	11657	56	0.000179124	0.00744816	Central nervous system, behavior: Fear conditioning response, activity after first tone-shock pairing for females [n beam breaks/30 sec test]
281	rs13481896	13	78.4146	78.2753	11654	56	0.000142576	0.00654207	Central nervous system, behavior: Fear conditioning response, activity during first tone-shock pairing for females [units]
282	rs13481896	13	78.4146	78.2753	11906	59	5.16121e-05	0.00344269	Central nervous system, behavior, learning and memory: Fear conditioning response, activity in altered context for males and females [units]
283	rs13481896	13	78.4146	78.2753	11909	59	0.000120668	0.00577943	Central nervous system, behavior, learning and memory: Fear conditioning response, activity in altered context during presentation of cue for males and females [units]
284	rs13481896	13	78.4146	78.2753	11798	63	0.000163666	0.00712068	Saline control response (10 ml/kg ip), locomotion in an open field from 0-15 min after injection for females [n beam breaks/15 min]
285	rs13481896	13	78.4146	78.2753	11792	63	0.000199228	0.00797345	Central nervous system, behavior: Saline control response (10 ml/kg ip), locomotion in an open field from 0-60 min after injection for females [cm]
286	rs13481896	13	78.4146	78.2753	11802	63	7.22083e-05	0.00428134	Saline control response (10 ml/kg ip), locomotion in an open field from 0-15 min after injection for females [cm]
287	rs13481896	13	78.4146	78.2753	11783	63	0.000115396	0.00577297	Novel open field behavior, vertical activity (rears) in the periphery from 0-15 min for females [n beam breaks]
288	rs13481896	13	78.4146	78.2753	11811	63	0.000120566	0.00577943	Central nervous system, pharmacology, behavior: Novel open field behavior, locomotion in the center and periphery from 0-60 min for females in the cocaine test battery [cm]
289	rs13481896	13	78.4146	78.2753	11867	63	0.000234467	0.00892815	Central nervous system, behavior: Novel open field behavior, locomotion in the center from 0-60 min for males and females [n beam breaks]
290	rs13481896	13	78.4146	78.2753	11533	62	0.000237025	0.00892815	Central nervous system, behavior: Novel open field behavior, vertical activity (rears) in the periphery from 0-60 min for males [n beam breaks]
291	rs13481896	13	78.4146	78.2753	11392	59	0.000251956	0.00938022	Central nervous system, behavior: Fear conditioning response, activity in altered context for males [units]
292	rs13481905	13	81.2463	81.1073	12019	50	0.000111062	0.00767324	Central nervous system, pharmacology, behavior: Cocaine response (10 mg/kg ip), vertical activity (rears) in the open field from 0-60 min after first cocaine injection for males and females [n beam breaks]
293	rs13481905	13	81.2463	81.1073	10143	25	0.000145155	0.00893471	Central nervous system, physiology: Sleep need, slow wave sleep delta EEG power after 6 hrs sleep deprivation [%]
294	rs3686754	13	81.994	81.855	12040	64	0.000130735	0.00860395	Central nervous system, behavior: Novel open field behavior, vertical activity (rears) in the periphery from 0-15 min for males and females [n beam breaks]
295	rs13482170	14	49.1473	48.5276	10465	25	4.03782e-07	0.000693308	Immune system, gastrointestinal system: Intestinal intraepithelial gamma-delta type T lymphocytes (i-IELs) in 2-6 month old adults based on receptor expression (V-gamma-7 positive, Vgamma-4 positive T cells) [%]
296	gnf14.114.290	14	119.128	118.729	12967	27	2.12755e-06	0.00393946	Central nervous system, pharmacology, behavior: Ethanol response (ethanol vapor inhalation chronic intermittent ethanol (CIE) inhalation chamber), two-bottle choice consumption, 2 hr access after third cycle of exposure, intake over 5 days [g/kg/2h]
297	rs3708614	15	67.952	68.1204	10038	25	1.05929e-07	0.000201988	Central nervous system, behavior: Activity level, distance travelled (day 1 total distance-day 3 total distance) [cm]
298	D15Mit105	15	72.331	72.5006	11463	60	3.9662e-06	0.00486201	Central nervous system, behavior: Saline control response (10 ml/kg ip), motor coordination, rotarod performance following injection for males [sec]
299	rs3710055	15	87.7883	87.9579	10265	16	3.54522e-06	0.00676428	Central nervous system, pharmacology, protein expression: Dopamine receptor 2 (DRD2) binding maximum (Bmax) in membrane fragments in the dorsal striatum (caudate putamen) of females (125I-epidepride ligand) [fmol/mg wet weight]
300	rs4165503	16	27.063	27.0629	11574	62	2.72989e-06	0.00322977	Central nervous system, pharmacology, behavior: Morphine response (50 mg/kg ip), locomotion from 165-180 min after injection in an activity chamber for females [n beam breaks]
301	rs4165503	16	27.063	27.0629	11585	62	2.13267e-06	0.00322977	Central nervous system, pharmacology, behavior: Morphine response (50 mg/kg ip), locomotion (open field) from 165-180 min after injection in an activity chamber for females [cm]
302	rs4165676	16	27.4982	27.4981	11830	62	1.78621e-05	0.00900841	Central nervous system, pharmacology, behavior: Morphine response (50 mg/kg ip), locomotion from 150-165 min after injection in an activity chamber for males and females [n beam breaks]
303	rs4165676	16	27.4982	27.4981	11831	62	1.96187e-06	0.00242554	Central nervous system, pharmacology, behavior: Morphine response (50 mg/kg ip), locomotion from 165-180 min after injection in an activity chamber for males and females [n beam breaks]
304	rs4165676	16	27.4982	27.4981	11842	62	1.41811e-06	0.00242554	Morphine response (50 mg/kg ip), locomotion (open field) from 165-180 min after injection in an activity chamber for males and females [cm]
305	rs4165676	16	27.4982	27.4981	11841	62	1.11938e-05	0.00658628	Central nervous system, pharmacology, behavior: Morphine response (50 mg/kg ip), locomotion (open field) from 150-165 min after injections in an activity chamber for males and females [cm]
306	rs4165676	16	27.4982	27.4981	11853	62	5.32185e-06	0.00375756	Naloxone-induced morphine withdrawal, naloxone (30 mg/kg ip) after morphine (50 mg/kg dose ip), change in locomotion for males and females (last 15 min of morphine test (165-180 min) minus first 15 min after naloxone) [cm difference]
307	rs3722983	17	9.03296	8.8401	16283	30	2.99249e-05	0.0231128	Metagenome, gastrointestinal system: Microbiome, Bacillales (order) proportion assessed by 16S rRNA sequencing of fecal pellets from young adult males and females [residuals, log10 of fraction]
308	rs6397584	17	27.5884	27.4515	10466	25	1.55511e-06	0.0058437	Immune system, gastrointestinal system: Intestinal intraepithelial gamma-delta type T lymphocytes (i-IELs) in 2-6 month old adults based on receptor expression (V-gamma-7 positive, Vgamma-4 negative T cells) from Fig 4 y-axis [%]
309	rs13482947	17	31.7698	31.6328	11025	18	6.99606e-08	0.000264673	Infectious disease, immune system: Chlamydia psittaci (6BC) infection response (10^4 IFU ip), pathogen load in peritoneal cavity at 30 days among surviving 3-5 month males [log nanogram Cp DNA, -1.301 is technical minimum] (subset of animals described in Miyiari et al.)
310	rs6242153	17	32.0683	31.9314	10388	21	7.66438e-06	0.00487455	Central nervous system, behavior: Seizure threshold pressure at compression rate of 1000 atm hr-1 (1000iPc) (also see McCall, 2011, 21384758) [atm]
311	rs6242153	17	32.0683	31.9314	10507	21	1.66327e-05	0.00796027	Central nervous system, behavior: Seizure susceptibility to high atmospheric pressure at 1000 atmospheres [measured at atm which seizure occurred]
312	rs6242153	17	32.0683	31.9314	10201	10	1.43841e-07	0.000182966	Cancer biology: Mixed lymphocyte reaction (MLR) with BALB/c spleen cells [cpm stimulated/cpm unstimulated]
313	rs6242153	17	32.0683	31.9314	10236	25	2.57245e-06	0.0019633	Immune system: Proliferation of JTL-G12 cells (T cell clone) with 50 ug/ml GAT (Glu60, Ala30, Tyr10) [cpm]
314	rs6242153	17	32.0683	31.9314	10238	25	9.07768e-07	0.000866011	Immune system: Proliferation of JTL-G12.8 (T cell clone) with 50 ug/ml GAT (Glu60, Ala30, Tyr10) [cpm]
315	mCV23534950	17	82.0214	81.6221	16718	33	5.03713e-06	0.00961085	Glycine levels measured by LC-MS/MS in pooled plasma after overnight fasting in males at 29 weeks of age [nmol/ml]. Combined chow (Harlan 2918) and high fat (Harlan 06414) cohorts
316	CEL-18_56957668	18	56.6187	56.459	15820	30	1.95213e-06	0.00744933	Blood chemistry, metabolism: Creatinine, fasted state, high fat diet, males [umol/L]
317	UT_19_10.709331	19	10.7888	10.7143	12662	84	8.71809e-06	0.00757806	Central nervous system, morphology: Brain weight, statistically adjusted for variation in sex, age, body weight, and dissection error [mg]
318	UT_19_10.709331	19	10.7888	10.7143	12660	84	4.61329e-06	0.0053467	Central nervous system, morphology: Brain weight, repeat measurement prior to dissection, corrected only for initial dissection errors [mg]
319	UT_19_10.709331	19	10.7888	10.7143	12661	84	1.04963e-06	0.00182475	Central nervous system, morphology: Brain weight, repeat measurement prior to dissection, statistically adjusted for variation in sex, age, body weight and for dissection error (Hager et al., 2012) [mg]
320	rs4136257	19	15.4407	15.3662	10234	21	4.6328e-06	0.00810189	Central nervous system, pharmacology, protein expression: Dopamine transporter (DAT, SLC6A3) protein density in the dorsal striatum (caudate putamen) [Bmax, pmol/mg]
321	rs4232151	19	32.7472	32.6727	11428	57	4.04328e-06	0.00771458	Central nervous system, behavior: Acoustic startle response, prepulse inhibition (PPI) at 85 dB for males (65 dB background noise, Hamilton-Kinder SM100 startle chamber, 10 msec interval, 120 dB startle stimulus, data by M Cook, UMemphis) [% inhibition]
322	rs13483824	X	71.1219	73.8766	15671	37	1.31801e-06	0.00222228	Urogenital system, morphology: Kidney mass, percentage of body, high fat diet, males [%]
323	CEL-X_143595976	X	150.143	153.709	11632	13	5.05434e-07	0.00164218	Central nervous system, pharmacology, behavior: 3,4-methylenedioxymethamphetamine (MDMA, Ecstasy) response (10 mg/kg subcutaneous), locomotion on day 2 for females [cm/90 min test]
