# Supplementary material for: Joint mouse–human phenome-wide association to test gene function and disease risk
Source: Nat Commun. 2016 Feb 2;7:10464. doi: 10.1038/ncomms10464 (PMC4740880; doi:10.1038/ncomms10464)
Supplement: Supplementary Data 13 — Differentially expressed proteins between the B6 and D2 strains [file ncomms10464-s14.xlsx]

## Sheet: Supplementary Data 13
	Table Name: Differentially expressed proteins between the B6 and D2 strains
	Author: Wang X, Pandey A, Mulligan MK, et al.
	Title: Joint mouse-human phenome-wide association to test gene function and disease risk
	Journal and Vol and Page:
	Date last updated or submitted: 5/9/2015
	Contact emails: labwilliams@gmail.com, xushengwang78@gmail.com, ashutoshmits@gmail.com
	Expression levels of proteins were quantified by TMT methods. The detailed methods can be found in Method section.
Supplementary Data 13. Differentially expressed proteins between the B6 and D2 strains
Index	Accession ID	Protein annotation	Spectral count	Peptide number	B6 average	D2 average	Fold change (log2)	T test p value
1	tr|D3YUK6|D3YUK6_MOUSE	Uncharacterized protein OS=Mus musculus GN=Vmn2r27 PE=3 SV=2	1	1	0.00333333	1.99667	-9.22641	0.00184068
2	sp|Q8BGY3|LUZP2_MOUSE	Leucine zipper protein 2 OS=Mus musculus GN=Luzp2 PE=2 SV=1	1	1	0.0933333	1.91	-4.35504	0.00032361
3	sp|Q5F226|FAT2_MOUSE	Protocadherin Fat 2 OS=Mus musculus GN=Fat2 PE=2 SV=1	4	1	0.25	1.74667	-2.8046	0.00977756
4	tr|Q3UDK5|Q3UDK5_MOUSE	Putative uncharacterized protein OS=Mus musculus GN=Cox7a2l PE=2 SV=1	13	3	0.286667	1.71	-2.57655	0.000162964
5	tr|A6X8Z7|A6X8Z7_MOUSE	UDP-Gal:betaGlcNAc beta 1,4-galactosyltransferase, polypeptide 4 OS=Mus musculus GN=B4galt4 PE=4 SV=1	1	1	0.343333	1.66333	-2.2764	0.00195867
6	sp|Q61941|NNTM_MOUSE	NAD(P) transhydrogenase, mitochondrial OS=Mus musculus GN=Nnt PE=1 SV=2	72	16	0.436667	1.56333	-1.84002	0.000270761
7	sp|P02089|HBB2_MOUSE	Hemoglobin subunit beta-2 OS=Mus musculus GN=Hbb-b2 PE=1 SV=2	736	11	0.443333	1.55667	-1.812	0.0281429
8	sp|P07759|SPA3K_MOUSE	Serine protease inhibitor A3K OS=Mus musculus GN=Serpina3k PE=1 SV=2	67	12	0.47	1.53	-1.7028	0.0273958
9	tr|E9Q4P1|E9Q4P1_MOUSE	Uncharacterized protein OS=Mus musculus GN=Wdfy1 PE=4 SV=1	6	3	0.473333	1.52333	-1.6863	0.00032788
10	tr|Q3TS19|Q3TS19_MOUSE	Car1 protein OS=Mus musculus GN=Car1 PE=2 SV=1	28	7	0.53	1.47	-1.47175	0.0368857
11	sp|A2A870|FBF1_MOUSE	Fas-binding factor 1 OS=Mus musculus GN=Fbf1 PE=1 SV=1	1	1	0.556667	1.44333	-1.37452	0.000196703
12	sp|Q8CI11-2|GNL3_MOUSE	Isoform 2 of Guanine nucleotide-binding protein-like 3 OS=Mus musculus GN=Gnl3	2	1	0.56	1.44	-1.36257	0.00761513
13	sp|Q8CIM3|D2HDH_MOUSE	D-2-hydroxyglutarate dehydrogenase, mitochondrial OS=Mus musculus GN=D2hgdh PE=2 SV=2	4	3	0.586667	1.41333	-1.26849	0.00167512
14	sp|Q9D114|MESH1_MOUSE	Guanosine-3',5'-bis(diphosphate) 3'-pyrophosphohydrolase MESH1 OS=Mus musculus GN=Hddc3 PE=2 SV=1	4	2	0.6	1.4	-1.22239	3.84227e-05
15	sp|P52875|TM165_MOUSE	Transmembrane protein 165 OS=Mus musculus GN=Tmem165 PE=2 SV=2	2	2	0.6	1.4	-1.22239	0.00644982
16	sp|Q8C165|P20D1_MOUSE	Probable carboxypeptidase PM20D1 OS=Mus musculus GN=Pm20d1 PE=2 SV=1	1	1	0.603333	1.39333	-1.20751	0.0370718
17	sp|P10518|HEM2_MOUSE	Delta-aminolevulinic acid dehydratase OS=Mus musculus GN=Alad PE=1 SV=1	24	7	0.606667	1.39333	-1.19956	0.00324332
18	sp|Q50L42|PA24E_MOUSE	Cytosolic phospholipase A2 epsilon OS=Mus musculus GN=Pla2g4e PE=2 SV=1	1	1	0.606667	1.39	-1.19611	0.0345738
19	tr|Q3UML2|Q3UML2_MOUSE	Spermatogenesis associated 2 OS=Mus musculus GN=Spata2 PE=2 SV=1	1	1	0.643333	1.35667	-1.07643	0.00135729
20	sp|Q8BMF3|MAON_MOUSE	NADP-dependent malic enzyme, mitochondrial OS=Mus musculus GN=Me3 PE=1 SV=2	82	19	0.646667	1.35	-1.06187	7.01639e-05
21	sp|Q9R257|HEBP1_MOUSE	Heme-binding protein 1 OS=Mus musculus GN=Hebp1 PE=1 SV=1	33	6	0.65	1.35	-1.05445	0.00052557
22	tr|Q6DI85|Q6DI85_MOUSE	Kctd18 protein OS=Mus musculus GN=Kctd18 PE=2 SV=1	1	1	0.653333	1.34333	-1.03993	0.00325788
23	sp|P29699|FETUA_MOUSE	Alpha-2-HS-glycoprotein OS=Mus musculus GN=Ahsg PE=1 SV=1	2	1	0.666667	1.33	-0.996389	0.0446797
24	sp|Q99LH1|NOG2_MOUSE	Nucleolar GTP-binding protein 2 OS=Mus musculus GN=Gnl2 PE=2 SV=2	1	1	0.673333	1.32667	-0.978413	0.0197359
25	sp|Q8CFF0-3|PAR11_MOUSE	Isoform 3 of Poly [ADP-ribose] polymerase 11 OS=Mus musculus GN=Parp11	2	1	0.686667	1.31	-0.931885	0.00404981
26	sp|Q9CPU0|LGUL_MOUSE	Lactoylglutathione lyase OS=Mus musculus GN=Glo1 PE=1 SV=3	63	10	0.693333	1.30333	-0.910585	0.00568814
27	sp|Q8C042-3|ENO4_MOUSE	Isoform 3 of Enolase-like protein ENO4 OS=Mus musculus GN=Eno4	1	1	0.7	1.3	-0.893085	0.0184008
28	sp|P32261|ANT3_MOUSE	Antithrombin-III OS=Mus musculus GN=Serpinc1 PE=1 SV=1	17	7	0.703333	1.29333	-0.878814	0.0381831
29	sp|Q9JM93|AR6P4_MOUSE	ADP-ribosylation factor-like protein 6-interacting protein 4 OS=Mus musculus GN=Arl6ip4 PE=1 SV=1	2	1	0.71	1.29333	-0.865203	0.0284078
30	tr|B8JJM6|B8JJM6_MOUSE	Complement factor B OS=Mus musculus GN=Cfb PE=3 SV=1	3	2	0.713333	1.29	-0.854723	0.00659149
31	tr|E9Q7G9|E9Q7G9_MOUSE	Uncharacterized protein OS=Mus musculus GN=4922505G16Rik PE=4 SV=1	1	1	0.713333	1.29	-0.854723	0.0133609
32	sp|Q01339|APOH_MOUSE	Beta-2-glycoprotein 1 OS=Mus musculus GN=Apoh PE=1 SV=1	1	1	0.716667	1.28333	-0.840522	0.0406216
33	sp|Q3TVI8|PBIP1_MOUSE	Pre-B-cell leukemia transcription factor-interacting protein 1 OS=Mus musculus GN=Pbxip1 PE=1 SV=2	9	6	0.716667	1.28	-0.83677	0.000126167
34	sp|Q8K0F1|TBC23_MOUSE	TBC1 domain family member 23 OS=Mus musculus GN=Tbc1d23 PE=2 SV=1	8	2	0.723333	1.27667	-0.819649	0.00228524
35	tr|Q3UVB1|Q3UVB1_MOUSE	Myoglobin, isoform CRA_a OS=Mus musculus GN=Mb PE=2 SV=1	1	1	0.723333	1.27667	-0.819649	0.0172912
36	tr|Q8VCU2|Q8VCU2_MOUSE	Glycosylphosphatidylinositol specific phospholipase D1 OS=Mus musculus GN=Gpld1 PE=2 SV=1	3	2	0.723333	1.27667	-0.819649	0.0314339
37	sp|Q80YV2-2|NIPA_MOUSE	Isoform 2 of Nuclear-interacting partner of ALK OS=Mus musculus GN=Zc3hc1	2	2	0.726667	1.27667	-0.813016	0.0284602
38	tr|E9Q1Y3|E9Q1Y3_MOUSE	Uncharacterized protein OS=Mus musculus GN=Apob PE=4 SV=1	7	5	0.73	1.27	-0.79886	0.0190101
39	sp|Q99JT9|MTND_MOUSE	1,2-dihydroxy-3-keto-5-methylthiopentene dioxygenase OS=Mus musculus GN=Adi1 PE=1 SV=1	7	5	0.733333	1.27	-0.792287	0.00492059
40	sp|P06728|APOA4_MOUSE	Apolipoprotein A-IV OS=Mus musculus GN=Apoa4 PE=2 SV=3	29	9	0.733333	1.26667	-0.788496	0.0357742
41	sp|P52430|PON1_MOUSE	Serum paraoxonase/arylesterase 1 OS=Mus musculus GN=Pon1 PE=1 SV=2	11	3	0.74	1.26	-0.767827	0.043748
42	sp|P70274|SEPP1_MOUSE	Selenoprotein P OS=Mus musculus GN=Sepp1 PE=2 SV=3	3	1	0.74	1.26	-0.767827	0.0403793
43	sp|Q91WP6|SPA3N_MOUSE	Serine protease inhibitor A3N OS=Mus musculus GN=Serpina3n PE=1 SV=1	19	7	0.743333	1.26	-0.761343	0.000334661
44	tr|Q8C1A2|Q8C1A2_MOUSE	Uncharacterized protein OS=Mus musculus GN=Fpgt PE=2 SV=1	2	1	0.743333	1.26	-0.761343	0.0020411
45	sp|O89020-3|AFAM_MOUSE	Isoform 3 of Afamin OS=Mus musculus GN=Afm	5	3	0.743333	1.25667	-0.757521	0.036622
46	tr|Q3UYM1|Q3UYM1_MOUSE	RIKEN cDNA 6330412F12, isoform CRA_e OS=Mus musculus GN=Nub1 PE=2 SV=1	3	2	0.746667	1.25667	-0.751066	0.0237682
47	sp|Q3TV70|NR2CA_MOUSE	Nuclear receptor 2C2-associated protein OS=Mus musculus GN=Nr2c2ap PE=2 SV=1	2	1	0.746667	1.25333	-0.747234	0.0125504
48	sp|Q9ES07|S15A2_MOUSE	Solute carrier family 15 member 2 OS=Mus musculus GN=Slc15a2 PE=2 SV=1	8	5	0.756667	1.24	-0.71261	0.00114204
49	sp|Q6PDC0|RUN3B_MOUSE	RUN domain-containing protein 3B OS=Mus musculus GN=Rundc3b PE=2 SV=1	1	1	0.763333	1.23	-0.688273	0.0109209
50	sp|P26048|GBRA2_MOUSE	Gamma-aminobutyric acid receptor subunit alpha-2 OS=Mus musculus GN=Gabra2 PE=1 SV=1	34	8	0.766667	1.23333	-0.685891	0.00487698
51	sp|Q80WM4|HPLN4_MOUSE	Hyaluronan and proteoglycan link protein 4 OS=Mus musculus GN=Hapln4 PE=2 SV=2	17	7	0.77	1.23	-0.675728	0.000147476
52	sp|Q9D5R3|CCD41_MOUSE	Coiled-coil domain-containing protein 41 OS=Mus musculus GN=Ccdc41 PE=2 SV=2	1	1	0.773333	1.22667	-0.665581	0.0110812
53	sp|P21614|VTDB_MOUSE	Vitamin D-binding protein OS=Mus musculus GN=Gc PE=1 SV=2	16	5	0.776667	1.22667	-0.659376	0.0419333
54	sp|O35488|S27A2_MOUSE	Very long-chain acyl-CoA synthetase OS=Mus musculus GN=Slc27a2 PE=1 SV=2	7	3	0.776667	1.22333	-0.65545	0.00163902
55	sp|Q6ZPG2-3|WDR90_MOUSE	Isoform 3 of WD repeat-containing protein 90 OS=Mus musculus GN=Wdr90	1	1	0.776667	1.22333	-0.65545	0.0432156
56	sp|Q9ERH6|MOAP1_MOUSE	Modulator of apoptosis 1 OS=Mus musculus GN=Moap1 PE=1 SV=1	3	2	0.776667	1.22333	-0.65545	0.0443861
57	sp|Q8BGC1|CE022_MOUSE	UPF0489 protein C5orf22 homolog OS=Mus musculus PE=2 SV=1	4	2	0.78	1.22333	-0.649272	0.0143284
58	sp|Q80VM8|PNML1_MOUSE	PNMA-like protein 1 OS=Mus musculus GN=Pnmal1 PE=2 SV=1	2	2	0.78	1.22	-0.645335	0.0311244
59	sp|Q99J99|THTM_MOUSE	3-mercaptopyruvate sulfurtransferase OS=Mus musculus GN=Mpst PE=1 SV=3	32	11	0.783333	1.21667	-0.635236	0.000102998
60	sp|Q9WV85|NDK3_MOUSE	Nucleoside diphosphate kinase 3 OS=Mus musculus GN=Nme3 PE=2 SV=3	15	4	0.786667	1.21	-0.621183	0.000221409
61	tr|Q0VB97|Q0VB97_MOUSE	Transient receptor potential cation channel, subfamily C, member 4 OS=Mus musculus GN=Trpc4 PE=2 SV=1	2	2	0.79	1.21	-0.615082	0.00067094
62	sp|Q921I1|TRFE_MOUSE	Serotransferrin OS=Mus musculus GN=Tf PE=1 SV=1	124	18	0.793333	1.20667	-0.605028	0.0265376
63	sp|Q91YR9|PTGR1_MOUSE	Prostaglandin reductase 1 OS=Mus musculus GN=Ptgr1 PE=2 SV=2	1	1	0.796667	1.20333	-0.594988	0.00560375
64	sp|Q9CYC6|DCP2_MOUSE	mRNA-decapping enzyme 2 OS=Mus musculus GN=Dcp2 PE=1 SV=2	2	2	0.8	1.20333	-0.588964	0.0179459
65	sp|Q91X58|ZFN2B_MOUSE	AN1-type zinc finger protein 2B OS=Mus musculus GN=Zfand2b PE=1 SV=1	3	1	0.8	1.2	-0.584963	0.0319667
66	sp|A1A5B6|TBC25_MOUSE	TBC1 domain family member 25 OS=Mus musculus GN=Tbc1d25 PE=2 SV=1	3	3	0.803333	1.20333	-0.582966	0.00444976
67	sp|P11276|FINC_MOUSE	Fibronectin OS=Mus musculus GN=Fn1 PE=1 SV=3	22	13	0.8	1.19333	-0.576925	0.0199749
68	tr|B2RTL6|B2RTL6_MOUSE	Thrombospondin 4 OS=Mus musculus GN=Thbs4 PE=2 SV=1	6	2	1.20333	0.8	0.588964	0.00402895
69	sp|Q9DBF1|AL7A1_MOUSE	Alpha-aminoadipic semialdehyde dehydrogenase OS=Mus musculus GN=Aldh7a1 PE=1 SV=4	57	12	1.21	0.79	0.615082	0.000326181
70	sp|Q8BVF2|PDCL3_MOUSE	Phosducin-like protein 3 OS=Mus musculus GN=Pdcl3 PE=1 SV=1	6	3	1.21667	0.783333	0.635236	0.00152006
71	sp|Q9CRC3|CO040_MOUSE	UPF0235 protein C15orf40 homolog OS=Mus musculus PE=2 SV=1	1	1	1.22	0.78	0.645335	0.0237278
72	sp|P20352|TF_MOUSE	Tissue factor OS=Mus musculus GN=F3 PE=1 SV=2	7	4	1.22333	0.773333	0.661655	0.000129501
73	sp|Q8BR63|F177A_MOUSE	Protein FAM177A1 OS=Mus musculus GN=Fam177a1 PE=2 SV=1	28	5	1.23667	0.766667	0.689785	0.00281571
74	sp|Q8BGB7|ENOPH_MOUSE	Enolase-phosphatase E1 OS=Mus musculus GN=Enoph1 PE=2 SV=1	19	2	1.23667	0.766667	0.689785	0.0261941
75	tr|A2AA80|A2AA80_MOUSE	Ciliary rootlet coiled-coil, rootletin OS=Mus musculus GN=Crocc PE=4 SV=1	22	14	1.24333	0.756667	0.716483	0.000571431
76	sp|P38585|TTL_MOUSE	Tubulin--tyrosine ligase OS=Mus musculus GN=Ttl PE=2 SV=2	2	1	1.24667	0.753333	0.726715	0.0102135
77	tr|Q3TAW7|Q3TAW7_MOUSE	Beta-galactosidase OS=Mus musculus GN=Glb1 PE=2 SV=1	10	5	1.25	0.746667	0.743392	0.00579824
78	sp|O55026|ENTP2_MOUSE	Ectonucleoside triphosphate diphosphohydrolase 2 OS=Mus musculus GN=Entpd2 PE=1 SV=2	17	5	1.25667	0.743333	0.757521	0.00664825
79	sp|Q99J39|DCMC_MOUSE	Malonyl-CoA decarboxylase, mitochondrial OS=Mus musculus GN=Mlycd PE=2 SV=1	10	5	1.25667	0.74	0.764005	0.00157954
80	sp|Q9DCC7|ISC2B_MOUSE	Isochorismatase domain-containing protein 2B, mitochondrial OS=Mus musculus GN=Isoc2b PE=1 SV=1	1	1	1.26	0.736667	0.77434	0.00152549
81	sp|Q8BGA5|KRR1_MOUSE	KRR1 small subunit processome component homolog OS=Mus musculus GN=Krr1 PE=2 SV=1	2	2	1.28	0.723333	0.823411	0.00743635
82	tr|Q3U793|Q3U793_MOUSE	Complement component 1, q subcomponent, beta polypeptide OS=Mus musculus GN=C1qb PE=2 SV=1	8	2	1.29667	0.7	0.889381	0.0360231
83	sp|Q8VC30|DHAK_MOUSE	Bifunctional ATP-dependent dihydroxyacetone kinase/FAD-AMP lyase (cyclizing) OS=Mus musculus GN=Dak PE=2 SV=1	19	6	1.3	0.7	0.893085	2.05508e-07
84	sp|Q3UFF7|LYPL1_MOUSE	Lysophospholipase-like protein 1 OS=Mus musculus GN=Lyplal1 PE=1 SV=3	2	2	1.30667	0.69	0.921223	0.000156817
85	sp|A3KMP2|TTC38_MOUSE	Tetratricopeptide repeat protein 38 OS=Mus musculus GN=Ttc38 PE=2 SV=2	12	6	1.31	0.69	0.924899	0.000468606
86	tr|A2AGS8|A2AGS8_MOUSE	Tetraspanin 18 OS=Mus musculus GN=Tspan18 PE=4 SV=1	4	1	1.32667	0.673333	0.978413	0.00596327
87	sp|Q9WVJ5|CRBB1_MOUSE	Beta-crystallin B1 OS=Mus musculus GN=Crybb1 PE=2 SV=3	2	1	1.33	0.673333	0.982033	0.00127698
88	sp|Q9CR57|RL14_MOUSE	60S ribosomal protein L14 OS=Mus musculus GN=Rpl14 PE=2 SV=3	18	3	1.34333	0.66	1.02528	0.00739608
89	tr|Q545X2|Q545X2_MOUSE	MCG14318, isoform CRA_b OS=Mus musculus GN=Ugt1a2 PE=2 SV=1	3	1	1.34333	0.656667	1.03258	0.0022348
90	tr|E0CYM0|E0CYM0_MOUSE	Uncharacterized protein OS=Mus musculus GN=1700019G17Rik PE=4 SV=1	1	1	1.37	0.633333	1.11314	0.00587707
91	tr|Q14B65|Q14B65_MOUSE	Ccdc45 protein OS=Mus musculus GN=Ccdc45 PE=2 SV=1	1	1	1.39	0.606667	1.19611	0.000489021
92	sp|Q69ZX8|ABLM3_MOUSE	Actin-binding LIM protein 3 OS=Mus musculus GN=Ablim3 PE=1 SV=2	2	2	1.4	0.6	1.22239	0.0264852
93	sp|P98086|C1QA_MOUSE	Complement C1q subcomponent subunit A OS=Mus musculus GN=C1qa PE=1 SV=1	12	3	1.40667	0.593333	1.24537	0.0178508
94	tr|Q6DI63|Q6DI63_MOUSE	Complement component 1, q subcomponent, C chain OS=Mus musculus GN=C1qc PE=2 SV=1	2	1	1.40667	0.59	1.25349	0.0371199
95	tr|Q8C0W0|Q8C0W0_MOUSE	Novel protein (4930488E11Rik) OS=Mus musculus GN=Tmsb15l PE=2 SV=1	4	1	1.41	0.59	1.25691	0.000249749
96	sp|Q9Z268|RASL1_MOUSE	RasGAP-activating-like protein 1 OS=Mus musculus GN=Rasal1 PE=2 SV=2	54	14	1.46	0.54	1.43494	0.000220224
97	sp|A2AVQ5|CA177_MOUSE	Uncharacterized protein C1orf177 homolog OS=Mus musculus PE=2 SV=1	1	1	1.78333	0.22	3.019	0.00620094
