# Supplementary material for: Joint mouse–human phenome-wide association to test gene function and disease risk
Source: Nat Commun. 2016 Feb 2;7:10464. doi: 10.1038/ncomms10464 (PMC4740880; doi:10.1038/ncomms10464)
Supplement: Supplementary Data 14 — Summary of strong variants and associations in mouse [file ncomms10464-s15.xlsx]

## Sheet: Supplementary Data 14
	Table Name: Summary of strong variants and associations in mouse
	Author: Wang X, Pandey A, Mulligan MK, et al.
	Title: Joint mouse-human phenome-wide association to test gene function and disease risk
	Journal and Vol and Page:
	Date last updated or submitted: 5/9/2015
	Contact emails: labwilliams@gmail.com, xushengwang78@gmail.com, ashutoshmits@gmail.com
Supplementary Data 14. Summary of strong variants and associations in mouse
Index	Type of variants	No. of variants	No. of corresponding genes	No. of variants associated phenotypes	No. of associated phenotypes
1	Nonsense	58	53	4	6
2	Missense	11979	4610	634	62
3	Frameshift	45	44	5	13
4	Splice site	70	70	7	16
	Total	12152	4777	650	97
