# Supplementary material for: Joint mouse–human phenome-wide association to test gene function and disease risk
Source: Nat Commun. 2016 Feb 2;7:10464. doi: 10.1038/ncomms10464 (PMC4740880; doi:10.1038/ncomms10464)
Supplement: Supplementary Data 15 — Novel and known variants between the B and D genomes associated with phenotypes in BXD Cohort [file ncomms10464-s16.xlsx]

## Sheet: Supplementary Data 15
	Table Name: Novel and known variants between the B and D genomes associated with phenotypes in BXD Cohort
	Author: Wang X, Pandey A, Mulligan MK, et al.
	Title: Joint mouse-human phenome-wide association to test gene function and disease risk
	Journal and Vol and Page:
	Date last updated or submitted: 5/9/2015
	Contact emails: labwilliams@gmail.com, xushengwang78@gmail.com, ashutoshmits@gmail.com
	The phenotype data can be accessed at Genenetwork.org (http://genenetwork.org)
Supplementary Data 15. Novel and known variants between the B6 and D2 genomes associated with phenotypes
Index	Variant type	Gene	Phenotype	GN TraitID	eQTL Tissue (LRS)	Reference
1	Nonsense mutation	Ahr	Cleft palate induced by gestational 2,3,7,8-tetrachlorodibenzofuran (TCDBF) injection	10714	Liver (26)	Legraverend et al., 1984
2	Nonsynonymous mutation	Wdr26	T cell proliferation in the immune system	10237	Lung (40)
3	Nonsynonymous mutation	Cacna1b	Mg2+ stimulated ecto-ATPase activity	10014	Striatum (22)
4	Splice-site SNPs	Clcn6	Metabolic Syndrome	14488	Kidney (26)
5	Frameshift mutation	Sae1	Infectious disease	10769	Liver (81)
6	Copy number variation	Alad	Interleukin-1 alpha levels infected with Leishmania major	12707	Neocortex (79)	Ciobanu et al., 2007
7	Nonsense mutation	Gpnmb	Pigmentary glaucoma	12330	Eye (33)	Anderson et al., 2002
8	Nonsense mutation	H2-Bl	Pathogen resistance			Guidry and Stroynowski, 2005
9	Nonsense mutation	Abca3	Fatal neonatal lung disease	12711	Lung (18)	Saugstad et al., 2007
10	Nonsynonymous mutation	Myo5a	Hair color (dilute)			Jenkins et al., 1981
11	Nonsynonymous mutation	Tyrp1	Hair color (brown)	15571	Eye (56)	Anderson et al., 2002
12	Nonsynonymous mutation	Tas1r3	sweet sucrose taste response	10385		Reed et al., 2004
13	Nonsynonymous mutation	Oprm1	Response to morphine	11340	Hippocampus (50)	Ferraro et al., 2005
14	Nonsynonymous mutation	Alpl	Alkaline phosphatase (ALPL) protein activity level	15799	Lung (101)	Andreux et al., 2012
15	Nonsynonymous mutation	Slc39a8	Susceptibility to cadmium-induced testicular necrosis	13035		Taylor et al., 1973
16	Nonsynonymous mutation	Entpd2	Nucleotide triphosphatase activity	10014	Hippocampus (41)	Allen and Seyfried., 1994
17	Nonsynonymous mutation	Mrps5	Longevity	15854	Hippocampus (97)	Houtkooper et al., 2013
18	Nonsynonymous mutation	Slc6a4	Iron level in dorsal striatum	12494	Lung (28)	Carneiro et al., 2008
19	Splicing variant	Clec7a	Susceptibility to Coccidioides species		T cell (16)	del Pilar Jimenez et al., 2008
20	Indel	Eps15	Hematocrit; high fat diet	13897	Liver (35)	Yalcin et al., 2011
21	Indel	H2-Ea	Immune system: Proliferation of JTL-G12 cells	10236	T cell (56)	Yalcin et al., 2011
22	Copy number variation	Glo1	Anxiety-related behavior	11462	Hippocampus (140)	Williams et al., 2009
23	SNP in upstream	Per3	Stress	13024	Hippocampus (160)	Wang et al., 2012
24	Indel in 3' UTR	Comt	Synaptic function, dopamine D1 and D2 receptor binding, and pharmacological responses to haloperidol	11206	Hippocampus (137)	Li et al., 2010
