# Supplementary material for: Joint mouse–human phenome-wide association to test gene function and disease risk
Source: Nat Commun. 2016 Feb 2;7:10464. doi: 10.1038/ncomms10464 (PMC4740880; doi:10.1038/ncomms10464)
Supplement: Supplementary Data 16 — Genes highly associated with the Fh1 locus [file ncomms10464-s17.xlsx]

## Sheet: Supplementary Data 16
	Table Name: Genes highly associated with the Fh1 locus
	Author: Wang X, Pandey A, Mulligan MK, et al.
	Title: Joint mouse-human phenome-wide association to test gene function and disease risk
	Journal and Vol and Page:
	Date last updated or submitted: 5/9/2015
	Contact emails: labwilliams@gmail.com, xushengwang78@gmail.com, ashutoshmits@gmail.com
	BXD Midbrain Agilent Sureprint G3 mouse data was used to calculate Fh1 correlates. The accession id for this data set is GN381 and it be accessed at Genenetwork.org (http://genenetwork.org)
	Category is Gene Ontology: RenalDX=gene associated with renal necrosis in, Mt=mitrochondrial component, mTOR=mTOR signal pathway
Supplementary Data 16. Genes highly associated with the Fh1 locus
Index	Probeset	Gene symbol	Gene Description	Chr	Position Mb (mm10)	p value	q value	Category
1	A_55_P2038162	Nt5c	5',3'-nucleotidase, cytosolic	11	115.352	1.99608e-09	5.87955e-07	Mt
2	A_55_P2153587	Afg3l1	AFG3(ATPase family gene 3)-like 1 (yeast)	8	126.026	0.000398306	0.00957874	Mt
3	A_52_P328078	Atp5b	ATP synthase, H+ transporting mitochondrial F1 complex, beta subunit	10	127.527	0.000217873	0.0060798	Mt
4	A_52_P394395	Abcd3	ATP-binding cassette, sub-family D (ALD), member 3	3	121.462	1.04172e-06	9.1481e-05	Mt
5	A_51_P332822	Abce1	ATP-binding cassette, sub-family E (OABP), member 1	8	82.2073	0.000172948	0.00508369	Mt
6	A_52_P383862	Cmc1	COX assembly mitochondrial protein homolog (S. cerevisiae)	9	117.974	6.20118e-08	9.59481e-06	Mt
7	A_55_P1957967	Dhx32	DEAH (Asp-Glu-Ala-His) box polypeptide 32	7	140.913	0.000180487	0.0052339	Mt
8	A_51_P156934	Dnajc15	DnaJ (Hsp40) homolog, subfamily C, member 15	14	78.2261	0.000103965	0.00345592	Mt
9	A_51_P450021	Higd2a	HIG1 domain family, member 2A	13	54.6923	0.000289929	0.00755845	Mt
10	A_55_P2020549	Iscu	IscU iron-sulfur cluster scaffold homolog (E. coli); similar to nitrogen fixation cluster-like	5	114.227	7.7728e-05	0.00276586	Mt
11	A_52_P498355	Lyrm4	LYR motif containing 4	13	36.0715	2.95885e-08	5.22927e-06	Mt
12	A_51_P202623	Mterfd3	MTERF domain containing 3	10	84.5822	0.000281549	0.0073991	Mt
13	A_51_P272123	Ndufa10	NADH dehydrogenase (ubiquinone) 1 alpha subcomplex 10	1	94.361	0.000119901	0.0038528	Mt
14	A_51_P431772	Ndufa3	NADH dehydrogenase (ubiquinone) 1 alpha subcomplex, 3	7	3.56945	4.72751e-05	0.00187054	Mt
15	A_66_P123527	Ndufb4	NADH dehydrogenase (ubiquinone) 1 beta subcomplex 4; predicted gene 3873; predicted gene 3244	16	37.6477	8.51195e-06	0.000463469	Mt
16	A_65_P13910	Ndufb2	NADH dehydrogenase (ubiquinone) 1 beta subcomplex, 2	6	39.5483	2.26448e-07	2.73647e-05	Mt
17	A_55_P1974467	Ndufb6	NADH dehydrogenase (ubiquinone) 1 beta subcomplex, 6	4	40.2177	3.23875e-06	0.000219448	Mt
18	A_51_P379597	Ndufs1	NADH dehydrogenase (ubiquinone) Fe-S protein 1	1	63.1904	8.16444e-05	0.00287388	Mt
19	A_55_P2079054	Ndufv1	NADH dehydrogenase (ubiquinone) flavoprotein 1	19	4.00751	0.000200166	0.00570579	Mt
20	A_51_P140211	Ndufv3	NADH dehydrogenase (ubiquinone) flavoprotein 3	17	31.6651	5.3226e-07	5.36255e-05	Mt
21	A_52_P121	Osgepl1	O-sialoglycoprotein endopeptidase-like 1	1	53.38	9.00441e-07	8.14351e-05	Mt
22	A_55_P2061874	Prelid1	PRELI domain containing 1; similar to Preli; similar to PRELI domain containing 1; predicted gene 11605	13	55.4266	0.00012201	0.00390284	Mt
23	A_66_P114054	Sco2	SCO cytochrome oxidase deficient homolog 2 (yeast)	15	89.2022	1.73799e-08	3.36615e-06	Mt
24	A_51_P241861	Tcirg1	T-cell, immune regulator 1, ATPase, H+ transporting, lysosomal V0 protein A3	19	3.89668	0.000131525	0.00412632	Mt
25	A_55_P2015882	Wwox	WW domain-containing oxidoreductase	8	117.236	2.52379e-05	0.00113159	Mt
26	A_55_P1967504	Abhd11	abhydrolase domain containing 11	5	135.488	4.19612e-07	4.40551e-05	Mt
27	A_51_P319449	Acat1	acetyl-Coenzyme A acetyltransferase 1	9	53.3899	1.28126e-05	0.00065241	Mt
28	A_51_P502422	Acot13	acyl-CoA thioesterase 13	13	24.9098	1.7594e-07	2.21444e-05	Mt
29	A_55_P1971579	Acox3	acyl-Coenzyme A oxidase 3, pristanoyl	5	35.9544	1.51587e-05	0.000748511	Mt
30	A_52_P498193	Aldh1l2	aldehyde dehydrogenase 1 family, member L2	10	82.9506	6.22873e-05	0.0023339	Mt
31	A_66_P140742	Adc	arginine decarboxylase	4	128.609	0.000146269	0.00447629	Mt
32	A_51_P315555	Nars	asparaginyl-tRNA synthetase	18	64.6596	2.43884e-08	4.51728e-06	Mt
33	A_55_P1992650	Bloc1s1	biogenesis of lysosome-related organelles complex-1, subunit 1; predicted gene 7936	10	128.357	0.000164828	0.00489933	Mt
34	A_55_P2044207	Bphl	biphenyl hydrolase-like (serine hydrolase, breast epithelial mucin-associated antigen)	13	34.1387	0.000123057	0.00392746	Mt
35	A_55_P1960157	Bcat1	branched chain aminotransferase 1, cytosolic; similar to branched chain aminotransferase 1, cytosolic	6	144.948	0.000198976	0.00568333	Mt
36	A_51_P453167	Carkd	carbohydrate kinase domain containing	8	11.5131	0.000252229	0.0068187	Mt
37	A_55_P1968240	Cbr4	carbonyl reductase 4	8	63.9822	5.79435e-05	0.00220029	Mt
38	A_51_P304683	Clpx	caseinolytic peptidase X (E.coli)	9	65.1778	4.12757e-05	0.00168828	Mt
39	A_51_P199168	Cidea	cell death-inducing DNA fragmentation factor, alpha subunit-like effector A	18	67.5274	1.71494e-05	0.000830374	Mt
40	A_55_P1959430	Chat	choline acetyltransferase	14	33.2214	0.000327125	0.00824434	Mt
41	A_55_P2156404	Ccdc136	coiled-coil domain containing 136	6	29.3701	0.000130898	0.00411272	Mt
42	A_55_P2260279	Ctps2	cytidine 5'-triphosphate synthase 2	X	159.472	2.20313e-05	0.00101134	Mt
43	A_55_P2102569	Cox7a2l	cytochrome c oxidase subunit VIIa polypeptide 2-like; predicted gene 6969	17	83.9012	4.99136e-05	0.00195127	Mt
44	A_51_P160664	Cox7b	cytochrome c oxidase subunit VIIb	X	103.217	7.82872e-05	0.00277876	Mt
45	A_51_P290139	Dlst	dihydrolipoamide S-succinyltransferase (E2 component of 2-oxo-glutarate complex)	12	86.4747	1.9579e-05	0.000925806	Mt
46	A_55_P1958230	Dhodh	dihydroorotate dehydrogenase	8	112.117	4.42331e-05	0.00178514	Mt
47	A_51_P117618	Ethe1	ethylmalonic encephalopathy 1	7	25.3934	7.28676e-05	0.00263266	Mt
48	A_51_P318544	Fdx1l	ferredoxin 1-like	9	20.8721	2.3026e-05	0.0010493	Mt
49	A_55_P2121956	Gck	glucokinase	11	5.80093	9.74956e-06	0.000522115	Mt
50	A_52_P684378	Gpx1	glutathione peroxidase 1	9	108.242	0.000374023	0.00911755	Mt
51	A_66_P121369	Gars	glycyl-tRNA synthetase	6	55.0294	3.51044e-10	1.34143e-07	Mt
52	A_55_P2080151	Hspa2	heat shock protein 2	12	77.5078	0.000386826	0.00937192	Mt
53	A_51_P265869	Hspa9	heat shock protein 9	18	35.0977	9.29794e-07	8.33786e-05	Mt
54	A_52_P104562	Lipt1	lipoyltransferase 1	1	37.9328	0.000401053	0.00959993	Mt
55	A_55_P1971298	Lonp1	lon peptidase 1, mitochondrial	17	56.7537	9.97163e-07	8.81158e-05	Mt
56	A_52_P86158	Mtx2	metaxin 2	2	74.7085	0.000403332	0.00961781	Mt
57	A_51_P479902	Mars	methionine-tRNA synthetase	10	126.734	1.12521e-06	9.72031e-05	Mt
58	A_52_P184149	Mthfd2	methylenetetrahydrofolate dehydrogenase (NAD+ dependent), methenyltetrahydrofolate cyclohydrolase	6	83.2565	4.27214e-10	1.57571e-07	Mt
59	A_52_P10181	Mmaa	methylmalonic aciduria (cobalamin deficiency) type A	8	81.7904	3.1532e-08	5.52669e-06	Mt
60	A_52_P604526	Mrpl19	mitochondrial ribosomal protein L19	6	81.912	7.78381e-05	0.00276746	Mt
61	A_52_P180335	Mrpl28	mitochondrial ribosomal protein L28	17	26.2615	0.000166896	0.00494692	Mt
62	A_51_P165330	Mrpl33	mitochondrial ribosomal protein L33	5	31.9249	0.00012613	0.00401345	Mt
63	A_51_P107433	Mrpl34	mitochondrial ribosomal protein L34	8	73.9895	0.00010607	0.00349577	Mt
64	A_55_P2138529	Mrpl40	mitochondrial ribosomal protein L40	16	18.8723	4.72794e-07	4.84396e-05	Mt
65	A_52_P40367	Mrpl42	mitochondrial ribosomal protein L42; predicted gene 6419; DNA segment, Chr 10, ERATO Doi 322, expressed	10	94.9631	5.63141e-10	1.97406e-07	Mt
66	A_51_P255441	Mrpl43	mitochondrial ribosomal protein L43	19	45.08	0.000380817	0.00925656	Mt
67	A_51_P112677	Mrpl50	mitochondrial ribosomal protein L50	4	49.5256	2.44973e-15	4.94797e-12	Mt
68	A_51_P372312	Mrpl54	mitochondrial ribosomal protein L54	10	80.7276	2.48914e-07	2.96571e-05	Mt
69	A_66_P106814	Mrps18b	mitochondrial ribosomal protein S18B	17	36.0473	0.000265775	0.00706778	Mt
70	A_51_P362903	Mrps22	mitochondrial ribosomal protein S22	9	98.4893	6.45221e-06	0.000368836	Mt
71	A_51_P319732	Mrps31	mitochondrial ribosomal protein S31	8	23.5383	3.05878e-09	8.21146e-07	Mt
72	A_51_P110841	Mrps35	mitochondrial ribosomal protein S35	6	147.01	1.07093e-05	0.000566393	Mt
73	A_55_P2033010	Mrrf	mitochondrial ribosome recycling factor; similar to mitochondrial ribosome recycling factor; predicted gene 6374	2	36.0454	8.48797e-05	0.00296806	Mt
74	A_51_P397548	Mtrf1l	mitochondrial translational release factor 1-like	10	4.53329	4.03391e-05	0.00165856	Mt
75	A_55_P2076832	Nrd1	nardilysin, N-arginine dibasic convertase, NRD convertase 1	4	108.734	1.37862e-09	4.20688e-07	Mt
76	A_51_P395111	Nme3	non-metastatic cells 3, protein expressed in	17	25.0342	1.15605e-07	1.59205e-05	Mt
77	A_55_P2117704	Pak7	p21 protein (Cdc42/Rac)-activated kinase 7	2	135.907	0.000362821	0.00890589	Mt
78	A_55_P2002150	Pgs1	phosphatidylglycerophosphate synthase 1	11	117.885	0.000137107	0.00427039	Mt
79	A_55_P2166528	Mrps36	predicted gene 10078; predicted gene 3544; similar to mitochondrial ribosomal protein S36; mitochondrial ribosomal protein S36; predicted gene 7258; predicted gene 4676	13	101.506	7.35676e-06	0.000412756	Mt
80	A_55_P1970087	Rpl35a	predicted gene 10213; predicted gene 10214; predicted gene 10029; ribosomal protein L35A; predicted gene 3649; predicted gene 11810; predicted gene 10247; predicted gene 10237; predicted gene 10296; predicted gene 13911; predicted gene 15434; predicted gene 3167; predicted gene 12778; similar to ribosomal protein L35a	16	33.0588	0.000261124	0.00700036	Mt
81	A_55_P1955587	Hspd1	predicted gene 12141; heat shock protein 1 (chaperonin)	1	55.1347	0.000356497	0.00877606	Mt
82	A_55_P2091472	Bnip3	predicted gene 14506; BCL2/adenovirus E1B interacting protein 3; predicted gene 6532; similar to E1B 19K/Bcl-2-binding protein homolog	7	146.083	1.53211e-07	1.98733e-05	Mt
83	A_52_P254795	Ndufc1	predicted gene 4237; NADH dehydrogenase (ubiquinone) 1, subcomplex unknown, 1	3	51.2094	7.39397e-06	0.000414296	Mt
84	A_66_P134704	Gm4952	predicted gene 4952	19	12.702	6.12432e-07	6.05522e-05	Mt
85	A_55_P2186672	Rps14	predicted gene 6204; ribosomal protein S14	18	60.9381	9.78203e-05	0.00330609	Mt
86	A_55_P2081510	Atp5j2	predicted gene 6835; ATP synthase, H+ transporting, mitochondrial F0 complex, subunit f, isoform 2; predicted gene 6581	5	145.948	7.30466e-12	5.53275e-09	Mt
87	A_55_P2077826	Ppp1cc	predicted gene 9231; similar to protein phosphatase 1, catalytic subunit, beta; protein phosphatase 1, catalytic subunit, gamma isoform; predicted gene 9315	5	122.625	0.000205131	0.00583011	Mt
88	A_55_P2117445	Gm9803	predicted gene 9803; mitochondria-associated protein involved in granulocyte-macrophage colony-stimulating factor signal transduction	10	43.2444	0.000105458	0.00349189	Mt
89	A_55_P1952738	Ppp3ca	protein phosphatase 3, catalytic subunit, alpha isoform	3	136.599	2.37906e-05	0.0010758	Mt
90	A_51_P503896	Pycr1	pyrroline-5-carboxylate reductase 1	11	120.501	2.0112e-06	0.000152586	Mt
91	A_51_P392291	Pdk3	pyruvate dehydrogenase kinase, isoenzyme 3	X	91.0102	1.75092e-05	0.0008449	Mt
92	A_55_P2008651	Qdpr	quinoid dihydropteridine reductase; similar to Quinoid dihydropteridine reductase	5	45.8255	0.000148244	0.00451026	Mt
93	A_55_P2114467	Romo1	reactive oxygen species modulator 1	2	155.971	3.60278e-05	0.00151003	Mt
94	A_55_P2011146	Reep1	receptor accessory protein 1	6	71.7606	0.000327898	0.00825141	Mt
95	A_55_P2055557	Sdsl	serine dehydratase-like	5	120.908	5.75753e-06	0.000336379	Mt
96	A_51_P313761	Shmt2	serine hydroxymethyltransferase 2 (mitochondrial)	10	126.955	0.000206258	0.00583716	Mt
97	A_55_P1972257	Sars	seryl-aminoacyl-tRNA synthetase	3	108.23	3.97148e-06	0.0002518	Mt
98	A_55_P1964174	Nme1	similar to Nucleoside diphosphate kinase A (NDK A) (NDP kinase A) (Tumor metastatic process-associated protein) (Metastasis inhibition factor NM23) (NDPK-A) (nm23-M1); non-metastatic cells 1, protein (NM23A) expressed in	11	93.8203	6.79586e-05	0.0025081	Mt
99	A_55_P1966804	Fdps	similar to farnesyl diphosphate synthetase; farnesyl diphosphate synthetase; predicted gene 5873; predicted gene 8163; predicted gene 3571	3	88.8975	0.000299728	0.00776248	Mt
100	A_51_P266774	Mfn2	similar to mitofusin 2; mitofusin 2	4	147.248	5.18068e-09	1.24854e-06	Mt
101	A_52_P242724	Opa1	similar to optic atrophy 1 (autosomal dominant); optic atrophy 1 homolog (human)	16	29.6544	4.87968e-05	0.00192034	Mt
102	A_55_P2075140	Sirt3	sirtuin 3 (silent mating type information regulation 2, homolog) 3 (S. cerevisiae)	7	148.05	6.28928e-14	8.33643e-11	Mt
103	A_55_P1991792	Slc25a46	solute carrier family 25, member 46	18	31.7412	4.13027e-07	4.34713e-05	Mt
104	A_51_P192149	Slc9a6	solute carrier family 9 (sodium/hydrogen exchanger), member 6	X	53.9146	1.97193e-05	0.000928871	Mt
105	A_55_P1970670	Scp2	sterol carrier protein 2, liver	4	107.717	0.000266181	0.00707414	Mt
106	A_55_P2012974	Sdha	succinate dehydrogenase complex, subunit A, flavoprotein (Fp)	13	74.4603	3.49449e-05	0.0014837	Mt
107	A_55_P1953980	Sdhb	succinate dehydrogenase complex, subunit B, iron sulfur (Ip); similar to succinate dehydrogenase Ip subunit	4	140.53	0.000287063	0.00750218	Mt
108	A_51_P491227	Suclg1	succinate-CoA ligase, GDP-forming, alpha subunit	6	73.221	0.000407388	0.00968596	Mt
109	A_52_P626756	Trnt1	tRNA nucleotidyl transferase, CCA-adding, 1	6	106.732	2.09465e-06	0.000156419	Mt
110	A_55_P1998912	Txnrd2	thioredoxin reductase 2; similar to thioredoxin reductase 2	16	18.4791	0.00016224	0.00483255	Mt
111	A_55_P1957003	Timm10	translocase of inner mitochondrial membrane 10 homolog (yeast)	2	84.6703	3.18455e-05	0.00137692	Mt
112	A_55_P1985569	Tomm6	translocase of outer mitochondrial membrane 6 homolog (yeast); hypothetical protein LOC100047839	17	47.8237	1.2786e-05	0.000651837	Mt
113	A_51_P219465	Tmem11	transmembrane protein 11	11	60.678	1.24509e-10	5.7404e-08	Mt
114	A_55_P2016351	Eif3c	eukaryotic translation initiation factor 3, subunit C	7	133.69	7.93838e-07	7.40031e-05	mTOR
115	A_55_P1974554	Eif4b	eukaryotic translation initiation factor 4B	15	101.926	8.032e-05	0.00283668	mTOR
116	A_51_P481788	Mapk1	mitogen-activated protein kinase 1	16	17.0472	2.51623e-08	4.60036e-06	mTOR
117	A_55_P2288117	Ppp2ca	protein phosphatase 2, catalytic subunit, alpha isozyme	11	51.9412	0.000315556	0.00803475	mTOR
118	A_51_P513254	Rac1	ras-related C3 botulinum toxin substrate 1 (rho family, small GTP binding protein Rac1)	5	144.267	9.85255e-07	8.74279e-05	mTOR
119	A_55_P2186672	Rps14	ribosomal protein S14	18	60.9381	9.78203e-05	0.00330609	mTOR
120	A_55_P1958354	Rps29	ribosomal protein S29	2	172.335	0.000249758	0.00677349	mTOR
121	A_51_P513254	Rac1	RAS-related C3 botulinum substrate 1	5	144.267	9.85255e-07	8.74279e-05	renalDX
122	A_51_P230977	Cdc42	cell division cycle 42 homolog (S. cerevisiae); predicted gene 7407	4	136.876	1.58977e-05	0.00077776	renalDX
123	A_55_P2168417	Cul2	cullin 2	18	3.43622	2.30313e-05	0.0010493	renalDX
124	A_51_P481788	Mapk1	mitogen-activated protein kinase 1	16	17.0472	2.51623e-08	4.60036e-06	renalDX
125	A_55_P2117704	Pak7	p21 protein (Cdc42/Rac)-activated kinase 7	2	135.907	0.000362821	0.00890589	renalDX
126	A_55_P2000158	Pik3r3	phosphatidylinositol 3 kinase, regulatory subunit, polypeptide 3 (p55)	4	115.976	7.079e-07	6.82406e-05	renalDX
127	A_51_P173622	Ptpn11	protein tyrosine phosphatase, non-receptor type 11	5	121.581	1.12473e-06	9.72031e-05	renalDX
128	A_55_P1968129	Tceb1	transcription elongation factor B (SIII), polypeptide 1; similar to elongation factor SIII p15 subunit	1	16.6329	3.95211e-08	6.81432e-06	renalDX
